# Supplementary material for: Thiophene/selenophene-based S-shaped double helicenes: regioselective synthesis and structures
Source: Beilstein J Org Chem. 2022 Jul 8;18:809–17. doi: 10.3762/bjoc.18.81 (PMC9273980; doi:10.3762/bjoc.18.81)
Supplement: File 3 — Title CIF file for compound DH-1. [file Beilstein_J_Org_Chem-18-809-s003.cif]

data_a 
_audit_creation_date               2019-12-25 
_audit_creation_method 
; 
Olex2 1.2 
(compiled 2018.05.29 svn.r3508 for OlexSys, GUI svn.r5506) 
; 
_shelx_SHELXL_version_number       '2018/3' 
_audit_contact_author_address      ? 
_audit_contact_author_email        ? 
_audit_contact_author_name         '' 
_audit_contact_author_phone        ? 
_publ_contact_author_id_orcid      ? 
_publ_section_references 
; 
Dolomanov, O.V., Bourhis, L.J., Gildea, R.J, Howard, J.A.K. & Puschmann, H. 
 (2009), J. Appl. Cryst. 42, 339-341. 
  
Sheldrick, G.M. (2015). Acta Cryst. A71, 3-8. 
  
Sheldrick, G.M. (2015). Acta Cryst. C71, 3-8. 
; 
_chemical_name_common              ? 
_chemical_name_systematic          ? 
_chemical_formula_moiety           'C32 H26 S6 Si2' 
_chemical_formula_sum              'C32 H26 S6 Si2' 
_chemical_formula_weight           659.07 
_chemical_melting_point            ? 
loop_ 
  _atom_type_symbol 
  _atom_type_description 
  _atom_type_scat_dispersion_real 
  _atom_type_scat_dispersion_imag 
  _atom_type_scat_source 
 'C' 'C' 0.0033 0.0016 'International Tables Vol C Tables 4.2.6.8 and 6.1.1.4' 
 'H' 'H' 0.0000 0.0000 'International Tables Vol C Tables 4.2.6.8 and 6.1.1.4' 
 'S' 'S' 0.1246 0.1234 'International Tables Vol C Tables 4.2.6.8 and 6.1.1.4' 
 'Si' 'Si' 0.0817 0.0704 'International Tables Vol C Tables 4.2.6.8 and 6.1.1.4' 
  
_shelx_space_group_comment 
; 
The symmetry employed for this shelxl refinement is uniquely defined 
by the following loop, which should always be used as a source of 
symmetry information in preference to the above space-group names. 
They are only intended as comments. 
; 
_space_group_crystal_system        'triclinic' 
_space_group_IT_number             2 
_space_group_name_H-M_alt          'P -1' 
_space_group_name_Hall             '-P 1' 
loop_ 
  _space_group_symop_operation_xyz 
 'x, y, z' 
 '-x, -y, -z' 
  
_cell_length_a                     11.1290(7) 
_cell_length_b                     12.1240(7) 
_cell_length_c                     13.7363(9) 
_cell_angle_alpha                  108.362(2) 
_cell_angle_beta                   111.318(2) 
_cell_angle_gamma                  100.961(2) 
_cell_volume                       1538.32(17) 
_cell_formula_units_Z              2 
_cell_measurement_reflns_used      2021 
_cell_measurement_temperature      150(2) 
_cell_measurement_theta_max        27.802 
_cell_measurement_theta_min        2.284 
_shelx_estimated_absorpt_T_max     0.958 
_shelx_estimated_absorpt_T_min     0.928 
_exptl_absorpt_coefficient_mu      0.546 
_exptl_absorpt_correction_T_max    0.7457 
_exptl_absorpt_correction_T_min    0.6783 
_exptl_absorpt_correction_type     multi-scan 
_exptl_absorpt_process_details 
 'SADABS-2016/2 (Bruker,2016/2) was used for absorption correction. wR2(int) was 0.0929 before and 0.0777 after correction. The 
_exptl_absorpt_special_details     ? 
_exptl_crystal_colour              colourless 
_exptl_crystal_colour_primary      colourless 
_exptl_crystal_density_diffrn      1.423 
_exptl_crystal_density_meas        ? 
_exptl_crystal_density_method      ? 
_exptl_crystal_description         block 
_exptl_crystal_F_000               684 
_exptl_crystal_size_max            0.14 
_exptl_crystal_size_mid            0.12 
_exptl_crystal_size_min            0.08 
_exptl_transmission_factor_max     ? 
_exptl_transmission_factor_min     ? 
_diffrn_reflns_av_R_equivalents    0.1014 
_diffrn_reflns_av_unetI/netI       0.1108 
_diffrn_reflns_Laue_measured_fraction_full  0.997 
_diffrn_reflns_Laue_measured_fraction_max  0.997 
_diffrn_reflns_limit_h_max         13 
_diffrn_reflns_limit_h_min         -13 
_diffrn_reflns_limit_k_max         13 
_diffrn_reflns_limit_k_min         -14 
_diffrn_reflns_limit_l_max         16 
_diffrn_reflns_limit_l_min         -16 
_diffrn_reflns_number              19274 
_diffrn_reflns_point_group_measured_fraction_full  0.997 
_diffrn_reflns_point_group_measured_fraction_max  0.997 
_diffrn_reflns_theta_full          25.242 
_diffrn_reflns_theta_max           25.499 
_diffrn_reflns_theta_min           2.284 
_diffrn_ambient_temperature        150.0 
_diffrn_detector_area_resol_mean   ? 
_diffrn_measured_fraction_theta_full  0.997 
_diffrn_measured_fraction_theta_max  0.997 
_diffrn_measurement_device_type    'Bruker P4' 
_diffrn_measurement_method         '\w scans' 
_diffrn_radiation_monochromator    'graphite' 
_diffrn_radiation_type             MoK\a 
_diffrn_radiation_wavelength       0.71073 
_diffrn_source                     ? 
_reflns_Friedel_coverage           0.000 
_reflns_Friedel_fraction_full      . 
_reflns_Friedel_fraction_max       . 
_reflns_number_gt                  3638 
_reflns_number_total               5716 
_reflns_special_details 
; 
 Reflections were merged by SHELXL according to the crystal 
 class for the calculation of statistics and refinement. 
  
 _reflns_Friedel_fraction is defined as the number of unique 
 Friedel pairs measured divided by the number that would be 
 possible theoretically, ignoring centric projections and 
 systematic absences. 
; 
_reflns_threshold_expression       'I > 2\s(I)' 
_computing_cell_refinement         'SAINT V8.38A (?, 2016)' 
_computing_data_collection         'Bruker XSCANS' 
_computing_data_reduction          'SAINT V8.38A (?, 2016)' 
_computing_molecular_graphics      'Olex2 (Dolomanov et al., 2009)' 
_computing_publication_material    'Olex2 (Dolomanov et al., 2009)' 
_computing_structure_refinement    'ShelXL (Sheldrick, 2015)' 
_computing_structure_solution      'ShelXT (Sheldrick, 2015)' 
_refine_diff_density_max           0.476 
_refine_diff_density_min           -0.451 
_refine_diff_density_rms           0.095 
_refine_ls_extinction_coef         . 
_refine_ls_extinction_method       none 
_refine_ls_goodness_of_fit_ref     1.047 
_refine_ls_hydrogen_treatment      constr 
_refine_ls_matrix_type             full 
_refine_ls_number_parameters       367 
_refine_ls_number_reflns           5716 
_refine_ls_number_restraints       0 
_refine_ls_R_factor_all            0.1093 
_refine_ls_R_factor_gt             0.0562 
_refine_ls_restrained_S_all        1.047 
_refine_ls_shift/su_max            0.001 
_refine_ls_shift/su_mean           0.000 
_refine_ls_structure_factor_coef   Fsqd 
_refine_ls_weighting_details 
 'w=1/[\s^2^(Fo^2^)+(0.0194P)^2^+1.1350P] where P=(Fo^2^+2Fc^2^)/3' 
_refine_ls_weighting_scheme        calc 
_refine_ls_wR_factor_gt            0.0872 
_refine_ls_wR_factor_ref           0.1101 
_refine_special_details            ? 
_olex2_refinement_description 
; 
1. Fixed Uiso 
 At 1.2 times of: 
  All C(H) groups 
 At 1.5 times of: 
  All C(H,H,H) groups 
2.a Aromatic/amide H refined with riding coordinates: 
 C2(H2), C9(H9), C10(H10), C13(H13), C14(H14), C17(H17), C18(H18), C26(H26) 
2.b Idealised Me refined as rotating group: 
 C27(H27A,H27B,H27C), C28(H28A,H28B,H28C), C29(H29A,H29B,H29C), C30(H30A,H30B, 
 H30C), C31(H31A,H31B,H31C), C32(H32A,H32B,H32C) 
; 
_atom_sites_solution_hydrogens     geom 
_atom_sites_solution_primary       dual 
_atom_sites_solution_secondary     ? 
loop_ 
  _atom_site_label 
  _atom_site_type_symbol 
  _atom_site_fract_x 
  _atom_site_fract_y 
  _atom_site_fract_z 
  _atom_site_U_iso_or_equiv 
  _atom_site_adp_type 
  _atom_site_occupancy 
  _atom_site_site_symmetry_order 
  _atom_site_calc_flag 
  _atom_site_refinement_flags_posn 
  _atom_site_refinement_flags_adp 
  _atom_site_refinement_flags_occupancy 
  _atom_site_disorder_assembly 
  _atom_site_disorder_group 
 S1 S 0.97806(12) 0.43752(10) 0.29643(10) 0.0228(3) Uani 1 1 d . . . . . 
 S2 S 1.21508(12) 0.63537(11) 0.53772(10) 0.0245(3) Uani 1 1 d . . . . . 
 S3 S 1.27077(11) 0.90229(11) 0.71121(10) 0.0235(3) Uani 1 1 d . . . . . 
 S4 S 0.31640(12) 0.52642(10) 0.31390(10) 0.0225(3) Uani 1 1 d . . . . . 
 S5 S 0.10083(12) 0.62675(10) 0.18702(10) 0.0237(3) Uani 1 1 d . . . . . 
 S6 S 0.09885(12) 0.85433(11) 0.12601(10) 0.0247(3) Uani 1 1 d . . . . . 
 Si1 Si 0.68808(14) 0.38505(12) 0.09488(11) 0.0276(3) Uani 1 1 d . . . . . 
 Si2 Si 0.27033(13) 1.11558(11) 0.16525(11) 0.0224(3) Uani 1 1 d . . . . . 
 C1 C 0.8308(4) 0.4764(4) 0.2450(4) 0.0223(10) Uani 1 1 d . . . . . 
 C2 C 0.8418(4) 0.5843(4) 0.3249(4) 0.0197(10) Uani 1 1 d . . . . . 
 H2 H 0.771570 0.619888 0.312806 0.024 Uiso 1 1 calc R . . . . 
 C3 C 0.9684(4) 0.6388(4) 0.4283(3) 0.0176(10) Uani 1 1 d . . . . . 
 C4 C 1.0525(4) 0.5699(4) 0.4226(4) 0.0213(10) Uani 1 1 d . . . . . 
 C5 C 1.0360(4) 0.7508(4) 0.5348(4) 0.0180(10) Uani 1 1 d . . . . . 
 C6 C 1.1701(4) 0.7598(4) 0.5970(3) 0.0201(10) Uani 1 1 d . . . . . 
 C7 C 1.0106(4) 0.8623(4) 0.5845(3) 0.0175(10) Uani 1 1 d . . . . . 
 C8 C 1.1325(4) 0.9555(4) 0.6739(4) 0.0197(10) Uani 1 1 d . . . . . 
 C9 C 1.1432(5) 1.0794(4) 0.7197(4) 0.0218(10) Uani 1 1 d . . . . . 
 H9 H 1.226581 1.140484 0.781807 0.026 Uiso 1 1 calc R . . . . 
 C10 C 1.0304(4) 1.1107(4) 0.6730(4) 0.0223(10) Uani 1 1 d . . . . . 
 H10 H 1.039031 1.195586 0.696388 0.027 Uiso 1 1 calc R . . . . 
 C11 C 0.9009(4) 1.0181(4) 0.5900(3) 0.0179(10) Uani 1 1 d . . . . . 
 C12 C 0.8870(4) 0.8910(4) 0.5529(3) 0.0172(10) Uani 1 1 d . . . . . 
 C13 C 0.7822(4) 1.0503(4) 0.5455(3) 0.0178(10) Uani 1 1 d . . . . . 
 H13 H 0.791431 1.135212 0.568204 0.021 Uiso 1 1 calc R . . . . 
 C14 C 0.6564(4) 0.9628(4) 0.4715(3) 0.0185(10) Uani 1 1 d . . . . . 
 H14 H 0.581217 0.987338 0.438003 0.022 Uiso 1 1 calc R . . . . 
 C15 C 0.6349(4) 0.8344(4) 0.4430(3) 0.0169(10) Uani 1 1 d . . . . . 
 C16 C 0.7507(4) 0.7999(4) 0.4922(3) 0.0176(10) Uani 1 1 d . . . . . 
 C17 C 0.7286(4) 0.6815(4) 0.4929(4) 0.0192(10) Uani 1 1 d . . . . . 
 H17 H 0.805408 0.659860 0.528699 0.023 Uiso 1 1 calc R . . . . 
 C18 C 0.5987(4) 0.5970(4) 0.4429(3) 0.0193(10) Uani 1 1 d . . . . . 
 H18 H 0.585100 0.519763 0.448361 0.023 Uiso 1 1 calc R . . . . 
 C19 C 0.4868(4) 0.6264(4) 0.3840(3) 0.0175(10) Uani 1 1 d . . . . . 
 C20 C 0.5009(4) 0.7412(4) 0.3794(3) 0.0172(10) Uani 1 1 d . . . . . 
 C21 C 0.3693(4) 0.7463(4) 0.3109(3) 0.0172(10) Uani 1 1 d . . . . . 
 C22 C 0.2642(4) 0.6379(4) 0.2752(3) 0.0189(10) Uani 1 1 d . . . . . 
 C23 C 0.3135(4) 0.8231(4) 0.2571(3) 0.0185(10) Uani 1 1 d . . . . . 
 C24 C 0.1729(4) 0.7679(4) 0.1895(4) 0.0205(10) Uani 1 1 d . . . . . 
 C25 C 0.2578(4) 0.9703(4) 0.1874(3) 0.0203(10) Uani 1 1 d . . . . . 
 C26 C 0.3600(4) 0.9393(4) 0.2533(3) 0.0194(10) Uani 1 1 d . . . . . 
 H26 H 0.453871 0.990811 0.293167 0.023 Uiso 1 1 calc R . . . . 
 C27 C 0.7283(5) 0.4444(5) -0.0031(4) 0.0331(12) Uani 1 1 d . . . . . 
 H27A H 0.742784 0.533181 0.024660 0.050 Uiso 1 1 calc GR . . . . 
 H27B H 0.651502 0.400458 -0.080896 0.050 Uiso 1 1 calc GR . . . . 
 H27C H 0.811731 0.430888 -0.004674 0.050 Uiso 1 1 calc GR . . . . 
 C28 C 0.5295(5) 0.4098(5) 0.0978(4) 0.0417(14) Uani 1 1 d . . . . . 
 H28A H 0.511796 0.383017 0.153117 0.063 Uiso 1 1 calc GR . . . . 
 H28B H 0.451654 0.361477 0.021008 0.063 Uiso 1 1 calc GR . . . . 
 H28C H 0.541484 0.497841 0.120954 0.063 Uiso 1 1 calc GR . . . . 
 C29 C 0.6693(6) 0.2180(4) 0.0457(4) 0.0473(15) Uani 1 1 d . . . . . 
 H29A H 0.754282 0.208189 0.044692 0.071 Uiso 1 1 calc GR . . . . 
 H29B H 0.592745 0.171060 -0.032042 0.071 Uiso 1 1 calc GR . . . . 
 H29C H 0.650884 0.186923 0.098456 0.071 Uiso 1 1 calc GR . . . . 
 C30 C 0.1222(5) 1.1620(4) 0.1716(4) 0.0351(13) Uani 1 1 d . . . . . 
 H30A H 0.036274 1.098115 0.108267 0.053 Uiso 1 1 calc GR . . . . 
 H30B H 0.129945 1.240780 0.164772 0.053 Uiso 1 1 calc GR . . . . 
 H30C H 0.122450 1.171481 0.245266 0.053 Uiso 1 1 calc GR . . . . 
 C31 C 0.2707(5) 1.0929(4) 0.0250(4) 0.0335(12) Uani 1 1 d . . . . . 
 H31A H 0.353732 1.076121 0.025925 0.050 Uiso 1 1 calc GR . . . . 
 H31B H 0.269136 1.167908 0.012345 0.050 Uiso 1 1 calc GR . . . . 
 H31C H 0.189324 1.022729 -0.037278 0.050 Uiso 1 1 calc GR . . . . 
 C32 C 0.4353(5) 1.2336(4) 0.2839(4) 0.0326(12) Uani 1 1 d . . . . . 
 H32A H 0.438582 1.240655 0.358002 0.049 Uiso 1 1 calc GR . . . . 
 H32B H 0.443036 1.313640 0.279779 0.049 Uiso 1 1 calc GR . . . . 
 H32C H 0.511673 1.208771 0.276851 0.049 Uiso 1 1 calc GR . . . . 
  
loop_ 
  _atom_site_aniso_label 
  _atom_site_aniso_U_11 
  _atom_site_aniso_U_22 
  _atom_site_aniso_U_33 
  _atom_site_aniso_U_23 
  _atom_site_aniso_U_13 
  _atom_site_aniso_U_12 
 S1 0.0235(6) 0.0214(6) 0.0280(7) 0.0110(5) 0.0140(6) 0.0111(5) 
 S2 0.0196(6) 0.0280(7) 0.0290(7) 0.0134(5) 0.0107(5) 0.0126(5) 
 S3 0.0168(6) 0.0284(7) 0.0219(6) 0.0108(5) 0.0056(5) 0.0071(5) 
 S4 0.0206(6) 0.0200(6) 0.0290(7) 0.0115(5) 0.0121(5) 0.0074(5) 
 S5 0.0177(6) 0.0257(6) 0.0286(7) 0.0143(5) 0.0093(5) 0.0067(5) 
 S6 0.0187(6) 0.0284(7) 0.0286(7) 0.0170(6) 0.0080(6) 0.0082(5) 
 Si1 0.0287(8) 0.0271(7) 0.0237(7) 0.0084(6) 0.0109(6) 0.0089(6) 
 Si2 0.0202(7) 0.0226(7) 0.0218(7) 0.0106(6) 0.0065(6) 0.0061(6) 
 C1 0.022(3) 0.027(3) 0.025(3) 0.016(2) 0.013(2) 0.011(2) 
 C2 0.018(2) 0.021(2) 0.025(3) 0.012(2) 0.012(2) 0.008(2) 
 C3 0.018(2) 0.020(2) 0.021(2) 0.012(2) 0.011(2) 0.009(2) 
 C4 0.022(3) 0.023(2) 0.023(3) 0.012(2) 0.010(2) 0.011(2) 
 C5 0.017(2) 0.021(2) 0.021(2) 0.012(2) 0.010(2) 0.0062(19) 
 C6 0.020(2) 0.025(3) 0.016(2) 0.008(2) 0.008(2) 0.011(2) 
 C7 0.019(2) 0.019(2) 0.019(2) 0.0119(19) 0.011(2) 0.0063(19) 
 C8 0.021(2) 0.026(3) 0.017(2) 0.012(2) 0.011(2) 0.010(2) 
 C9 0.019(2) 0.027(3) 0.019(2) 0.009(2) 0.010(2) 0.006(2) 
 C10 0.028(3) 0.018(2) 0.022(3) 0.008(2) 0.014(2) 0.005(2) 
 C11 0.022(3) 0.017(2) 0.017(2) 0.0080(19) 0.010(2) 0.005(2) 
 C12 0.019(2) 0.022(2) 0.016(2) 0.0093(19) 0.011(2) 0.008(2) 
 C13 0.024(3) 0.017(2) 0.017(2) 0.0073(19) 0.013(2) 0.009(2) 
 C14 0.017(2) 0.023(2) 0.019(2) 0.0103(19) 0.008(2) 0.009(2) 
 C15 0.019(2) 0.019(2) 0.016(2) 0.0076(19) 0.011(2) 0.0080(19) 
 C16 0.018(2) 0.020(2) 0.020(2) 0.0088(19) 0.013(2) 0.009(2) 
 C17 0.020(2) 0.026(3) 0.026(3) 0.016(2) 0.015(2) 0.017(2) 
 C18 0.025(3) 0.017(2) 0.023(2) 0.0110(19) 0.015(2) 0.010(2) 
 C19 0.017(2) 0.016(2) 0.020(2) 0.0067(19) 0.009(2) 0.0052(19) 
 C20 0.017(2) 0.019(2) 0.018(2) 0.0066(19) 0.011(2) 0.0072(19) 
 C21 0.017(2) 0.020(2) 0.017(2) 0.0082(19) 0.009(2) 0.009(2) 
 C22 0.019(2) 0.016(2) 0.022(2) 0.0100(19) 0.008(2) 0.006(2) 
 C23 0.019(2) 0.021(2) 0.016(2) 0.0078(19) 0.008(2) 0.007(2) 
 C24 0.021(3) 0.028(3) 0.023(3) 0.016(2) 0.014(2) 0.013(2) 
 C25 0.019(2) 0.023(2) 0.017(2) 0.008(2) 0.008(2) 0.004(2) 
 C26 0.019(2) 0.023(2) 0.015(2) 0.0057(19) 0.008(2) 0.007(2) 
 C27 0.030(3) 0.052(3) 0.024(3) 0.022(3) 0.013(2) 0.014(3) 
 C28 0.027(3) 0.056(4) 0.047(3) 0.024(3) 0.020(3) 0.014(3) 
 C29 0.067(4) 0.030(3) 0.038(3) 0.010(3) 0.020(3) 0.017(3) 
 C30 0.030(3) 0.039(3) 0.035(3) 0.018(3) 0.010(3) 0.018(3) 
 C31 0.038(3) 0.030(3) 0.030(3) 0.016(2) 0.013(3) 0.006(2) 
 C32 0.024(3) 0.031(3) 0.031(3) 0.009(2) 0.005(2) 0.008(2) 
  
_geom_special_details 
; 
 All esds (except the esd in the dihedral angle between two l.s. planes) 
 are estimated using the full covariance matrix.  The cell esds are taken 
 into account individually in the estimation of esds in distances, angles 
 and torsion angles; correlations between esds in cell parameters are only 
 used when they are defined by crystal symmetry.  An approximate (isotropic) 
 treatment of cell esds is used for estimating esds involving l.s. planes. 
; 
loop_ 
  _geom_bond_atom_site_label_1 
  _geom_bond_atom_site_label_2 
  _geom_bond_distance 
  _geom_bond_site_symmetry_2 
  _geom_bond_publ_flag 
 S1 C1 1.752(4) . ? 
 S1 C4 1.722(4) . ? 
 S2 C4 1.728(4) . ? 
 S2 C6 1.732(4) . ? 
 S3 C6 1.726(4) . ? 
 S3 C8 1.749(4) . ? 
 S4 C19 1.748(4) . ? 
 S4 C22 1.725(4) . ? 
 S5 C22 1.730(4) . ? 
 S5 C24 1.731(4) . ? 
 S6 C24 1.709(4) . ? 
 S6 C25 1.743(4) . ? 
 Si1 C1 1.874(5) . ? 
 Si1 C27 1.859(4) . ? 
 Si1 C28 1.858(5) . ? 
 Si1 C29 1.865(5) . ? 
 Si2 C25 1.868(4) . ? 
 Si2 C30 1.862(5) . ? 
 Si2 C31 1.860(5) . ? 
 Si2 C32 1.852(4) . ? 
 C1 C2 1.367(6) . ? 
 C2 C3 1.428(6) . ? 
 C3 C4 1.374(5) . ? 
 C3 C5 1.453(6) . ? 
 C5 C6 1.386(6) . ? 
 C5 C7 1.441(6) . ? 
 C7 C8 1.399(6) . ? 
 C7 C12 1.431(6) . ? 
 C8 C9 1.395(6) . ? 
 C9 C10 1.372(6) . ? 
 C10 C11 1.422(6) . ? 
 C11 C12 1.420(5) . ? 
 C11 C13 1.424(6) . ? 
 C12 C16 1.441(6) . ? 
 C13 C14 1.356(6) . ? 
 C14 C15 1.428(5) . ? 
 C15 C16 1.429(5) . ? 
 C15 C20 1.433(6) . ? 
 C16 C17 1.414(5) . ? 
 C17 C18 1.372(6) . ? 
 C18 C19 1.396(5) . ? 
 C19 C20 1.396(5) . ? 
 C20 C21 1.451(5) . ? 
 C21 C22 1.388(5) . ? 
 C21 C23 1.455(5) . ? 
 C23 C24 1.382(6) . ? 
 C23 C26 1.429(6) . ? 
 C25 C26 1.372(5) . ? 
  
loop_ 
  _geom_angle_atom_site_label_1 
  _geom_angle_atom_site_label_2 
  _geom_angle_atom_site_label_3 
  _geom_angle 
  _geom_angle_site_symmetry_1 
  _geom_angle_site_symmetry_3 
  _geom_angle_publ_flag 
 C4 S1 C1 91.0(2) . . ? 
 C4 S2 C6 88.7(2) . . ? 
 C6 S3 C8 90.0(2) . . ? 
 C22 S4 C19 89.4(2) . . ? 
 C22 S5 C24 88.3(2) . . ? 
 C24 S6 C25 91.3(2) . . ? 
 C27 Si1 C1 109.0(2) . . ? 
 C27 Si1 C29 109.2(2) . . ? 
 C28 Si1 C1 107.0(2) . . ? 
 C28 Si1 C27 109.7(2) . . ? 
 C28 Si1 C29 111.6(3) . . ? 
 C29 Si1 C1 110.4(2) . . ? 
 C30 Si2 C25 108.3(2) . . ? 
 C31 Si2 C25 111.1(2) . . ? 
 C31 Si2 C30 110.7(2) . . ? 
 C32 Si2 C25 106.4(2) . . ? 
 C32 Si2 C30 111.0(2) . . ? 
 C32 Si2 C31 109.3(2) . . ? 
 S1 C1 Si1 122.4(2) . . ? 
 C2 C1 S1 110.8(3) . . ? 
 C2 C1 Si1 126.6(3) . . ? 
 C1 C2 C3 113.9(4) . . ? 
 C2 C3 C5 137.3(4) . . ? 
 C4 C3 C2 111.2(4) . . ? 
 C4 C3 C5 111.3(4) . . ? 
 S1 C4 S2 131.9(3) . . ? 
 C3 C4 S1 113.0(3) . . ? 
 C3 C4 S2 115.0(3) . . ? 
 C6 C5 C3 109.6(4) . . ? 
 C6 C5 C7 111.7(4) . . ? 
 C7 C5 C3 137.8(4) . . ? 
 S3 C6 S2 130.2(3) . . ? 
 C5 C6 S2 115.3(3) . . ? 
 C5 C6 S3 113.9(3) . . ? 
 C8 C7 C5 110.9(4) . . ? 
 C8 C7 C12 118.4(4) . . ? 
 C12 C7 C5 130.6(4) . . ? 
 C7 C8 S3 112.9(3) . . ? 
 C9 C8 S3 124.4(4) . . ? 
 C9 C8 C7 122.5(4) . . ? 
 C10 C9 C8 118.4(4) . . ? 
 C9 C10 C11 121.0(4) . . ? 
 C10 C11 C13 121.0(4) . . ? 
 C12 C11 C10 120.2(4) . . ? 
 C12 C11 C13 118.8(4) . . ? 
 C7 C12 C16 124.2(4) . . ? 
 C11 C12 C7 117.2(4) . . ? 
 C11 C12 C16 118.5(4) . . ? 
 C14 C13 C11 121.7(4) . . ? 
 C13 C14 C15 121.3(4) . . ? 
 C14 C15 C16 118.1(4) . . ? 
 C14 C15 C20 122.8(4) . . ? 
 C16 C15 C20 118.6(4) . . ? 
 C15 C16 C12 119.6(4) . . ? 
 C17 C16 C12 120.8(4) . . ? 
 C17 C16 C15 119.1(4) . . ? 
 C18 C17 C16 121.6(4) . . ? 
 C17 C18 C19 118.9(4) . . ? 
 C18 C19 S4 123.7(3) . . ? 
 C20 C19 S4 113.6(3) . . ? 
 C20 C19 C18 122.7(4) . . ? 
 C15 C20 C21 130.4(4) . . ? 
 C19 C20 C15 118.2(4) . . ? 
 C19 C20 C21 111.3(4) . . ? 
 C20 C21 C23 139.8(4) . . ? 
 C22 C21 C20 110.3(4) . . ? 
 C22 C21 C23 109.4(4) . . ? 
 S4 C22 S5 128.5(3) . . ? 
 C21 C22 S4 115.3(3) . . ? 
 C21 C22 S5 116.0(3) . . ? 
 C24 C23 C21 110.9(4) . . ? 
 C24 C23 C26 109.9(4) . . ? 
 C26 C23 C21 139.1(4) . . ? 
 S6 C24 S5 130.8(3) . . ? 
 C23 C24 S5 115.3(3) . . ? 
 C23 C24 S6 113.8(3) . . ? 
 S6 C25 Si2 120.6(2) . . ? 
 C26 C25 S6 110.5(3) . . ? 
 C26 C25 Si2 128.9(3) . . ? 
 C25 C26 C23 114.5(4) . . ? 
  
_shelx_res_file 
; 
TITL a_a.res in P-1 
    a.res 
    created by SHELXL-2018/3 at 11:19:16 on 25-Dec-2019 
REM Old TITL a in P-1 
REM SHELXT solution in P-1: R1 0.151, Rweak 0.014, Alpha 0.048 
REM <I/s> 0.000 for 0 systematic absences, Orientation as input 
REM Formula found by SHELXT: C32 Si2 S6 
CELL 0.71073 11.129 12.124 13.7363 108.362 111.318 100.961 
ZERR 2 0.0007 0.0007 0.0009 0.002 0.002 0.002 
LATT 1 
SFAC C H S Si 
UNIT 64 52 12 4 
  
L.S. 20 
PLAN  20 
SIZE 0.14 0.12 0.08 
TEMP -123.15 
list 4 
fmap 2 53 
acta 
OMIT -3 51 
OMIT 5 -13 5 
REM <olex2.extras> 
REM <HklSrc "%.\\a.hkl"> 
REM </olex2.extras> 
  
WGHT    0.019400    1.135000 
FVAR       0.49747 
S1    3    0.978061    0.437516    0.296434    11.00000    0.02347    0.02137 = 
         0.02796    0.01096    0.01405    0.01105 
S2    3    1.215084    0.635368    0.537721    11.00000    0.01958    0.02799 = 
         0.02902    0.01338    0.01074    0.01256 
S3    3    1.270767    0.902287    0.711208    11.00000    0.01685    0.02840 = 
         0.02187    0.01075    0.00563    0.00711 
S4    3    0.316404    0.526417    0.313899    11.00000    0.02060    0.02003 = 
         0.02898    0.01155    0.01210    0.00741 
S5    3    0.100832    0.626753    0.187021    11.00000    0.01769    0.02572 = 
         0.02861    0.01431    0.00934    0.00666 
S6    3    0.098847    0.854326    0.126007    11.00000    0.01867    0.02844 = 
         0.02861    0.01695    0.00801    0.00821 
SI1   4    0.688078    0.385054    0.094883    11.00000    0.02866    0.02711 = 
         0.02372    0.00835    0.01094    0.00893 
SI2   4    0.270325    1.115576    0.165253    11.00000    0.02021    0.02262 = 
         0.02184    0.01064    0.00652    0.00608 
C1    1    0.830778    0.476435    0.244980    11.00000    0.02200    0.02713 = 
         0.02542    0.01567    0.01334    0.01100 
C2    1    0.841773    0.584343    0.324915    11.00000    0.01818    0.02085 = 
         0.02476    0.01209    0.01176    0.00798 
AFIX  43 
H2    2    0.771570    0.619888    0.312806    11.00000   -1.20000 
AFIX   0 
C3    1    0.968423    0.638754    0.428278    11.00000    0.01781    0.01971 = 
         0.02077    0.01159    0.01052    0.00893 
C4    1    1.052467    0.569894    0.422646    11.00000    0.02157    0.02286 = 
         0.02295    0.01163    0.01015    0.01132 
C5    1    1.035997    0.750829    0.534805    11.00000    0.01683    0.02053 = 
         0.02085    0.01194    0.01018    0.00622 
C6    1    1.170102    0.759814    0.596951    11.00000    0.02021    0.02493 = 
         0.01627    0.00805    0.00822    0.01096 
C7    1    1.010641    0.862331    0.584510    11.00000    0.01921    0.01920 = 
         0.01902    0.01188    0.01062    0.00632 
C8    1    1.132526    0.955520    0.673949    11.00000    0.02072    0.02622 = 
         0.01721    0.01162    0.01061    0.01038 
C9    1    1.143197    1.079354    0.719729    11.00000    0.01947    0.02690 = 
         0.01853    0.00884    0.00959    0.00619 
AFIX  43 
H9    2    1.226581    1.140484    0.781807    11.00000   -1.20000 
AFIX   0 
C10   1    1.030446    1.110744    0.672985    11.00000    0.02755    0.01791 = 
         0.02242    0.00849    0.01364    0.00510 
AFIX  43 
H10   2    1.039031    1.195586    0.696388    11.00000   -1.20000 
AFIX   0 
C11   1    0.900918    1.018141    0.590015    11.00000    0.02156    0.01654 = 
         0.01702    0.00800    0.01011    0.00505 
C12   1    0.886955    0.891010    0.552912    11.00000    0.01876    0.02150 = 
         0.01620    0.00932    0.01131    0.00755 
C13   1    0.782241    1.050278    0.545490    11.00000    0.02412    0.01682 = 
         0.01709    0.00729    0.01290    0.00896 
AFIX  43 
H13   2    0.791431    1.135212    0.568204    11.00000   -1.20000 
AFIX   0 
C14   1    0.656441    0.962762    0.471498    11.00000    0.01658    0.02280 = 
         0.01879    0.01033    0.00815    0.00929 
AFIX  43 
H14   2    0.581217    0.987338    0.438003    11.00000   -1.20000 
AFIX   0 
C15   1    0.634928    0.834388    0.442993    11.00000    0.01886    0.01942 = 
         0.01632    0.00763    0.01130    0.00796 
C16   1    0.750743    0.799947    0.492219    11.00000    0.01776    0.02029 = 
         0.02010    0.00882    0.01254    0.00880 
C17   1    0.728573    0.681465    0.492861    11.00000    0.01964    0.02606 = 
         0.02572    0.01618    0.01542    0.01665 
AFIX  43 
H17   2    0.805408    0.659860    0.528699    11.00000   -1.20000 
AFIX   0 
C18   1    0.598687    0.596952    0.442939    11.00000    0.02527    0.01702 = 
         0.02318    0.01099    0.01514    0.01015 
AFIX  43 
H18   2    0.585100    0.519763    0.448361    11.00000   -1.20000 
AFIX   0 
C19   1    0.486836    0.626362    0.384036    11.00000    0.01707    0.01562 = 
         0.01976    0.00673    0.00919    0.00518 
C20   1    0.500923    0.741222    0.379355    11.00000    0.01747    0.01904 = 
         0.01793    0.00656    0.01138    0.00720 
C21   1    0.369253    0.746314    0.310893    11.00000    0.01738    0.02010 = 
         0.01664    0.00819    0.00878    0.00872 
C22   1    0.264199    0.637913    0.275154    11.00000    0.01935    0.01584 = 
         0.02167    0.01002    0.00773    0.00621 
C23   1    0.313452    0.823107    0.257088    11.00000    0.01885    0.02094 = 
         0.01618    0.00776    0.00810    0.00732 
C24   1    0.172918    0.767942    0.189541    11.00000    0.02050    0.02827 = 
         0.02280    0.01573    0.01384    0.01258 
C25   1    0.257773    0.970287    0.187394    11.00000    0.01865    0.02310 = 
         0.01679    0.00833    0.00760    0.00365 
C26   1    0.359956    0.939295    0.253315    11.00000    0.01862    0.02263 = 
         0.01539    0.00566    0.00843    0.00658 
AFIX  43 
H26   2    0.453871    0.990811    0.293167    11.00000   -1.20000 
AFIX   0 
C27   1    0.728274    0.444410   -0.003084    11.00000    0.02988    0.05159 = 
         0.02387    0.02172    0.01330    0.01384 
AFIX 137 
H27A  2    0.742784    0.533181    0.024660    11.00000   -1.50000 
H27B  2    0.651502    0.400458   -0.080896    11.00000   -1.50000 
H27C  2    0.811731    0.430888   -0.004674    11.00000   -1.50000 
AFIX   0 
C28   1    0.529528    0.409766    0.097840    11.00000    0.02681    0.05627 = 
         0.04714    0.02401    0.02030    0.01360 
AFIX 137 
H28A  2    0.511796    0.383017    0.153117    11.00000   -1.50000 
H28B  2    0.451654    0.361477    0.021008    11.00000   -1.50000 
H28C  2    0.541484    0.497841    0.120954    11.00000   -1.50000 
AFIX   0 
C29   1    0.669266    0.217993    0.045659    11.00000    0.06668    0.03025 = 
         0.03756    0.01014    0.01958    0.01657 
AFIX 137 
H29A  2    0.754282    0.208189    0.044692    11.00000   -1.50000 
H29B  2    0.592745    0.171060   -0.032042    11.00000   -1.50000 
H29C  2    0.650884    0.186923    0.098456    11.00000   -1.50000 
AFIX   0 
C30   1    0.122204    1.161985    0.171647    11.00000    0.03031    0.03947 = 
         0.03532    0.01835    0.00950    0.01771 
AFIX 137 
H30A  2    0.036274    1.098115    0.108267    11.00000   -1.50000 
H30B  2    0.129945    1.240780    0.164772    11.00000   -1.50000 
H30C  2    0.122450    1.171481    0.245266    11.00000   -1.50000 
AFIX   0 
C31   1    0.270670    1.092901    0.024964    11.00000    0.03824    0.02962 = 
         0.03010    0.01577    0.01315    0.00588 
AFIX 137 
H31A  2    0.353732    1.076121    0.025925    11.00000   -1.50000 
H31B  2    0.269136    1.167908    0.012345    11.00000   -1.50000 
H31C  2    0.189324    1.022729   -0.037278    11.00000   -1.50000 
AFIX   0 
C32   1    0.435331    1.233550    0.283946    11.00000    0.02437    0.03071 = 
         0.03104    0.00940    0.00458    0.00781 
AFIX 137 
H32A  2    0.438582    1.240655    0.358002    11.00000   -1.50000 
H32B  2    0.443036    1.313640    0.279779    11.00000   -1.50000 
H32C  2    0.511673    1.208771    0.276851    11.00000   -1.50000 
AFIX   0 
HKLF 4 
  
  
  
  
REM  a_a.res in P-1 
REM wR2 = 0.1101, GooF = S = 1.047, Restrained GooF = 1.047 for all data 
REM R1 = 0.0562 for 3638 Fo > 4sig(Fo) and 0.1093 for all 5716 data 
REM 367 parameters refined using 0 restraints 
  
END 
  
WGHT      0.0194      1.1349 
  
REM Highest difference peak  0.476,  deepest hole -0.451,  1-sigma level  0.095 
Q1    1   0.4670  0.3440 -0.0209  11.00000  0.05    0.48 
Q2    1   0.4433  0.3401  0.0794  11.00000  0.05    0.37 
Q3    1   0.7756  0.6813  0.5986  11.00000  0.05    0.37 
Q4    1   1.0696  0.7011  0.5380  11.00000  0.05    0.36 
Q5    1   0.7228  0.9227  0.6144  11.00000  0.05    0.36 
Q6    1   1.2573  1.2510  0.9024  11.00000  0.05    0.36 
Q7    1   0.5195  1.0786  0.3678  11.00000  0.05    0.35 
Q8    1   0.8151  1.0569  0.4672  11.00000  0.05    0.34 
Q9    1   0.2865  0.6166  0.3181  11.00000  0.05    0.34 
Q10   1   0.9778  1.0615  0.6354  11.00000  0.05    0.34 
Q11   1   0.5849  0.3927  0.0579  11.00000  0.05    0.34 
Q12   1   1.1386  0.7265  0.7147  11.00000  0.05    0.33 
Q13   1   1.1997  0.9400  0.6972  11.00000  0.05    0.33 
Q14   1   0.0383  0.9612  0.2258  11.00000  0.05    0.33 
Q15   1   0.8189  0.4181  0.2681  11.00000  0.05    0.33 
Q16   1   0.8794  0.9569  0.5767  11.00000  0.05    0.33 
Q17   1   0.6942  0.3809 -0.1051  11.00000  0.05    0.32 
Q18   1   0.9798  0.8441  0.5173  11.00000  0.05    0.32 
Q19   1   0.6892  1.1570  0.4916  11.00000  0.05    0.32 
Q20   1   0.5576  0.7885  0.4352  11.00000  0.05    0.32 
; 
_shelx_res_checksum                76525 
_shelx_hkl_file 
; 
  -2   0   0 1834.02   44.80 
  -2   0   0 1810.42   39.90 
  -2   0   0 1832.92   52.99 
   2   0   0 1825.02   39.40 
   2   0   0 1889.51   44.80 
  -3   0   0  526.85   35.70 
  -3   0   0  564.74   27.70 
  -3   0   0  465.05   28.40 
   3   0   0  486.05   25.30 
   3   0   0  492.35   28.40 
  -4   0   0  375.36   30.30 
  -4   0   0  349.77   34.50 
  -4   0   0  399.96   27.30 
   4   0   0  380.46   26.00 
   4   0   0  375.16   29.40 
  -5   0   0  944.61   52.09 
  -5   0   0 1030.90   47.90 
  -5   0   0  918.41   60.79 
   5   0   0 1008.70   47.10 
   5   0   0  950.10   49.99 
  -6   0   0  -11.40    9.00 
  -6   0   0    0.90    7.10 
  -6   0   0    8.70    8.00 
   6   0   0   -8.30    5.90 
  -7   0   0  132.69   25.60 
  -7   0   0  111.09   31.90 
  -7   0   0  106.69   27.00 
   7   0   0  137.69   26.80 
  -8   0   0  177.48   37.30 
  -8   0   0  133.49   31.40 
  -8   0   0  163.58   41.50 
   8   0   0  138.89   29.60 
  -9   0   0    3.10   32.70 
  -9   0   0   12.50   13.30 
  -9   0   0   46.60   26.40 
   9   0   0    3.10   15.40 
 -10   0   0   72.79   22.50 
 -10   0   0   75.39   32.90 
  10   0   0   25.20   20.60 
 -11   0   0   86.39   35.90 
 -11   0   0   55.79   23.20 
  11   0   0   25.10   23.70 
 -12   0   0    8.20   28.60 
 -12   0   0    9.30   22.20 
  12   0   0   30.10   38.70 
  13  -1   0  309.47   65.89 
 -13   1   0  268.17   60.29 
 -13   1   0  219.88   55.09 
  12  -1   0   -3.10   31.10 
 -12   1   0   20.40   23.80 
 -12   1   0    9.40   20.90 
  11  -1   0   13.30   23.50 
 -11   1   0  -18.00   15.70 
  10  -1   0  177.38   39.70 
 -10   1   0  179.48   34.50 
 -10   1   0  134.59   42.20 
   9  -1   0   -2.60   15.00 
  -9   1   0   39.80   18.80 
  -9   1   0   40.50   23.80 
   8  -1   0 1167.28   72.19 
   8  -1   0 1089.09   63.89 
  -8   1   0 1069.79   83.19 
  -8   1   0 1184.08   74.89 
  -8   1   0 1153.68   67.89 
   7  -1   0    2.70    9.30 
   7  -1   0    6.20    9.10 
  -7   1   0   18.20   14.00 
  -7   1   0   17.50   13.70 
  -7   1   0    8.30    9.70 
   6  -1   0  583.14   40.60 
   6  -1   0  539.45   42.60 
  -6   1   0  605.84   42.10 
  -6   1   0  602.24   52.29 
  -6   1   0  561.44   45.60 
   5  -1   0   47.80   16.90 
   5  -1   0   27.40   10.60 
  -5   1   0   23.40   13.90 
  -5   1   0   13.60    8.60 
  -5   1   0   18.50   13.40 
   4  -1   0  829.62   40.60 
   4  -1   0  808.22   43.40 
  -4   1   0  794.02   43.40 
  -4   1   0  759.02   46.60 
  -4   1   0  854.81   41.50 
   3  -1   0   46.20   14.00 
   3  -1   0   38.30   12.50 
   3  -1   0   35.30    9.90 
  -3   1   0   28.70   13.20 
  -3   1   0   31.00   12.20 
  -3   1   0   55.79   12.60 
   2  -1   0 1381.76   42.70 
   2  -1   0 1365.86   41.20 
   2  -1   0 1308.57   39.20 
  -2   1   0 1363.56   41.30 
  -2   1   0 1337.17   40.10 
  -2   1   0 1385.36   43.10 
   1  -1   0  896.41   28.90 
  -1   1   0  815.42   22.90 
  -1  -1   0 1831.02   35.90 
   1   1   0 1865.41   35.70 
  -2  -1   0   52.99   10.60 
  -2  -1   0   57.99   13.90 
   2   1   0   58.69   10.60 
  -3  -1   0   21.90   10.60 
  -3  -1   0    3.30    6.30 
  -3  -1   0    9.50    5.20 
   3   1   0   -6.60    4.90 
  -4  -1   0   11.90   13.40 
  -4  -1   0    1.90    8.30 
  -4  -1   0   19.30    7.80 
   4   1   0   16.10    8.60 
  -5  -1   0  129.59   29.40 
  -5  -1   0  154.88   22.30 
  -5  -1   0  174.38   26.70 
   5   1   0  179.58   21.40 
  -6  -1   0  353.16   52.09 
  -6  -1   0  306.37   29.10 
  -6  -1   0  363.46   36.50 
   6   1   0  344.87   31.60 
  -7  -1   0  131.89   24.50 
  -7  -1   0  105.79   32.30 
  -7  -1   0   95.09   25.80 
   7   1   0  114.19   24.20 
  -8  -1   0   51.59   26.60 
  -8  -1   0   17.60   18.20 
  -8  -1   0   34.10   14.70 
   8   1   0   25.20   14.30 
  -9  -1   0  317.67   35.00 
  -9  -1   0  192.58   48.70 
  -9  -1   0  259.37   51.59 
   9   1   0  235.88   42.40 
 -10  -1   0   78.99   25.60 
 -10  -1   0   21.10   19.30 
 -10  -1   0   29.40   19.10 
  10   1   0   73.89   24.50 
 -11  -1   0  431.86   45.20 
 -11  -1   0  342.57   69.99 
  11   1   0  500.05   58.99 
 -12  -1   0  -15.90   23.30 
 -12  -1   0  -41.10   20.10 
  12   1   0   46.50   27.00 
 -13   2   0   16.40   25.70 
 -13   2   0   32.20   29.10 
  12  -2   0  -18.20   26.10 
 -12   2   0   16.70   27.10 
  11  -2   0   52.49   22.60 
 -11   2   0   80.49   24.70 
 -11   2   0   -4.70   18.80 
  10  -2   0   50.39   25.30 
  10  -2   0   88.69   28.60 
 -10   2   0  111.49   28.90 
 -10   2   0   63.69   33.70 
   9  -2   0  -12.90   15.30 
   9  -2   0   16.50   16.60 
  -9   2   0   42.50   17.70 
  -9   2   0    2.30   14.00 
   8  -2   0   57.99   21.50 
   8  -2   0   93.69   27.20 
  -8   2   0   59.99   22.90 
  -8   2   0   39.40   17.40 
   7  -2   0  321.57   46.20 
   7  -2   0  262.47   37.80 
  -7   2   0  317.47   49.99 
   6  -2   0   16.60   13.30 
   6  -2   0   13.30    8.50 
  -6   2   0   -3.10    9.70 
  -6   2   0    7.10    8.80 
   5  -2   0    6.30    8.50 
   5  -2   0    7.60   13.30 
  -5   2   0   -9.90    8.00 
  -5   2   0    9.60   10.20 
   4  -2   0  278.67   28.80 
   4  -2   0  305.47   28.20 
   4  -2   0  288.67   26.70 
  -4   2   0  216.28   24.90 
  -4   2   0  301.57   27.10 
   3  -2   0  143.99   19.60 
   3  -2   0  170.78   26.00 
   3  -2   0  120.99   19.60 
  -3   2   0  122.39   19.80 
  -3   2   0  135.19   19.80 
   2  -2   0   89.09   16.40 
   2  -2   0   79.09   12.10 
  -2   2   0   87.09   15.80 
  -2   2   0   78.69   12.80 
   1  -2   0 2352.36   31.80 
   1  -2   0 2481.25   57.79 
   1  -2   0 2467.15   31.80 
  -1   2   0 2368.66   56.39 
  -1   2   0 2412.66   31.50 
  -1   2   0 2436.66   31.80 
   0  -2   0  510.75   25.30 
   0  -2   0  522.75   17.40 
  -2  -2   0  301.27   21.50 
   2   2   0  315.27   21.20 
  -3  -2   0  438.96   29.40 
  -3  -2   0  414.76   35.20 
   3   2   0  470.05   28.80 
  -4  -2   0   43.80   13.30 
  -4  -2   0   48.70   20.00 
  -4  -2   0   60.99   13.20 
   4   2   0   64.19   14.60 
  -5  -2   0  222.28   41.10 
  -5  -2   0  223.78   31.20 
  -5  -2   0  205.48   20.60 
   5   2   0  199.98   28.20 
  -6  -2   0   33.20   15.90 
  -6  -2   0    2.00   14.80 
  -6  -2   0   18.80   12.30 
   6   2   0   29.60   14.10 
  -7  -2   0   -6.10    7.10 
  -7  -2   0    3.50    9.50 
  -7  -2   0  -13.00   10.50 
   7   2   0    4.80   10.60 
  -8  -2   0   46.30   25.00 
  -8  -2   0   -6.60   12.70 
  -8  -2   0    1.80    9.90 
   8   2   0   25.20   14.30 
  -9  -2   0   11.90   28.00 
  -9  -2   0  -33.30   16.30 
  -9  -2   0   -9.80    9.50 
   9   2   0    9.90   13.10 
 -10  -2   0   93.39   24.20 
  10   2   0   93.39   27.60 
 -11  -2   0   60.39   35.10 
 -11  -2   0   54.69   23.10 
 -11  -2   0   88.89   29.80 
  11   2   0   88.49   31.00 
 -12  -2   0  -16.30   19.30 
 -12  -2   0   24.70   32.50 
  12   2   0   15.20   34.70 
 -13   3   0  -20.20   25.50 
 -13   3   0   15.40   34.70 
  12  -3   0   22.80   34.10 
 -12   3   0   20.70   28.30 
 -12   3   0   65.89   32.80 
  11  -3   0  211.78   44.00 
  11  -3   0  229.48   56.79 
 -11   3   0  224.58   54.79 
 -11   3   0  252.07   46.00 
  10  -3   0   49.99   21.40 
  10  -3   0   59.09   24.20 
 -10   3   0   22.20   17.40 
 -10   3   0   41.40   23.10 
   9  -3   0  119.89   29.30 
   9  -3   0  128.39   34.40 
  -9   3   0   54.99   25.80 
  -9   3   0   98.19   26.80 
   8  -3   0  159.48   32.40 
   8  -3   0  210.08   40.40 
  -8   3   0  173.38   38.20 
  -8   3   0  187.78   35.90 
   7  -3   0  212.58   36.80 
   7  -3   0  228.98   41.30 
  -7   3   0  240.98   38.10 
  -7   3   0  222.08   40.70 
   6  -3   0   11.50   17.20 
   6  -3   0    4.30    9.00 
  -6   3   0    7.20    9.80 
  -6   3   0   -5.90    6.40 
   5  -3   0  346.87   34.20 
   5  -3   0  260.27   28.70 
   5  -3   0  298.97   35.40 
  -5   3   0  251.57   29.40 
  -5   3   0  342.77   33.20 
   4  -3   0  130.99   21.70 
   4  -3   0  131.69   25.70 
   4  -3   0  109.89   23.10 
  -4   3   0  122.89   21.10 
  -4   3   0  110.39   23.60 
   3  -3   0  257.37   20.50 
   3  -3   0  256.17   26.60 
  -3   3   0  243.88   20.10 
  -3   3   0  245.38   25.90 
   2  -3   0   -2.60    3.80 
   2  -3   0   -3.80    6.50 
  -2   3   0   -2.70    3.50 
  -2   3   0    0.70    5.00 
  -2   3   0   -1.50    3.90 
   1  -3   0 1156.88   25.30 
   1  -3   0 1171.08   48.00 
   1  -3   0 1193.98   25.00 
  -1   3   0 1162.78   24.10 
  -1   3   0 1236.08   49.20 
   0  -3   0  268.27   15.70 
   0  -3   0  248.78   22.40 
  -2  -3   0    1.70    5.70 
  -3  -3   0  514.45   41.90 
  -3  -3   0  566.64   35.80 
  -4  -3   0  251.37   39.60 
  -4  -3   0  285.07   28.90 
  -5  -3   0  505.35   50.39 
  -5  -3   0  533.95   41.80 
  -5  -3   0  495.25   34.00 
   5   3   0  548.65   38.80 
  -6  -3   0  167.88   43.40 
  -6  -3   0  181.58   30.90 
  -6  -3   0  156.58   25.30 
   6   3   0  146.29   26.40 
  -7  -3   0  138.59   39.10 
  -7  -3   0  141.59   30.50 
  -7  -3   0  134.19   25.40 
  -8  -3   0   55.79   19.30 
  -8  -3   0   30.70   19.40 
  -8  -3   0   97.29   33.70 
   8   3   0   92.39   24.80 
  -9  -3   0   25.70   20.00 
   9   3   0   15.10   16.50 
 -10  -3   0  -18.10   25.00 
 -10  -3   0   32.00   16.80 
 -10  -3   0   29.80   20.70 
 -11  -3   0   41.60   29.90 
 -11  -3   0   59.29   20.30 
 -11  -3   0   49.30   23.70 
 -13   4   0  171.48   55.79 
  12  -4   0   54.69   27.00 
  12  -4   0    9.80   35.40 
 -12   4   0   58.99   27.30 
 -12   4   0    3.10   26.10 
  11  -4   0    6.10   21.00 
  11  -4   0   -5.60   15.60 
 -11   4   0   -9.60   15.80 
  10  -4   0   60.79   25.60 
  10  -4   0  -10.20   22.40 
 -10   4   0  100.29   31.90 
 -10   4   0   87.79   28.40 
   9  -4   0   60.19   25.40 
   9  -4   0  104.49   32.30 
  -9   4   0   43.40   21.90 
  -9   4   0  111.49   32.20 
   8  -4   0   69.69   26.90 
   8  -4   0   95.19   28.40 
  -8   4   0   62.99   22.80 
  -8   4   0   53.89   22.70 
   7  -4   0  500.25   52.69 
   7  -4   0  370.16   41.70 
  -7   4   0  400.26   43.70 
  -7   4   0  371.66   41.30 
   6  -4   0  457.45   43.90 
   6  -4   0  363.26   43.10 
  -6   4   0  462.85   41.20 
  -6   4   0  427.46   43.20 
   5  -4   0  536.05   38.30 
   5  -4   0  526.85   44.60 
   5  -4   0  575.34   49.80 
  -5   4   0  530.25   38.80 
  -5   4   0  461.95   42.30 
   4  -4   0  135.89   27.70 
   4  -4   0  124.69   20.20 
  -4   4   0  110.59   19.30 
  -4   4   0  160.88   28.40 
   3  -4   0   18.80    7.70 
   3  -4   0   29.20   12.60 
  -3   4   0   22.00    8.20 
  -3   4   0   15.60    7.10 
  -3   4   0    8.80    8.30 
   2  -4   0   85.19   19.20 
   2  -4   0   89.29    9.50 
  -2   4   0   92.79    9.70 
  -2   4   0   98.49   20.70 
  -2   4   0  111.09   10.10 
   1  -4   0  263.97   14.90 
   1  -4   0  268.17   14.00 
   1  -4   0  252.57   26.90 
  -1   4   0  299.97   14.30 
  -1   4   0  279.17   27.00 
   0  -4   0 2234.28   72.69 
   0  -4   0 2183.88   49.10 
  -1  -4   0  959.00   47.70 
  -2  -4   0  119.99   21.10 
  -3  -4   0  118.49   26.60 
  -3  -4   0   63.29   15.90 
  -4  -4   0  947.81   65.59 
  -4  -4   0 1004.60   55.19 
  -5  -4   0  215.98   33.30 
  -5  -4   0  168.88   36.10 
  -6  -4   0  507.95   46.70 
  -6  -4   0  466.35   36.40 
  -6  -4   0  615.34   64.29 
  -7  -4   0  397.26   44.40 
  -7  -4   0  282.77   56.89 
  -7  -4   0  351.16   34.00 
  -8  -4   0  150.78   33.70 
  -8  -4   0  278.97   61.09 
  -8  -4   0  209.48   32.50 
  -9  -4   0   23.30   28.70 
  -9  -4   0   16.20   15.80 
 -10  -4   0  247.08   62.49 
 -10  -4   0  259.27   45.60 
 -11  -4   0   82.69   42.40 
 -11  -4   0   96.49   31.00 
  13  -5   0   72.29   32.00 
 -13   5   0  105.29   40.40 
  12  -5   0   -2.00   15.50 
 -12   5   0    6.50   23.90 
  11  -5   0   56.79   40.90 
  11  -5   0   30.20   22.50 
 -11   5   0   85.79   33.70 
 -11   5   0   92.99   26.90 
  10  -5   0   32.20   21.00 
 -10   5   0   54.29   28.30 
 -10   5   0   50.69   25.60 
   9  -5   0   38.10   26.30 
   9  -5   0   31.00   17.60 
  -9   5   0   40.30   23.50 
  -9   5   0   16.70   19.00 
   8  -5   0 1076.79   77.19 
   8  -5   0  967.00   78.39 
  -8   5   0 1099.79   73.99 
  -8   5   0  940.11   72.29 
   7  -5   0 1159.58   76.09 
   7  -5   0 1069.99   77.09 
  -7   5   0 1030.40   71.59 
  -7   5   0 1096.59   67.29 
   6  -5   0   22.00   19.80 
   6  -5   0   38.40   18.60 
  -6   5   0   75.49   23.70 
  -6   5   0   65.69   18.60 
   5  -5   0   25.50   14.00 
   5  -5   0   55.59   14.60 
   5  -5   0   26.80   16.00 
  -5   5   0   51.69   17.80 
  -5   5   0   53.19   16.10 
   4  -5   0  545.45   32.00 
   4  -5   0  558.14   47.30 
  -4   5   0  560.44   57.29 
  -4   5   0  583.54   33.30 
  -4   5   0  551.54   31.60 
   3  -5   0   14.40   12.60 
   3  -5   0   27.60    8.30 
  -3   5   0   15.80    6.50 
  -3   5   0   22.60    7.10 
  -3   5   0   24.50   13.80 
   2  -5   0  511.55   21.00 
   2  -5   0  578.84   22.30 
   2  -5   0  535.05   43.00 
  -2   5   0  515.35   20.30 
  -2   5   0  500.65   40.90 
   1  -5   0  174.88   13.20 
   1  -5   0  182.58   29.70 
  -1   5   0  129.69   24.90 
   0  -5   0  233.88   18.60 
   0  -5   0  237.38   27.70 
  -1  -5   0  100.99   20.80 
  -1  -5   0  126.49   18.50 
  -2  -5   0   26.30   13.10 
  -2  -5   0    9.50    9.00 
  -3  -5   0  118.39   23.00 
  -3  -5   0   81.49   22.60 
  -4  -5   0  -12.00    6.80 
  -4  -5   0   25.90   17.10 
  -5  -5   0   30.80   15.60 
  -5  -5   0   23.80   22.20 
  -6  -5   0  159.68   42.00 
  -6  -5   0  167.98   33.20 
  -6  -5   0  223.98   31.20 
  -7  -5   0    2.40   15.70 
  -7  -5   0   17.50   11.40 
  -7  -5   0  -14.80   15.90 
  -8  -5   0  142.59   37.60 
  -8  -5   0  222.28   57.29 
  -9  -5   0  396.26   73.49 
  -9  -5   0  487.25   54.99 
 -10  -5   0   26.70   23.50 
 -10  -5   0   -2.40   24.80 
  13  -6   0  116.29   40.30 
 -13   6   0   90.69   39.10 
  12  -6   0   22.10   18.80 
 -12   6   0   -6.50   17.80 
  11  -6   0   74.09   30.30 
 -11   6   0   90.89   31.40 
 -11   6   0  126.39   37.90 
  10  -6   0  109.49   34.70 
  10  -6   0  207.88   52.99 
 -10   6   0  180.88   42.00 
 -10   6   0  156.68   41.20 
   9  -6   0  454.45   69.99 
   9  -6   0  546.25   61.59 
  -9   6   0  498.05   53.89 
  -9   6   0  494.35   68.39 
   8  -6   0   55.19   27.10 
   8  -6   0   64.59   24.60 
  -8   6   0   55.79   22.90 
  -8   6   0   66.89   22.20 
   7  -6   0   11.80   11.40 
   7  -6   0  -12.00   13.90 
  -7   6   0    6.50   11.80 
  -7   6   0  -11.00   10.80 
   6  -6   0   16.10   14.70 
   6  -6   0    5.40   11.10 
   6  -6   0    1.70    7.50 
  -6   6   0   -9.00    7.30 
  -6   6   0   -4.30    7.70 
  -6   6   0    8.10   10.00 
   5  -6   0   67.69   15.90 
  -5   6   0  107.69   20.00 
  -5   6   0  102.39   28.10 
  -5   6   0   81.99   17.70 
   4  -6   0   52.09   12.20 
   4  -6   0   69.89   23.50 
  -4   6   0   52.59   19.90 
  -4   6   0   40.60   10.70 
  -4   6   0   72.59   14.00 
   3  -6   0   66.99   21.50 
   3  -6   0   96.69   13.50 
  -3   6   0   96.59   11.20 
  -3   6   0  108.59   25.50 
   2  -6   0  220.48   14.50 
   2  -6   0  216.18   15.00 
   2  -6   0  210.48   34.50 
  -2   6   0  233.98   13.90 
  -2   6   0  217.68   36.20 
   1  -6   0  406.66   39.60 
   1  -6   0  379.46   21.30 
   0  -6   0  266.27   38.60 
   0  -6   0  347.57   24.10 
  -1  -6   0  377.46   29.40 
  -1  -6   0  379.96   38.00 
  -2  -6   0    4.80    9.20 
  -2  -6   0   -8.00    6.20 
  -2  -6   0   -1.70    6.20 
  -3  -6   0  148.99   28.40 
  -3  -6   0  113.79   29.10 
  -3  -6   0  123.19   26.90 
  -4  -6   0  161.08   30.90 
  -4  -6   0  167.58   30.00 
  -4  -6   0  167.18   37.30 
  -5  -6   0   40.30   21.40 
  -5  -6   0   60.59   20.40 
  -6  -6   0    7.90   19.20 
  -6  -6   0  117.19   30.90 
  -7  -6   0  218.88   55.69 
  -7  -6   0  254.97   43.70 
  -7  -6   0  267.57   42.00 
  -8  -6   0   82.39   22.50 
  -8  -6   0  136.39   41.40 
  -8  -6   0  124.39   34.80 
  -9  -6   0   74.49   23.40 
  -9  -6   0  214.88   58.69 
  -9  -6   0  102.29   31.20 
 -10  -6   0    0.50   20.70 
 -10  -6   0   55.39   18.00 
 -10  -6   0    2.30   14.20 
 -10  -6   0  -25.80   25.80 
  13  -7   0   22.80   30.30 
 -13   7   0  -14.80   26.30 
  12  -7   0   41.90   27.50 
 -12   7   0   41.70   24.10 
  11  -7   0   63.79   30.20 
 -11   7   0   69.89   29.70 
  10  -7   0   63.09   28.80 
  10  -7   0  108.29   38.90 
 -10   7   0   59.69   22.30 
 -10   7   0   88.19   30.40 
   9  -7   0    8.90   15.20 
   9  -7   0   -7.20   24.20 
  -9   7   0   27.00   19.90 
  -9   7   0    8.00   15.50 
   8  -7   0  -12.70    6.20 
   8  -7   0  -35.70   15.60 
  -8   7   0   -5.60   13.90 
  -8   7   0   17.30   13.20 
  -8   7   0  -10.30   11.50 
   7  -7   0  -39.10   16.70 
   7  -7   0   30.90   18.20 
  -7   7   0   12.70   12.50 
  -7   7   0   23.20   18.80 
  -7   7   0   42.10   16.10 
   6  -7   0   16.30   10.50 
   6  -7   0   12.50    9.60 
  -6   7   0   -1.90   10.80 
  -6   7   0    6.30    9.50 
  -6   7   0    6.10    7.70 
   5  -7   0    1.00    6.70 
   5  -7   0   12.90   12.00 
  -5   7   0   18.20   14.80 
  -5   7   0   -2.40    4.20 
  -5   7   0   -3.70    5.50 
   4  -7   0   17.50   12.10 
   4  -7   0    2.90    5.80 
  -4   7   0    6.10    6.20 
  -4   7   0    2.60    8.90 
  -4   7   0    5.10    5.10 
   3  -7   0   55.79   10.00 
  -3   7   0   60.39    9.40 
  -3   7   0   36.20   18.80 
   2  -7   0  637.44   55.09 
   2  -7   0  597.84   24.30 
   2  -7   0  584.64   25.60 
  -2   7   0  529.35   50.19 
   1  -7   0  146.39   31.10 
   1  -7   0  148.39   14.80 
   0  -7   0   91.99   16.30 
   0  -7   0   53.79   19.80 
  -1  -7   0   93.69   24.60 
  -1  -7   0  140.19   23.70 
  -2  -7   0  455.65   42.80 
  -2  -7   0  561.24   49.80 
  -2  -7   0  489.05   46.20 
  -2  -7   0  456.45   38.70 
  -3  -7   0   52.89   20.00 
  -3  -7   0   48.90   18.10 
  -3  -7   0   63.99   23.80 
  -3  -7   0   92.59   24.30 
  -4  -7   0   10.30   10.10 
  -4  -7   0   20.30   17.40 
  -4  -7   0    6.30   10.70 
  -5  -7   0   18.30   16.30 
  -5  -7   0   29.50   19.90 
  -6  -7   0  -31.10   10.30 
  -6  -7   0   21.20   14.90 
  -6  -7   0    4.40   11.30 
  -7  -7   0   23.50   18.40 
  -7  -7   0   10.80   14.00 
  -7  -7   0   13.80   26.30 
  -7  -7   0   -2.30   13.00 
  -8  -7   0   52.39   20.60 
  -8  -7   0   52.09   20.00 
  -8  -7   0   29.00   29.90 
  -8  -7   0   91.59   28.20 
  -9  -7   0   10.60   23.10 
  -9  -7   0  -21.20   20.50 
  -9  -7   0   -0.70   18.40 
  -9  -7   0  -16.80   12.70 
  13  -8   0   44.10   26.40 
 -13   8   0   44.20   30.10 
  12  -8   0   37.90   44.40 
 -12   8   0   50.09   26.70 
  11  -8   0  -22.80   14.20 
 -11   8   0  -16.20   18.80 
 -11   8   0  -38.20   27.30 
  10  -8   0  190.58   47.00 
 -10   8   0  222.98   46.80 
 -10   8   0  115.69   33.40 
   9  -8   0   -8.90   24.30 
   9  -8   0   -2.50   13.80 
  -9   8   0  -23.30   18.50 
  -9   8   0   -9.70   16.80 
  -9   8   0    3.60   12.70 
   8  -8   0   -5.70   27.00 
   8  -8   0   44.80   21.60 
  -8   8   0   -6.60    9.60 
  -8   8   0  -13.90   12.80 
   7  -8   0    6.60   14.40 
   7  -8   0   10.90   18.60 
  -7   8   0   22.00   15.60 
  -7   8   0   18.90   10.70 
  -7   8   0   -6.50   16.20 
   6  -8   0   -3.00    7.80 
  -6   8   0    0.30    7.70 
  -6   8   0   -6.50   11.90 
  -6   8   0    4.20    8.20 
   5  -8   0  720.03   36.40 
   5  -8   0  667.53   64.39 
  -5   8   0  766.02   37.10 
  -5   8   0  743.03   67.19 
  -5   8   0  746.23   36.10 
   4  -8   0   30.60   18.60 
   4  -8   0   25.70    7.90 
  -4   8   0   21.60   14.40 
  -4   8   0   37.80    8.70 
   3  -8   0  440.36   21.30 
   3  -8   0  453.35   51.09 
  -3   8   0  473.35   51.29 
   2  -8   0  313.07   50.79 
   2  -8   0  311.27   18.20 
   2  -8   0  313.07   20.10 
   1  -8   0   49.30   11.30 
   1  -8   0   46.00   12.20 
   1  -8   0   60.79   22.70 
   0  -8   0  594.24   36.50 
   0  -8   0  615.04   57.19 
  -1  -8   0   22.60   14.00 
  -1  -8   0   30.20   16.90 
  -1  -8   0   24.10   11.90 
  -2  -8   0    1.10   10.40 
  -2  -8   0   10.70   11.00 
  -2  -8   0   30.50   16.80 
  -2  -8   0   -6.50   12.60 
  -3  -8   0   -5.40    8.30 
  -3  -8   0   26.40   13.50 
  -3  -8   0   26.50   17.80 
  -3  -8   0   11.80   17.40 
  -4  -8   0   10.10   13.00 
  -4  -8   0   19.60   19.30 
  -4  -8   0   20.00   14.40 
  -4  -8   0   18.10   14.10 
  -5  -8   0   -7.40   15.60 
  -5  -8   0   77.59   26.40 
  -5  -8   0   -8.30   15.30 
  -5  -8   0   16.90   14.50 
  -6  -8   0  107.19   33.30 
  -6  -8   0  123.29   32.60 
  -6  -8   0  142.09   44.40 
  -6  -8   0   77.09   23.40 
  -7  -8   0   45.10   20.60 
  -7  -8   0   38.20   22.30 
  -7  -8   0   22.50   32.60 
  -7  -8   0   24.10   24.10 
  -7  -8   0   29.20   25.00 
  -8  -8   0  -13.40   20.90 
  -8  -8   0   23.40   25.60 
  -8  -8   0   67.29   35.20 
  -8  -8   0    1.80   16.60 
  13  -9   0  286.47   64.59 
  12  -9   0   39.40   22.60 
 -12   9   0    0.10   20.20 
  11  -9   0   63.19   32.80 
 -11   9   0   24.30   22.60 
 -11   9   0   35.00   34.90 
  10  -9   0  152.78   46.00 
 -10   9   0  213.58   42.20 
 -10   9   0  135.39   33.70 
   9  -9   0    5.70   10.20 
  -9   9   0   -1.00   17.20 
  -9   9   0   39.70   16.60 
   8  -9   0  219.28   50.29 
  -8   9   0  264.87   38.30 
  -8   9   0  219.68   37.30 
   7  -9   0  575.64   67.09 
   7  -9   0  525.65   77.19 
  -7   9   0  501.95   38.70 
  -7   9   0  604.14   66.79 
  -7   9   0  514.75   40.70 
   6  -9   0  -16.10   11.90 
  -6   9   0    4.60    6.90 
  -6   9   0    1.20    8.70 
  -6   9   0    3.20    7.10 
   5  -9   0  196.48   18.20 
   5  -9   0  204.38   46.40 
  -5   9   0  248.68   49.50 
  -5   9   0  217.58   18.70 
   4  -9   0  494.35   22.10 
   4  -9   0  437.96   65.49 
  -4   9   0  580.74   61.29 
  -4   9   0  490.05   20.00 
   3  -9   0   32.10    7.30 
   3  -9   0   -9.90   12.70 
  -3   9   0  -10.10   10.10 
   2  -9   0  201.18   15.10 
   2  -9   0  202.18   17.30 
   2  -9   0  214.08   45.10 
   1  -9   0  239.18   20.90 
   1  -9   0  202.68   21.90 
   1  -9   0  135.79   38.00 
   0  -9   0   10.20   12.70 
   0  -9   0    3.30    7.70 
  -1  -9   0  863.81   70.89 
  -1  -9   0  768.72   49.10 
  -1  -9   0  861.71   56.89 
  -2  -9   0  123.89   27.60 
  -2  -9   0  150.08   37.10 
  -2  -9   0  120.69   32.30 
  -3  -9   0   30.00   17.70 
  -3  -9   0   98.19   29.60 
  -3  -9   0   60.39   25.90 
  -3  -9   0   77.19   27.60 
  -4  -9   0  222.68   46.10 
  -4  -9   0  279.87   50.29 
  -4  -9   0  251.27   43.30 
  -4  -9   0  178.18   36.90 
  -5  -9   0   23.20   17.10 
  -5  -9   0  -26.90   10.90 
  -5  -9   0    7.90   17.40 
  -5  -9   0   40.80   21.30 
  -6  -9   0   56.89   32.90 
  -6  -9   0   44.70   20.50 
  -6  -9   0    6.10   21.20 
  -6  -9   0   20.20   23.40 
  -7  -9   0    8.40   20.30 
  -7  -9   0  -21.80   17.10 
  -7  -9   0   27.40   28.60 
  -7  -9   0   16.90   21.20 
  -7  -9   0   -2.30   24.20 
  12 -10   0  178.88   53.09 
 -12  10   0   63.59   31.90 
  11 -10   0   36.60   26.80 
 -11  10   0   -6.90   16.40 
 -11  10   0   -1.70   28.70 
 -10  10   0  -25.30   22.00 
 -10  10   0  -19.70   11.60 
   9 -10   0  584.54   89.19 
  -9  10   0  620.64   62.19 
  -9  10   0  629.64   54.49 
   8 -10   0  148.99   42.00 
  -8  10   0  106.79   23.60 
  -8  10   0  108.29   23.30 
   7 -10   0  185.58   45.90 
  -7  10   0  184.38   25.50 
  -7  10   0  153.68   25.50 
   6 -10   0  371.06   66.89 
  -6  10   0  356.36   25.20 
   5 -10   0  105.39   35.20 
  -5  10   0  132.59   37.90 
  -5  10   0  150.38   12.00 
   4 -10   0  173.08   43.50 
  -4  10   0  152.08   41.70 
   3 -10   0   26.10   19.90 
   3 -10   0   59.89    7.00 
   2 -10   0  447.66   24.70 
   2 -10   0  518.85   61.49 
   2 -10   0  470.05   21.20 
   1 -10   0   62.19   15.20 
   1 -10   0   47.10   11.60 
   1 -10   0   39.20   21.90 
   1 -10   0   54.69   13.80 
   0 -10   0   80.99   29.90 
   0 -10   0   60.89   15.70 
   0 -10   0   80.49   20.30 
  -1 -10   0  760.32   72.19 
  -1 -10   0  781.42   51.09 
  -1 -10   0  820.22   57.29 
  -2 -10   0    9.80   15.90 
  -2 -10   0   26.10   17.60 
  -2 -10   0   -9.70   11.80 
  -2 -10   0   -7.10   15.80 
  -3 -10   0  104.09   33.90 
  -3 -10   0   45.00   23.00 
  -3 -10   0   97.19   31.30 
  -3 -10   0  106.29   28.20 
  -4 -10   0   -9.00   13.20 
  -4 -10   0   14.20   19.40 
  -4 -10   0   10.00   18.20 
  -4 -10   0   25.40   21.40 
  -5 -10   0    9.50   21.40 
  -5 -10   0   23.60   25.90 
  -5 -10   0   20.10   18.90 
  -5 -10   0   43.10   16.40 
  -6 -10   0   -5.20   21.30 
  -6 -10   0  -51.59   18.70 
  -6 -10   0    9.30   20.00 
  12 -11   0   47.20   34.50 
 -12  11   0   57.69   29.20 
  11 -11   0  -13.20   22.80 
 -11  11   0    5.00   22.00 
  10 -11   0  -13.20   14.70 
 -10  11   0    0.50   17.20 
 -10  11   0    5.20   15.40 
   9 -11   0  229.18   64.59 
  -9  11   0  153.68   30.30 
  -9  11   0  132.39   27.20 
   8 -11   0  140.99   43.80 
  -8  11   0  131.59   25.00 
  -8  11   0  117.29   21.50 
   7 -11   0   38.30   22.20 
  -7  11   0   32.00   10.60 
   6 -11   0   64.59   28.20 
  -6  11   0  143.09   11.30 
   5 -11   0   24.30   26.90 
   4 -11   0   63.79   25.90 
   3 -11   0   18.70   22.50 
   2 -11   0    1.70    5.90 
   2 -11   0   17.20   18.80 
   2 -11   0    4.50    4.70 
   1 -11   0   -1.40    5.70 
   1 -11   0  -25.00   13.70 
   1 -11   0   18.30    8.50 
   1 -11   0   -0.90    8.50 
   0 -11   0   53.69   15.50 
   0 -11   0   63.39   19.90 
   0 -11   0   89.99   32.10 
  -1 -11   0   24.60   21.60 
  -1 -11   0   46.50   22.70 
  -1 -11   0   24.70   13.00 
  -1 -11   0   37.00   17.50 
  -2 -11   0   47.60   26.60 
  -2 -11   0   67.89   22.50 
  -2 -11   0  104.59   29.90 
  -2 -11   0  124.39   36.50 
  -3 -11   0   -7.40   13.10 
  -3 -11   0  -15.60   14.00 
  -3 -11   0  -24.20   15.00 
  -3 -11   0   10.80   17.90 
  -4 -11   0   36.40   26.70 
  -4 -11   0   48.40   26.90 
  -4 -11   0   65.89   26.00 
  -4 -11   0   35.30   27.40 
  -5 -11   0  131.89   34.30 
  -5 -11   0  109.79   32.10 
  -5 -11   0   71.99   31.50 
  -5 -11   0  154.08   38.50 
  11 -12   0  -15.40   18.30 
 -11  12   0  -15.40   21.10 
 -11  12   0   17.00   29.90 
  10 -12   0   57.59   33.20 
 -10  12   0   32.80   18.60 
 -10  12   0   32.50   23.00 
   9 -12   0  379.16   77.09 
  -9  12   0  365.56   32.80 
   8 -12   0   52.79   31.40 
  -8  12   0   21.70   13.10 
   6 -12   0   54.09   26.80 
   5 -12   0   -6.50   13.60 
   4 -12   0    0.70   18.30 
   3 -12   0   18.90   18.20 
   2 -12   0   36.30    6.30 
   2 -12   0   12.40    6.00 
   2 -12   0   24.40   27.70 
   1 -12   0   -5.10    9.40 
   1 -12   0   -1.70    7.70 
   1 -12   0    9.10    5.90 
   1 -12   0   35.20   18.50 
   0 -12   0   30.00   29.00 
   0 -12   0   82.59   18.10 
   0 -12   0   61.39   17.60 
   0 -12   0  101.09   32.20 
  -1 -12   0   11.00   21.90 
  -1 -12   0   45.10   17.10 
  -1 -12   0   65.99   28.00 
  -2 -12   0   97.29   32.00 
  -2 -12   0   58.49   24.10 
  -2 -12   0   51.09   27.50 
  -2 -12   0   39.30   17.70 
  -3 -12   0    9.50   24.40 
  -3 -12   0   38.10   22.90 
  -3 -12   0   27.30   17.40 
  -3 -12   0   19.60   23.00 
  -4 -12   0  -22.60   19.00 
  -4 -12   0    6.40   27.60 
  -4 -12   0   65.19   31.00 
  -4 -12   0  -25.20   18.90 
  10 -13   0  244.68   60.09 
   9 -13   0  202.58   57.99 
   8 -13   0  196.48   61.59 
   7 -13   0   73.99   32.20 
   6 -13   0   73.49   39.50 
   5 -13   0   56.59   30.20 
   3 -13   0   50.59   24.80 
   2 -13   0   39.40   32.10 
   1 -13   0   -1.10    7.10 
   1 -13   0  -19.60   25.70 
   1 -13   0    1.90    9.00 
   0 -13   0    2.70   21.40 
   0 -13   0   31.40   13.20 
   0 -13   0  -10.30   22.20 
   0 -13   0  -11.20    8.00 
  -1 -13   0    7.50   21.10 
  -1 -13   0  171.18   39.70 
  -1 -13   0   20.90   27.60 
  -1 -13   0   28.70   17.60 
  -1 -13   0   31.80   19.50 
  -2 -13   0   24.00   21.60 
  -2 -13   0   56.89   31.20 
  -2 -13   0   53.29   22.30 
   9 -14   0   87.49   47.60 
   8 -14   0    8.60   22.20 
   7 -14   0   23.40   32.60 
   6 -14   0   19.20   26.90 
   5 -14   0    3.90   18.70 
   4 -14   0    2.30   17.30 
   3 -14   0   53.69   26.90 
   2 -14   0   35.20   22.00 
   1 -14   0   23.50   24.90 
   0 -14   0   65.19   29.50 
   0 -14   0    9.90   22.70 
   0 -14   0    6.90   14.30 
   0 -14   0   -2.50   15.20 
   0 -14   0   16.30    7.20 
   7 -15   0  -25.40   19.50 
   6 -15   0  -11.10   31.30 
   5 -15   0   57.79   38.60 
   4 -15   0   56.49   37.70 
   3 -15   0  -11.80   24.00 
   2 -15   0   -7.00   27.50 
   1 -15   1    1.10    5.30 
   1 -15   1   30.70   32.40 
   1 -15   1    4.80    8.00 
   2 -15   1    6.60   24.70 
   3 -15   1  -20.10   23.20 
   4 -15   1   14.20   17.60 
   5 -15   1   39.50   39.00 
   6 -15   1   68.69   40.70 
   7 -15   1  159.78   61.29 
  -1 -14   1    7.50   10.30 
  -1 -14   1   37.40   29.10 
  -1 -14   1   36.60   22.60 
  -1 -14   1   72.69   25.20 
  -1 -14   1   10.40    9.10 
  -1 -14   1   -2.50   37.50 
   0 -14   1   44.00   27.70 
   0 -14   1  -19.20   13.00 
   1 -14   1   -7.50   34.30 
   1 -14   1   23.30   11.40 
   1 -14   1    3.30   11.50 
   2 -14   1   10.90   22.40 
   3 -14   1  -22.20   17.90 
   4 -14   1   11.40   31.40 
   5 -14   1   10.20   18.10 
   6 -14   1   91.89   38.30 
   7 -14   1  -10.00   27.60 
   8 -14   1   -2.30   25.30 
   9 -14   1   37.40   29.90 
  -3 -13   1   17.30   22.40 
  -3 -13   1    0.40   15.50 
  -3 -13   1   46.80   24.00 
  -3 -13   1  -11.40   23.90 
  -2 -13   1  -18.20   16.80 
  -2 -13   1   16.80   21.40 
  -2 -13   1    6.50   14.20 
  -1 -13   1   44.60   25.90 
  -1 -13   1   26.50   26.20 
  -1 -13   1   17.30   11.20 
  -1 -13   1    3.90   23.70 
  -1 -13   1   27.20   18.40 
   0 -13   1   28.20    6.00 
   0 -13   1   34.10   16.00 
   0 -13   1   10.20   13.60 
   0 -13   1    7.80   17.80 
   1 -13   1   27.30   20.20 
   1 -13   1    7.80   14.10 
   1 -13   1    5.10    9.80 
   2 -13   1   44.00   10.10 
   2 -13   1   18.80   10.00 
   2 -13   1   39.80   26.70 
   3 -13   1   71.89   35.80 
   4 -13   1    2.90   24.00 
   6 -13   1  371.86   72.29 
   7 -13   1   43.50   25.20 
   8 -13   1   55.49   35.60 
  -9  13  -1   -0.70    7.10 
  -9  13  -1    5.50   10.70 
   9 -13   1   57.89   30.70 
 -10  13  -1   53.79   31.00 
  10 -13   1   12.10   23.10 
  -5 -12   1   27.40   21.40 
  -5 -12   1   24.40   20.30 
  -5 -12   1   -5.20   28.10 
  -4 -12   1  -23.90   22.50 
  -4 -12   1    3.80   22.90 
  -4 -12   1   10.10   17.00 
  -4 -12   1  -10.00   20.60 
  -3 -12   1   -3.50   19.90 
  -3 -12   1   46.90   23.10 
  -3 -12   1   -2.40   17.30 
  -3 -12   1   17.30   14.80 
  -2 -12   1   60.29   26.60 
  -2 -12   1   49.60   18.70 
  -2 -12   1  -18.00   20.00 
  -2 -12   1   11.60   21.60 
  -1 -12   1   65.19   17.00 
  -1 -12   1   77.49   23.70 
  -1 -12   1   93.29   32.40 
  -1 -12   1   86.09   31.20 
   0 -12   1   65.89   29.00 
   0 -12   1   48.20   11.00 
   0 -12   1   67.29   24.60 
   0 -12   1   57.09   18.50 
   1 -12   1  302.97   30.10 
   1 -12   1  243.28   52.09 
   2 -12   1   21.50   13.40 
   2 -12   1    4.90    7.70 
   3 -12   1   34.00   22.50 
   4 -12   1  146.59   12.00 
   4 -12   1  129.39   41.30 
   5 -12   1  195.98   52.19 
   6 -12   1   61.39   30.60 
   7 -12   1  178.68   80.79 
  -8  12  -1   21.10   10.50 
   8 -12   1   48.80   26.70 
  -9  12  -1   32.20   22.30 
   9 -12   1   71.59   33.20 
 -10  12  -1   36.20   26.00 
 -10  12  -1   48.90   21.90 
  10 -12   1  -10.00   20.70 
 -11  12  -1  -51.89   20.90 
  11 -12   1  -31.50   23.80 
  -6 -11   1   -1.30   25.00 
  -6 -11   1   10.20   20.10 
  -6 -11   1    4.40   19.80 
  -6 -11   1   31.30   31.20 
  -5 -11   1   10.20   17.40 
  -5 -11   1   23.10   21.50 
  -5 -11   1   41.90   27.00 
  -5 -11   1   38.00   24.60 
  -4 -11   1  -19.50   17.30 
  -4 -11   1   12.80   21.70 
  -4 -11   1   26.70   17.10 
  -4 -11   1   10.40   14.60 
  -3 -11   1   -6.80   15.70 
  -3 -11   1   14.60   20.70 
  -3 -11   1   12.20   13.00 
  -3 -11   1   33.80   21.20 
  -2 -11   1   74.09   27.90 
  -2 -11   1   23.30   21.40 
  -2 -11   1   79.89   30.10 
  -2 -11   1   53.49   17.80 
  -1 -11   1   23.40   15.70 
  -1 -11   1   51.39   24.50 
  -1 -11   1   73.19   23.30 
  -1 -11   1   23.90   13.00 
   0 -11   1   24.10   21.40 
   0 -11   1   21.30    8.40 
   0 -11   1   16.80   18.90 
   1 -11   1   62.89   28.00 
   1 -11   1   24.20   13.10 
   2 -11   1  137.09   38.50 
   2 -11   1  123.29   19.50 
   3 -11   1   61.89   13.10 
   3 -11   1   32.10   23.30 
  -4  11  -1  113.39   38.40 
   4 -11   1   72.29   13.00 
   4 -11   1   54.19   29.60 
   5 -11   1   20.00   21.20 
   5 -11   1    5.50    6.60 
   6 -11   1   47.30   26.50 
   6 -11   1   12.40    8.90 
   7 -11   1   36.00   27.30 
  -8  11  -1   24.90   14.10 
  -8  11  -1    8.00   13.80 
   8 -11   1   49.90   26.60 
  -9  11  -1  183.58   35.50 
  -9  11  -1  208.78   35.40 
   9 -11   1  116.19   41.00 
 -10  11  -1  223.38   41.90 
 -10  11  -1  302.77   48.40 
  10 -11   1  193.38   55.99 
 -11  11  -1   67.29   24.60 
 -11  11  -1  121.09   39.50 
  11 -11   1   83.19   39.30 
 -12  11  -1  146.09   44.10 
  12 -11   1   97.39   43.90 
  -7 -10   1   10.90   21.00 
  -7 -10   1   11.60   17.60 
  -7 -10   1    6.60   31.00 
  -7 -10   1   24.20   18.40 
  -6 -10   1  163.58   48.60 
  -6 -10   1  178.98   46.00 
  -6 -10   1  154.28   33.50 
  -6 -10   1  147.59   34.40 
  -5 -10   1    1.90   14.10 
  -5 -10   1   35.60   18.90 
  -5 -10   1  -22.70   12.80 
  -5 -10   1    4.50   20.80 
  -4 -10   1    0.80   13.70 
  -4 -10   1  -18.80   10.80 
  -4 -10   1   16.30   15.80 
  -4 -10   1   14.60   15.90 
  -3 -10   1   32.80   23.80 
  -3 -10   1   35.00   21.80 
  -3 -10   1   67.39   27.00 
  -3 -10   1   82.19   21.60 
  -2 -10   1    9.30   14.40 
  -2 -10   1    8.50   12.20 
  -2 -10   1   -1.80    7.40 
  -2 -10   1   -1.20   12.80 
  -1 -10   1   61.19   15.20 
  -1 -10   1   69.09   25.50 
   0 -10   1  500.25   56.39 
   0 -10   1  473.15   29.60 
   1 -10   1   39.30   11.90 
   1 -10   1   23.90   14.70 
   2 -10   1  -11.80    5.40 
   2 -10   1  -12.70   10.40 
  -3  10  -1  472.55   68.79 
   3 -10   1  489.95   29.60 
   3 -10   1  513.25   72.09 
  -4  10  -1  406.76   64.69 
   4 -10   1  483.25   70.79 
   4 -10   1  451.85   29.20 
  -5  10  -1   21.90   14.40 
   5 -10   1   -0.30    8.10 
   5 -10   1   -9.00    9.30 
  -6  10  -1   52.09   13.80 
  -6  10  -1   36.10    9.90 
   6 -10   1   49.50   25.20 
   6 -10   1   45.30   13.10 
  -7  10  -1   32.10   14.00 
  -7  10  -1   74.49   19.70 
   7 -10   1   53.09   20.00 
   7 -10   1   59.29   27.70 
  -8  10  -1   -9.80   11.60 
  -8  10  -1   29.10   15.30 
   8 -10   1   44.60   22.10 
  -9  10  -1    0.50   14.10 
  -9  10  -1    8.20   18.40 
   9 -10   1  -27.00   13.90 
 -10  10  -1   44.70   21.80 
 -10  10  -1   28.70   22.90 
 -11  10  -1   19.10   24.20 
 -11  10  -1   50.49   35.40 
  11 -10   1   82.89   31.90 
 -12  10  -1   18.60   26.90 
  12 -10   1   -7.10   13.60 
  -8  -9   1   -5.80   12.90 
  -8  -9   1  -39.30   20.00 
  -8  -9   1   54.69   25.50 
  -8  -9   1   15.90   29.90 
  -8  -9   1   -5.60   17.90 
  -7  -9   1   -6.80   26.10 
  -7  -9   1    2.20   16.30 
  -7  -9   1   31.90   16.30 
  -7  -9   1   21.60   15.80 
  -7  -9   1    6.10   19.60 
  -6  -9   1   -2.10   23.50 
  -6  -9   1   11.50   17.90 
  -6  -9   1  -15.60   17.40 
  -6  -9   1    9.60   12.20 
  -5  -9   1  177.18   41.50 
  -5  -9   1  169.98   47.30 
  -5  -9   1  134.89   32.60 
  -4  -9   1   23.40   14.40 
  -4  -9   1  -24.20   11.80 
  -4  -9   1   23.10   20.80 
  -4  -9   1   -3.80   11.10 
  -3  -9   1   86.69   25.50 
  -3  -9   1   78.99   27.00 
  -3  -9   1   54.19   22.10 
  -3  -9   1   39.40   20.50 
  -2  -9   1   45.60   19.70 
  -2  -9   1    1.20   17.00 
  -2  -9   1   38.60   16.30 
  -1  -9   1  271.77   47.30 
  -1  -9   1  311.37   28.90 
   0  -9   1  336.57   52.89 
   0  -9   1  338.37   24.60 
   1  -9   1   -2.90    7.10 
   1  -9   1   17.60   15.30 
  -2   9  -1   10.60   10.40 
   2  -9   1   17.80   15.60 
  -3   9  -1  205.78   44.20 
   3  -9   1  250.97   48.10 
   3  -9   1  241.88   21.50 
  -4   9  -1   24.10   20.80 
   4  -9   1    4.80   11.60 
   4  -9   1   13.30    8.10 
  -5   9  -1  866.01   75.09 
  -5   9  -1  875.01   33.10 
  -5   9  -1  858.61   44.80 
   5  -9   1  960.00   80.79 
   5  -9   1  809.92   45.00 
  -6   9  -1  262.17   25.40 
  -6   9  -1  249.68   28.20 
  -6   9  -1  310.47   55.09 
   6  -9   1  270.57   53.29 
   6  -9   1  292.87   30.30 
  -7   9  -1  -17.50    8.50 
  -7   9  -1  -18.90    8.90 
  -7   9  -1   -9.40   18.80 
   7  -9   1   27.50   18.30 
   7  -9   1   20.80   13.80 
  -8   9  -1    1.30   11.10 
  -8   9  -1   24.10   16.90 
   8  -9   1   55.99   26.80 
   8  -9   1   11.90   15.80 
  -9   9  -1   11.10   17.80 
  -9   9  -1    6.20   13.20 
   9  -9   1   -9.60   14.50 
 -10   9  -1   31.20   19.90 
 -10   9  -1   56.19   26.10 
  10  -9   1   -2.10   19.60 
 -11   9  -1  -19.20   19.40 
 -11   9  -1   55.89   30.70 
  11  -9   1    5.10   17.40 
 -12   9  -1   33.60   24.70 
  12  -9   1   -1.10   23.40 
 -13   9  -1   18.00   30.40 
  13  -9   1   51.39   36.30 
  -9  -8   1   -3.10   32.70 
  -9  -8   1   15.90   27.30 
  -9  -8   1    2.70    8.30 
  -9  -8   1   11.50   10.40 
  -8  -8   1   82.19   36.30 
  -8  -8   1   43.40   14.20 
  -8  -8   1   15.60   15.40 
  -8  -8   1   56.79   28.90 
  -7  -8   1   -2.10   18.40 
  -7  -8   1   27.30   29.50 
  -7  -8   1   19.50   11.90 
  -6  -8   1  -11.40    9.40 
  -6  -8   1  -10.00   15.90 
  -6  -8   1   -5.60   14.80 
  -5  -8   1   37.80   17.80 
  -5  -8   1   25.30   20.10 
  -5  -8   1    7.70   14.70 
  -4  -8   1   13.10   15.00 
  -4  -8   1   -6.10    8.80 
  -4  -8   1  -14.10   10.50 
  -3  -8   1  244.38   41.10 
  -3  -8   1  258.67   44.30 
  -3  -8   1  251.27   37.70 
  -2  -8   1   11.00    9.40 
  -2  -8   1  -12.90    7.00 
  -1  -8   1  419.76   31.40 
  -1  -8   1  361.26   42.20 
   0  -8   1   19.50   15.70 
   0  -8   1   59.09   12.00 
   1  -8   1  369.96   16.10 
   1  -8   1  354.76   27.70 
  -2   8  -1    1.70    8.20 
   2  -8   1    9.20   11.10 
   2  -8   1   12.60    7.30 
  -3   8  -1   -0.90   15.20 
   3  -8   1   36.30   11.00 
   3  -8   1   21.00   15.70 
  -4   8  -1  370.06   53.59 
  -4   8  -1  316.37   17.10 
  -4   8  -1  360.26   27.80 
   4  -8   1  359.76   56.59 
   4  -8   1  321.37   26.10 
  -5   8  -1  283.87   27.40 
  -5   8  -1  227.08   20.70 
  -5   8  -1  192.68   41.40 
   5  -8   1  238.88   26.80 
   5  -8   1  316.07   54.09 
  -6   8  -1  395.86   60.69 
  -6   8  -1  452.05   35.00 
  -6   8  -1  404.76   36.90 
   6  -8   1  363.06   58.99 
   6  -8   1  409.36   36.90 
  -7   8  -1  272.57   39.70 
   7  -8   1  239.88   37.80 
   7  -8   1  240.98   50.39 
   7  -8   1  274.37   55.49 
  -8   8  -1   13.10   19.50 
  -8   8  -1   28.80   17.10 
   8  -8   1   10.90   19.80 
   8  -8   1   -0.70   16.70 
  -9   8  -1   28.50   18.30 
   9  -8   1   63.79   33.40 
   9  -8   1   48.60   25.40 
 -10   8  -1    2.30   17.40 
  10  -8   1   38.00   22.40 
 -11   8  -1  247.68   52.79 
  11  -8   1  213.38   51.29 
 -12   8  -1   65.49   31.40 
  12  -8   1  129.49   40.40 
 -13   8  -1   12.10   32.80 
  13  -8   1  -16.60   24.70 
  -9  -7   1   41.00   23.50 
  -9  -7   1   47.10   38.10 
  -9  -7   1   44.60   12.20 
  -9  -7   1   22.70   12.50 
  -8  -7   1   66.69   16.80 
  -8  -7   1   64.99   18.50 
  -8  -7   1   86.09   28.80 
  -7  -7   1  444.16   38.30 
  -7  -7   1  431.66   61.89 
  -7  -7   1  402.06   71.29 
  -7  -7   1  356.26   33.20 
  -6  -7   1   17.80   17.60 
  -6  -7   1   -2.00    8.90 
  -6  -7   1   20.40   17.50 
  -5  -7   1  317.67   50.39 
  -5  -7   1  318.47   55.69 
  -5  -7   1  379.66   37.90 
  -4  -7   1   36.20   18.30 
  -4  -7   1   57.89   19.30 
  -4  -7   1   66.79   26.20 
  -3  -7   1 1463.15  101.09 
  -3  -7   1 1645.04   77.29 
  -2  -7   1  238.78   39.30 
  -2  -7   1  151.28   29.10 
  -1  -7   1  377.06   27.90 
  -1  -7   1  380.46   39.10 
   0  -7   1   28.40    7.80 
   0  -7   1   21.00   15.20 
  -1   7  -1   97.99   24.40 
   1  -7   1   79.99   22.80 
   1  -7   1   94.69   16.20 
   1  -7   1   86.09    7.40 
  -2   7  -1  161.68   33.00 
   2  -7   1  181.08   33.90 
   2  -7   1  186.28   17.90 
  -3   7  -1  197.28   10.00 
  -3   7  -1  231.78   39.60 
   3  -7   1  205.08   19.90 
   3  -7   1  202.18   38.30 
  -4   7  -1    2.80   10.40 
  -4   7  -1   11.00    7.90 
  -4   7  -1   13.00    5.70 
   4  -7   1    3.00    7.10 
   4  -7   1    6.90   10.50 
  -5   7  -1   60.59   21.20 
  -5   7  -1   36.00   11.80 
  -5   7  -1   49.10   14.20 
   5  -7   1   50.29   15.70 
   5  -7   1   74.09   25.20 
  -6   7  -1   14.00   15.00 
  -6   7  -1    3.10    9.50 
   6  -7   1   34.20   20.00 
   6  -7   1  -13.30    8.70 
  -7   7  -1   11.60   12.30 
  -7   7  -1   -7.60   11.80 
   7  -7   1    3.30    8.90 
   7  -7   1    9.80   20.90 
   7  -7   1    0.20   12.20 
  -8   7  -1   44.60   20.60 
  -8   7  -1   40.20   24.70 
   8  -7   1   22.40   19.00 
   8  -7   1   20.20   25.40 
  -9   7  -1   -8.80    9.80 
  -9   7  -1   28.20   14.00 
   9  -7   1   15.60   27.40 
   9  -7   1  -16.70   11.90 
 -10   7  -1  333.97   56.49 
  10  -7   1  353.46   63.39 
  10  -7   1  409.36   69.29 
 -11   7  -1   56.69   27.40 
  11  -7   1    5.90   20.40 
 -12   7  -1   56.09   36.70 
  12  -7   1   55.49   32.20 
 -13   7  -1   61.09   36.00 
  13  -7   1  111.49   36.50 
 -10  -6   1    5.60    4.80 
 -10  -6   1   -8.60   28.10 
 -10  -6   1   18.10   27.10 
 -10  -6   1   17.10    7.20 
  -9  -6   1   39.60   26.20 
  -9  -6   1   32.00   26.30 
  -9  -6   1   30.40   11.40 
  -9  -6   1   14.80   10.30 
  -8  -6   1  -12.20   13.90 
  -8  -6   1   18.10   21.20 
  -8  -6   1    2.90    8.20 
  -8  -6   1    4.60   12.10 
  -7  -6   1   17.80   11.50 
  -7  -6   1   27.50   24.60 
  -7  -6   1   -5.10    9.30 
  -7  -6   1   20.80   18.20 
  -6  -6   1   88.19   20.10 
  -6  -6   1   70.19   24.50 
  -6  -6   1   89.19   33.40 
  -5  -6   1   -6.80    9.30 
  -5  -6   1    3.00   12.70 
  -5  -6   1   -5.60    7.70 
  -4  -6   1  153.58   31.20 
  -4  -6   1   92.19   21.40 
  -3  -6   1   66.59   17.00 
  -3  -6   1   38.10   16.80 
  -2  -6   1   32.50   13.40 
  -2  -6   1   47.50   17.00 
  -1  -6   1  459.75   39.10 
   0  -6   1  371.56   36.70 
   0  -6   1  311.27   18.90 
  -1   6  -1  585.34   46.10 
   1  -6   1  552.04   29.90 
   1  -6   1  603.64   46.80 
   1  -6   1  599.64   14.60 
  -2   6  -1  892.61   70.79 
   2  -6   1  854.51   58.39 
   2  -6   1  878.21   36.40 
  -3   6  -1   52.19    8.70 
  -3   6  -1   40.80   11.60 
  -3   6  -1   42.20   17.50 
   3  -6   1   38.10   18.10 
   3  -6   1   31.70   11.00 
  -4   6  -1 3491.75   86.69 
  -4   6  -1 3471.35   76.49 
  -4   6  -1 3352.66  121.39 
   4  -6   1 3383.16   86.29 
   4  -6   1 3205.08  120.09 
  -5   6  -1    0.20    8.40 
  -5   6  -1   -9.50    8.00 
   5  -6   1    8.20    8.80 
   5  -6   1    8.10   13.10 
  -6   6  -1  713.23   61.59 
  -6   6  -1  829.72   54.29 
   6  -6   1  912.21   70.99 
   6  -6   1  838.42   66.69 
  -7   6  -1  334.97   52.29 
  -7   6  -1  333.27   38.80 
   7  -6   1  305.17   52.69 
   7  -6   1  311.47   44.80 
   7  -6   1  277.07   50.99 
  -8   6  -1  961.80   71.19 
  -8   6  -1  820.22   70.79 
   8  -6   1  924.71   77.29 
   8  -6   1 1031.50   84.69 
  -9   6  -1    5.40   16.40 
   9  -6   1   27.90   24.40 
   9  -6   1    1.60   14.90 
 -10   6  -1  -50.29   16.40 
 -10   6  -1   -2.60   14.70 
  10  -6   1   -9.00   13.10 
  10  -6   1  -20.40   22.40 
 -11   6  -1  301.97   59.29 
  11  -6   1  249.28   54.69 
  11  -6   1  190.68   53.99 
 -12   6  -1   40.00   30.60 
  12  -6   1   15.00   18.90 
 -13   6  -1   69.19   33.90 
 -11  -5   1  -50.39   33.20 
 -11  -5   1  -41.70   21.30 
 -10  -5   1   -3.20    7.30 
 -10  -5   1   27.40   23.50 
 -10  -5   1  -15.30   15.80 
 -10  -5   1   11.70    8.80 
  -9  -5   1  125.09   19.80 
  -9  -5   1   83.39   32.80 
  -8  -5   1   -8.60   12.20 
  -8  -5   1    2.00    9.50 
  -8  -5   1    2.20   17.10 
  -7  -5   1   -4.10    8.10 
  -7  -5   1    1.40   14.80 
  -7  -5   1   33.40   24.60 
  -6  -5   1   -5.00   11.70 
  -6  -5   1  -25.20    9.00 
  -6  -5   1    3.90    6.60 
  -5  -5   1   23.80   19.10 
  -5  -5   1   38.60   16.10 
  -4  -5   1  531.45   36.60 
  -4  -5   1  599.74   47.70 
  -3  -5   1  127.29   21.60 
  -3  -5   1  167.98   28.40 
  -2  -5   1  555.64   37.30 
  -2  -5   1  579.04   42.90 
  -1  -5   1  149.59   23.70 
   0   5  -1   21.80   11.30 
   0  -5   1   41.60   14.90 
   0  -5   1   38.70    7.50 
  -1   5  -1  555.24   40.40 
   1  -5   1  601.54   43.20 
   1  -5   1  588.84   28.50 
  -2   5  -1  342.67   22.70 
  -2   5  -1  346.97   12.10 
  -2   5  -1  346.27   33.80 
   2  -5   1  345.77   34.70 
   2  -5   1  328.37   22.20 
  -3   5  -1  461.85   29.00 
  -3   5  -1  426.86   39.60 
   3  -5   1  474.55   42.00 
   3  -5   1  414.56   28.00 
  -4   5  -1  444.66   33.00 
  -4   5  -1  420.56   42.40 
   4  -5   1  394.16   39.50 
   4  -5   1  480.15   34.10 
  -5   5  -1  612.64   42.70 
  -5   5  -1  591.74   50.79 
   5  -5   1  601.44   51.29 
   5  -5   1  556.14   40.90 
  -6   5  -1   24.50   14.90 
  -6   5  -1   20.60   13.10 
   6  -5   1   -2.40    9.20 
   6  -5   1    0.00   12.80 
  -7   5  -1  472.55   50.59 
  -7   5  -1  365.06   59.39 
   7  -5   1  422.36   49.40 
   7  -5   1  427.26   47.70 
   7  -5   1  438.06   44.40 
  -8   5  -1   -9.70   11.10 
  -8   5  -1    3.20   14.20 
   8  -5   1  -13.60   11.90 
  -9   5  -1   43.50   24.30 
  -9   5  -1   20.30   18.60 
   9  -5   1   37.70   21.20 
   9  -5   1   22.50   24.90 
 -10   5  -1  323.17   60.49 
 -10   5  -1  288.47   53.49 
  10  -5   1  246.88   48.40 
  10  -5   1  209.78   49.60 
 -11   5  -1  191.68   48.10 
 -11   5  -1  181.68   43.40 
  11  -5   1  147.29   39.20 
  11  -5   1  179.18   44.20 
 -12   5  -1    1.80   16.50 
  12  -5   1  -19.80   11.70 
  13  -5   1  -26.00   21.70 
 -11  -4   1   37.20   25.90 
 -11  -4   1   42.80   10.60 
 -11  -4   1   36.60   24.90 
 -10  -4   1   69.69   35.00 
 -10  -4   1   32.60   12.60 
 -10  -4   1   20.30   23.70 
  -9  -4   1   -0.80   18.50 
  -9  -4   1   16.50   17.90 
  -9  -4   1   26.30   12.10 
   8   4  -1   53.39   24.90 
  -8  -4   1   69.59   32.70 
  -8  -4   1   93.19   29.90 
  -8  -4   1   60.89   16.50 
   7   4  -1  355.06   39.60 
  -7  -4   1  407.06   31.80 
  -7  -4   1  348.87   50.09 
  -7  -4   1  411.66   63.79 
   6   4  -1    4.30    9.20 
  -6  -4   1   17.70   18.80 
  -6  -4   1   20.60    9.10 
  -6  -4   1   16.50   16.40 
  -5  -4   1   48.60   20.90 
  -5  -4   1   27.60   15.30 
  -4  -4   1  156.88   28.20 
  -3  -4   1  112.19   22.00 
  -2  -4   1 1672.13   65.49 
  -2  -4   1 1830.52   58.19 
  -1  -4   1  267.27   23.50 
   0   4  -1  193.28   20.70 
   0  -4   1  241.48   23.70 
  -1   4  -1   81.49   17.60 
   1  -4   1   61.19   11.40 
   1  -4   1   69.89   17.20 
  -2   4  -1    8.00    6.20 
  -2   4  -1   -8.40    7.10 
   2  -4   1    7.90    6.10 
   2  -4   1    1.40    6.20 
  -3   4  -1   -1.70    4.90 
  -3   4  -1    0.40    6.20 
   3  -4   1    2.30    5.90 
   3  -4   1   -4.90    5.20 
  -4   4  -1   -7.40    7.50 
  -4   4  -1   -4.40    6.50 
   4  -4   1    3.90    7.30 
   4  -4   1    9.60   10.00 
  -5   4  -1  243.28   34.60 
  -5   4  -1  252.47   39.50 
   5  -4   1  259.37   36.30 
   5  -4   1  229.38   34.90 
   5  -4   1  221.58   36.70 
  -6   4  -1  313.97   37.20 
  -6   4  -1  336.77   38.10 
   6  -4   1  318.57   36.40 
   6  -4   1  259.17   41.00 
   6  -4   1  317.57   45.10 
  -7   4  -1 1069.89   71.89 
  -7   4  -1 1060.49   70.89 
   7  -4   1 1087.29   70.69 
   7  -4   1  953.50   68.99 
   7  -4   1 1017.40   72.19 
  -8   4  -1  255.37   44.80 
  -8   4  -1  290.47   52.09 
   8  -4   1  327.17   52.09 
   8  -4   1  312.17   50.29 
  -9   4  -1   57.09   27.90 
  -9   4  -1   36.40   18.50 
   9  -4   1   54.99   26.10 
   9  -4   1   43.80   20.10 
 -10   4  -1  119.69   35.30 
 -10   4  -1  126.89   37.20 
  10  -4   1  130.19   35.30 
 -11   4  -1   10.40   26.40 
 -11   4  -1   12.50   22.30 
  11  -4   1  -16.30   12.50 
 -12   4  -1  -21.20   13.70 
  12  -4   1  -40.30   14.20 
  12  -4   1  -15.30   28.90 
 -13   4  -1    1.50   30.30 
 -12  -3   1   21.30   28.90 
 -12  -3   1  107.39   32.90 
 -12  -3   1   13.20   11.70 
  11   3  -1  -65.39   23.60 
 -11  -3   1   47.00   26.90 
 -11  -3   1   -9.70   11.70 
 -11  -3   1   10.70   18.70 
  10   3  -1   79.79   28.30 
 -10  -3   1   69.49   17.30 
 -10  -3   1   60.49   33.40 
 -10  -3   1   88.69   32.80 
   9   3  -1  -13.50   16.40 
  -9  -3   1   37.20   22.30 
  -9  -3   1   35.00   21.50 
  -9  -3   1   20.40   12.60 
   8   3  -1   26.90   16.90 
  -8  -3   1    9.10   23.60 
  -8  -3   1   59.29   28.70 
  -8  -3   1   12.20    9.10 
   7   3  -1  194.68   33.10 
  -7  -3   1  199.38   43.80 
  -7  -3   1  151.48   34.60 
  -7  -3   1  168.18   24.90 
   6   3  -1  270.97   31.20 
  -6  -3   1  330.27   54.89 
  -6  -3   1  249.38   22.80 
  -6  -3   1  261.57   40.00 
   5   3  -1   12.00   10.00 
  -5  -3   1    1.70    4.80 
  -5  -3   1   -6.70    7.20 
   4   3  -1  349.67   31.00 
  -4  -3   1  270.17   29.10 
   3   3  -1 2760.32   78.69 
  -3  -3   1 2565.54   79.29 
  -2  -3   1   63.69   14.80 
  -2  -3   1   55.29   10.70 
  -1  -3   1  616.04   29.30 
   0   3  -1  419.86   26.30 
  -1   3  -1   53.79   13.70 
  -1   3  -1   57.39   10.10 
   1  -3   1   67.99   11.00 
   1  -3   1   77.39   15.20 
  -2   3  -1   37.50   13.40 
  -2   3  -1   65.09   13.40 
   2  -3   1   51.89   14.50 
   2  -3   1   58.09   12.20 
  -3   3  -1   -3.10    6.30 
  -3   3  -1    1.50    6.70 
   3  -3   1   -2.20    4.50 
   3  -3   1    4.20    7.20 
  -4   3  -1 1067.29   56.79 
  -4   3  -1  953.30   50.99 
   4  -3   1  984.40   51.19 
   4  -3   1  954.10   53.69 
   4  -3   1  962.00   53.09 
  -5   3  -1   66.59   18.30 
  -5   3  -1   41.30   16.10 
   5  -3   1   63.09   19.70 
   5  -3   1   52.99   18.00 
   5  -3   1   52.49   17.90 
  -6   3  -1   78.19   21.30 
  -6   3  -1  113.29   29.60 
   6  -3   1   82.99   24.20 
   6  -3   1   74.79   23.20 
   6  -3   1   60.39   19.90 
  -7   3  -1  561.24   55.09 
  -7   3  -1  568.54   50.19 
   7  -3   1  448.66   44.30 
   7  -3   1  537.75   48.60 
  -8   3  -1   -8.40   13.60 
  -8   3  -1  -19.50   12.60 
   8  -3   1   -1.20   16.20 
   8  -3   1   10.40   11.00 
  -9   3  -1  448.16   68.29 
  -9   3  -1  370.56   54.19 
   9  -3   1  322.97   51.09 
   9  -3   1  363.96   52.79 
 -10   3  -1    4.10   18.10 
 -10   3  -1   47.00   26.40 
  10  -3   1   13.10   18.70 
  10  -3   1    0.30   15.10 
 -11   3  -1   53.79   30.50 
 -11   3  -1   25.80   23.50 
  11  -3   1   14.40   24.50 
 -12   3  -1  -18.20   29.70 
 -12   3  -1   51.09   30.20 
  12  -3   1   42.00   29.80 
 -13   3  -1   53.89   38.70 
  12   2  -1   33.70   35.30 
 -12  -2   1    1.80   25.00 
 -12  -2   1   23.30   17.10 
 -12  -2   1    0.30   23.70 
  11   2  -1   66.89   29.50 
 -11  -2   1  134.69   38.20 
 -11  -2   1  101.49   22.90 
 -11  -2   1   48.10   28.00 
  10   2  -1   -6.50   20.60 
 -10  -2   1   17.30   20.60 
 -10  -2   1    6.70   19.50 
 -10  -2   1    2.20    9.70 
   9   2  -1  530.75   52.89 
  -9  -2   1  508.05   39.70 
  -9  -2   1  576.84   59.99 
  -9  -2   1  640.14   71.59 
   8   2  -1  108.09   26.50 
  -8  -2   1  100.19   31.30 
  -8  -2   1   67.89   30.40 
  -8  -2   1  111.69   21.00 
   7   2  -1   87.09   23.00 
  -7  -2   1   92.09   27.60 
  -7  -2   1  129.29   36.50 
  -7  -2   1  108.59   19.30 
   6   2  -1    1.30    9.00 
  -6  -2   1   22.30   16.00 
  -6  -2   1   17.30    7.90 
  -6  -2   1   -1.90   12.00 
   5   2  -1  298.87   30.50 
  -5  -2   1  297.17   21.50 
  -5  -2   1  244.28   39.00 
  -5  -2   1  238.88   34.40 
   4   2  -1  852.01   45.20 
  -4  -2   1  896.61   49.60 
  -4  -2   1  920.31   31.90 
   3   2  -1  171.88   19.10 
  -3  -2   1  164.38   23.60 
   2   2  -1  682.73   33.40 
  -2  -2   1  657.73   33.60 
   1   2  -1  812.22   25.10 
  -1  -2   1  870.31   34.60 
  -1  -2   1  798.92   24.90 
   0   2  -1  267.17   17.30 
   0  -2   1  308.97   18.40 
   0  -2   1  287.87    9.20 
  -1   2  -1   30.30    8.90 
  -1   2  -1   42.90    9.50 
   1  -2   1   32.10    8.80 
   1  -2   1   33.60    8.20 
  -2   2  -1  466.45   27.30 
  -2   2  -1  435.46   28.40 
   2  -2   1  443.66   26.80 
   2  -2   1  472.35   30.00 
  -3   2  -1  101.29   19.50 
  -3   2  -1  107.09   19.60 
   3  -2   1   84.09   16.60 
   3  -2   1  119.59   20.40 
   3  -2   1  119.89   21.10 
  -4   2  -1  449.26   36.80 
  -4   2  -1  484.45   35.90 
   4  -2   1  473.55   35.70 
   4  -2   1  497.95   38.20 
   4  -2   1  485.35   35.80 
  -5   2  -1  141.69   26.00 
  -5   2  -1  125.69   26.30 
   5  -2   1  167.78   27.00 
   5  -2   1  162.58   27.40 
  -6   2  -1 1353.66   80.89 
  -6   2  -1 1320.87   68.69 
   6  -2   1 1366.26   67.99 
   6  -2   1 1310.57   66.89 
  -7   2  -1  238.08   39.00 
  -7   2  -1  164.78   36.00 
   7  -2   1  159.58   31.30 
   7  -2   1  217.18   35.20 
  -8   2  -1 1476.35   97.19 
  -8   2  -1 1492.65   83.99 
   8  -2   1 1334.57   76.39 
   8  -2   1 1520.45  133.69 
  -9   2  -1  168.08   35.10 
  -9   2  -1  192.08   45.90 
   9  -2   1  157.28   35.20 
   9  -2   1  137.09   31.30 
 -10   2  -1  168.08   37.40 
 -10   2  -1  122.19   39.20 
  10  -2   1  168.88   36.40 
 -11   2  -1   73.79   34.70 
 -11   2  -1  153.78   38.80 
  11  -2   1   78.19   28.30 
 -12   2  -1   58.19   36.40 
 -12   2  -1   35.20   34.50 
  12  -2   1   23.90   33.00 
 -13   2  -1   67.09   34.60 
  13  -2   1   23.70   42.90 
 -13  -1   1   74.89   37.90 
 -13  -1   1   27.50   22.70 
  12   1  -1    2.30   33.90 
 -12  -1   1    9.00   23.90 
 -12  -1   1   42.10   17.20 
  11   1  -1   51.29   27.70 
 -11  -1   1   20.90   22.50 
 -11  -1   1   16.50   15.00 
 -11  -1   1  -10.80   16.20 
  10   1  -1   23.20   21.30 
 -10  -1   1   20.50   22.70 
 -10  -1   1   22.10   26.50 
   9   1  -1    5.90   16.60 
  -9  -1   1   58.29   17.70 
  -9  -1   1   41.20   24.40 
  -9  -1   1   63.79   30.50 
   8   1  -1  -25.10    8.70 
  -8  -1   1   12.20   11.30 
  -8  -1   1   28.70   21.30 
  -8  -1   1    6.80   13.70 
   7   1  -1  133.49   26.10 
  -7  -1   1  123.89   29.10 
  -7  -1   1   93.69   18.10 
  -7  -1   1   94.49   31.50 
   6   1  -1   33.70   14.30 
  -6  -1   1   46.00   11.60 
  -6  -1   1   46.50   21.30 
  -6  -1   1   25.60   15.90 
   5   1  -1  183.78   28.00 
  -5  -1   1  148.89   27.10 
  -5  -1   1  171.78   17.00 
  -5  -1   1  136.59   28.40 
   4   1  -1 1252.67   53.79 
  -4  -1   1 1140.19   36.20 
  -4  -1   1 1201.08   55.09 
   3   1  -1  676.23   35.60 
  -3  -1   1  694.23   22.40 
  -3  -1   1  671.73   36.70 
   2   1  -1  203.58   18.30 
  -2  -1   1  226.38    8.40 
  -2  -1   1  233.88   20.20 
   1   1  -1  221.38   14.90 
  -1  -1   1  249.48   15.50 
  -1   1  -1  314.57   18.30 
  -1   1  -1  305.67   17.50 
   1  -1   1  303.57   18.20 
   1  -1   1  308.47   18.20 
  -2   1  -1   11.40    6.80 
  -2   1  -1   14.00    9.70 
   2  -1   1   17.30    8.40 
   2  -1   1   17.00   10.50 
   2  -1   1    3.20    8.60 
  -3   1  -1  219.98   21.00 
  -3   1  -1  204.08   23.10 
   3  -1   1  184.48   19.70 
   3  -1   1  247.78   21.50 
   3  -1   1  189.88   21.90 
  -4   1  -1  754.12   42.90 
  -4   1  -1  704.93   47.30 
   4  -1   1  724.53   41.40 
   4  -1   1  712.43   39.30 
   4  -1   1  705.93   46.60 
  -5   1  -1  438.56   35.20 
  -5   1  -1  414.66   41.20 
   5  -1   1  363.86   31.30 
   5  -1   1  325.77   35.20 
   5  -1   1  438.56   35.80 
  -6   1  -1   12.90   11.10 
   6  -1   1   18.30   11.70 
   6  -1   1   13.50   11.70 
  -7   1  -1  219.08   36.10 
  -7   1  -1  221.68   43.70 
   7  -1   1  264.77   30.70 
  -8   1  -1  -11.30   13.00 
  -8   1  -1    4.90   12.40 
   8  -1   1   11.60   11.30 
  -9   1  -1   37.30   20.10 
  -9   1  -1   69.69   27.70 
   9  -1   1   45.40   19.70 
 -10   1  -1   18.80   17.50 
 -10   1  -1   29.10   16.30 
  10  -1   1   37.60   19.80 
 -11   1  -1   46.30   24.40 
 -11   1  -1    4.40   23.10 
  11  -1   1   49.20   22.30 
 -12   1  -1   79.69   40.20 
 -12   1  -1  114.09   37.20 
  12  -1   1   83.09   34.00 
 -13   0   1   80.79   34.40 
 -13   0   1   46.40   26.20 
  12   0  -1   46.60   31.60 
 -12   0   1   76.79   37.90 
 -12   0   1   76.69   23.40 
  11   0  -1   11.10   26.30 
 -11   0   1   70.69   37.20 
 -11   0   1  123.49   30.80 
 -11   0   1  104.99   33.60 
  10   0  -1   26.60   20.00 
 -10   0   1  -18.70    9.20 
 -10   0   1    5.70   12.50 
 -10   0   1    6.20   18.30 
   9   0  -1  279.87   46.10 
  -9   0   1  211.78   33.70 
  -9   0   1  239.68   44.30 
  -9   0   1  276.97   55.49 
   8   0  -1  695.43   56.29 
  -8   0   1  762.82   49.00 
  -8   0   1  711.63   60.59 
  -8   0   1  705.93   67.79 
   7   0  -1   89.79   18.20 
   7   0  -1  112.79   26.20 
  -7   0   1  107.69   21.70 
  -7   0   1   70.49   25.30 
  -7   0   1   69.59   24.50 
   6   0  -1  865.11   54.89 
   6   0  -1  890.91   43.30 
  -6   0   1  855.01   56.99 
  -6   0   1  797.32   60.39 
  -6   0   1  829.32   43.50 
   5   0  -1 1538.15   50.99 
   5   0  -1 1473.45   65.49 
  -5   0   1 1423.66   66.39 
  -5   0   1 1433.46   71.99 
  -5   0   1 1387.46   50.29 
   4   0  -1   21.30    7.60 
   4   0  -1   20.90   11.20 
  -4   0   1    8.70    6.30 
  -4   0   1   39.10   14.80 
   3   0  -1  246.98   22.00 
   3   0  -1  213.98   15.00 
  -3   0   1  232.48   23.00 
  -3   0   1  244.08   16.20 
   2   0  -1  582.84   19.20 
   2   0  -1  564.94   27.90 
  -2   0   1  553.44   27.80 
  -2   0   1  579.34   19.20 
  -1   0  -1 1540.85   41.60 
   1   0   1 1556.44   41.80 
  -2   0  -1   25.90    8.60 
  -2   0  -1   21.10    7.50 
  -2   0  -1   35.80   11.20 
   2   0   1   23.50   10.20 
   2   0   1   23.30    6.60 
  -3   0  -1  154.48   17.70 
  -3   0  -1  150.78   16.20 
  -3   0  -1  150.98   24.70 
   3   0   1  144.89   23.70 
   3   0   1  157.18   15.40 
  -4   0  -1  841.82   53.99 
  -4   0  -1  904.41   42.20 
  -4   0  -1  826.82   43.30 
   4   0   1  910.11   40.30 
  -5   0  -1  634.54   40.10 
  -5   0  -1  611.74   41.50 
  -5   0  -1  679.53   55.39 
   5   0   1  626.24   37.80 
  -6   0  -1   57.19   17.60 
  -6   0  -1   60.19   23.00 
  -6   0  -1   82.39   19.60 
   6   0   1   62.69   17.10 
  -7   0  -1  696.33   62.49 
  -7   0  -1  812.82   54.09 
  -7   0  -1  724.93   67.89 
   7   0   1  722.53   48.60 
  -8   0  -1  322.07   45.20 
  -8   0  -1  254.07   51.29 
  -9   0  -1  166.88   32.60 
  -9   0  -1  186.28   48.10 
   9   0   1  137.39   29.50 
 -10   0  -1    5.00   19.40 
 -10   0  -1   20.00   24.50 
  10   0   1   47.70   21.80 
 -11   0  -1   75.79   43.10 
 -11   0  -1   26.10   24.10 
  11   0   1  127.99   34.80 
 -12   0  -1    3.20   25.70 
 -12   0  -1   14.40   27.60 
  12   0   1  -10.00   33.10 
 -13   1   1   -7.10   25.20 
 -13   1   1   -7.50   19.50 
  12  -1  -1   42.70   32.00 
 -12   1   1   18.60   24.80 
 -12   1   1   37.10   20.30 
  11  -1  -1    0.20   21.90 
 -11   1   1   -5.20   14.70 
 -11   1   1   10.30   17.80 
  10  -1  -1   33.20   20.80 
 -10   1   1   96.29   32.80 
 -10   1   1   54.59   29.20 
 -10   1   1   78.49   23.90 
   9  -1  -1   58.49   20.90 
   9  -1  -1   63.89   20.90 
  -9   1   1   65.29   29.00 
  -9   1   1   66.29   19.40 
  -9   1   1   72.19   27.80 
   8  -1  -1   34.00   18.00 
   8  -1  -1   47.40   16.10 
  -8   1   1   77.39   20.80 
  -8   1   1   71.39   26.10 
  -8   1   1   58.19   23.90 
   7  -1  -1   49.90   15.60 
   7  -1  -1  105.89   26.60 
  -7   1   1   97.79   26.00 
  -7   1   1   87.19   20.10 
  -7   1   1   70.19   23.50 
   6  -1  -1  429.86   33.10 
   6  -1  -1  431.76   41.20 
  -6   1   1  419.86   41.80 
  -6   1   1  388.16   41.60 
  -6   1   1  433.96   33.80 
   5  -1  -1  269.17   30.90 
   5  -1  -1  242.58   23.80 
  -5   1   1  211.28   32.10 
  -5   1   1  244.68   23.90 
  -5   1   1  193.68   32.00 
   4  -1  -1 1328.07   48.00 
   4  -1  -1 1261.27   56.99 
  -4   1   1 1236.38   47.00 
  -4   1   1 1293.87   58.29 
  -4   1   1 1326.47   57.19 
   3  -1  -1  269.77   20.70 
   3  -1  -1  308.97   28.50 
  -3   1   1  290.27   21.50 
  -3   1   1  287.37   27.90 
   2  -1  -1  611.14   27.20 
   2  -1  -1  650.73   33.80 
  -2   1   1  624.34   27.30 
  -2   1   1  619.54   28.00 
  -2   1   1  627.14   32.90 
   1  -1  -1   46.30    7.80 
   1  -1  -1   40.20    9.50 
  -1   1   1   40.40    7.10 
   0  -1  -1  205.48   11.80 
   0  -1  -1  194.88   13.30 
   0   1   1  179.68   11.10 
   0   1   1  189.28   13.00 
  -1  -1  -1  292.47   22.10 
  -1  -1  -1  289.17   12.80 
   1   1   1  263.17   20.40 
  -2  -1  -1   90.39   11.60 
  -2  -1  -1   46.30   13.90 
   2   1   1   80.19   16.90 
   2   1   1   89.69    9.20 
  -3  -1  -1   46.60   12.50 
  -3  -1  -1   28.80    8.60 
  -3  -1  -1   36.60   15.20 
   3   1   1   34.10    8.90 
  -4  -1  -1  149.79   30.00 
  -4  -1  -1  126.49   19.10 
  -4  -1  -1  124.39   20.50 
   4   1   1   99.39   16.00 
  -5  -1  -1  149.79   23.30 
  -5  -1  -1  133.59   23.00 
  -5  -1  -1  163.78   35.90 
   5   1   1  147.19   22.40 
  -6  -1  -1  506.45   41.10 
  -6  -1  -1  553.34   55.49 
  -6  -1  -1  485.05   39.20 
   6   1   1  536.75   37.20 
  -7  -1  -1  441.36   63.89 
  -7  -1  -1  443.46   41.30 
   7   1   1  446.96   37.10 
  -8  -1  -1   11.00   14.20 
  -8  -1  -1   32.10   18.20 
  -8  -1  -1    1.10   13.90 
   8   1   1   42.80   17.10 
  -9  -1  -1   74.79   33.40 
  -9  -1  -1    1.30   15.00 
  -9  -1  -1   29.30   17.80 
   9   1   1   57.09   19.60 
 -10  -1  -1   21.80   22.40 
 -10  -1  -1   53.09   22.30 
  10   1   1   31.10   21.30 
 -11  -1  -1   43.60   23.40 
 -11  -1  -1   28.30   26.80 
  11   1   1   28.20   22.10 
 -12  -1  -1    6.30   25.80 
 -12  -1  -1    3.40   26.10 
  12   1   1    1.80   31.00 
 -13   2   1   41.70   29.90 
 -13   2   1   71.69   38.10 
  12  -2  -1   26.40   32.40 
 -12   2   1   71.59   36.20 
 -12   2   1   65.79   25.00 
  11  -2  -1  135.79   45.20 
  11  -2  -1  107.09   28.60 
 -11   2   1  127.59   32.80 
 -11   2   1   20.00   23.50 
  10  -2  -1   29.50   20.40 
  10  -2  -1   43.40   23.30 
 -10   2   1   71.49   29.80 
 -10   2   1   75.29   22.00 
   9  -2  -1   75.19   26.90 
   9  -2  -1   20.10   15.30 
  -9   2   1   24.70   21.80 
  -9   2   1   40.70   16.60 
   8  -2  -1    0.80   13.30 
   8  -2  -1    7.80    9.20 
  -8   2   1   -7.10   12.30 
  -8   2   1   22.80   14.10 
   7  -2  -1   99.39   27.20 
   7  -2  -1   86.09   22.00 
  -7   2   1   50.69   21.30 
  -7   2   1   75.39   20.60 
   6  -2  -1    3.20   11.60 
   6  -2  -1    1.60    5.30 
  -6   2   1    6.20    7.60 
  -6   2   1   -8.50    8.30 
  -6   2   1   -2.60   11.70 
   5  -2  -1  921.01   49.30 
   5  -2  -1  922.51   56.99 
  -5   2   1  997.10   54.69 
  -5   2   1  937.11   49.70 
  -5   2   1  944.41   57.99 
   4  -2  -1 1581.14   67.49 
   4  -2  -1 1742.93   63.29 
  -4   2   1 1698.03   60.39 
  -4   2   1 1691.03   61.79 
  -4   2   1 1825.62   72.09 
   3  -2  -1  753.32   39.50 
   3  -2  -1  829.22   44.10 
  -3   2   1  805.22   34.00 
  -3   2   1  823.92   41.00 
   2  -2  -1  222.18   23.10 
   2  -2  -1  234.78   22.30 
   2  -2  -1  211.68   17.20 
  -2   2   1  238.18   22.50 
  -2   2   1  279.77   18.80 
  -2   2   1  212.78   12.60 
   1  -2  -1    6.20    8.20 
   1  -2  -1   12.60    5.80 
  -1   2   1   18.50    6.10 
   0  -2  -1  257.87   16.10 
   0  -2  -1  282.47   18.70 
   0   2   1  287.47   18.60 
  -1  -2  -1   48.70   12.40 
  -2  -2  -1 1530.55   60.79 
  -2  -2  -1 1455.15   42.20 
  -3  -2  -1  557.24   30.40 
  -3  -2  -1  578.64   44.40 
  -4  -2  -1   91.59   18.30 
  -4  -2  -1   94.09   17.30 
  -4  -2  -1   68.29   20.90 
   4   2   1   85.19   15.50 
  -5  -2  -1  251.37   26.20 
  -5  -2  -1  225.48   30.80 
  -5  -2  -1  316.07   48.10 
   5   2   1  307.37   26.10 
  -6  -2  -1  666.03   46.40 
  -6  -2  -1  664.73   63.69 
  -6  -2  -1  627.44   45.00 
   6   2   1  613.84   39.80 
  -7  -2  -1   97.19   24.60 
  -7  -2  -1   77.69   31.30 
  -7  -2  -1   72.19   26.60 
   7   2   1  128.59   23.70 
  -8  -2  -1  164.68   47.50 
  -8  -2  -1  120.39   27.70 
  -8  -2  -1  155.48   31.40 
   8   2   1  103.79   24.30 
  -9  -2  -1   73.39   23.30 
  -9  -2  -1   57.09   20.50 
  -9  -2  -1   58.09   34.30 
   9   2   1   40.80   18.50 
 -10  -2  -1    1.30   26.50 
  10   2   1  -13.20   16.70 
 -11  -2  -1   24.30   24.40 
 -11  -2  -1   14.60   21.80 
 -13   3   1   99.99   34.10 
 -13   3   1   28.40   27.70 
  12  -3  -1  293.17   61.59 
  12  -3  -1  223.98   45.50 
 -12   3   1  256.97   52.39 
  11  -3  -1   86.19   34.80 
  11  -3  -1  115.09   30.60 
 -11   3   1  129.99   38.90 
 -11   3   1  154.38   38.40 
  10  -3  -1  100.19   28.20 
  10  -3  -1   36.50   26.70 
 -10   3   1   67.59   32.80 
 -10   3   1   75.89   25.80 
   9  -3  -1  524.35   57.99 
   9  -3  -1  492.35   49.80 
  -9   3   1  507.35   57.39 
  -9   3   1  579.84   52.49 
   8  -3  -1   79.89   23.40 
   8  -3  -1   88.59   27.80 
  -8   3   1   69.19   24.20 
  -8   3   1   53.19   19.70 
   7  -3  -1  137.59   33.00 
   7  -3  -1  178.58   32.90 
  -7   3   1  135.39   29.30 
  -7   3   1  145.49   32.10 
   6  -3  -1  685.23   49.20 
   6  -3  -1  592.94   51.89 
  -6   3   1  601.14   45.90 
  -6   3   1  594.64   46.70 
   5  -3  -1  585.84   48.30 
   5  -3  -1  538.75   41.80 
  -5   3   1  632.04   44.70 
  -5   3   1  607.54   41.00 
   4  -3  -1 2509.05   88.39 
   4  -3  -1 2364.86   81.79 
  -4   3   1 2420.56   66.79 
  -4   3   1 2404.96   81.59 
   3  -3  -1  433.06   35.20 
   3  -3  -1  496.75   36.00 
  -3   3   1  433.06   26.60 
  -3   3   1  436.26   22.00 
  -3   3   1  459.25   34.00 
   2  -3  -1  719.73   29.50 
   2  -3  -1  751.92   42.70 
  -2   3   1  717.83   28.90 
  -2   3   1  689.23   40.40 
  -2   3   1  674.93   14.10 
   1  -3  -1   35.10   12.40 
   1  -3  -1   44.90    4.80 
   1  -3  -1   50.09    9.90 
  -1   3   1   30.90    7.50 
   0  -3  -1  528.85   25.00 
   0  -3  -1  533.25   27.50 
  -1  -3  -1   -1.70    4.30 
  -1  -3  -1    4.80    6.40 
  -2  -3  -1  174.98   28.00 
  -2  -3  -1  151.18   17.00 
  -3  -3  -1  346.67   36.50 
  -3  -3  -1  360.86   26.90 
  -4  -3  -1  151.18   31.00 
  -4  -3  -1  144.29   22.70 
  -5  -3  -1  444.36   35.90 
  -5  -3  -1  409.96   47.70 
  -5  -3  -1  367.16   33.50 
  -6  -3  -1   63.39   28.30 
  -6  -3  -1   12.90   13.40 
  -6  -3  -1   20.50   12.20 
  -7  -3  -1   54.79   29.10 
  -7  -3  -1    4.50    9.90 
  -7  -3  -1   15.50   15.10 
  -8  -3  -1  129.59   27.10 
  -8  -3  -1  143.09   29.30 
  -8  -3  -1  173.58   44.90 
  -9  -3  -1  -15.10   13.90 
  -9  -3  -1   27.10   17.40 
  -9  -3  -1   30.70   24.80 
 -10  -3  -1   11.80   16.20 
 -10  -3  -1   19.50   25.50 
 -10  -3  -1   23.40   17.60 
 -11  -3  -1   -4.30   14.00 
 -11  -3  -1   49.80   23.70 
 -14   4   1  164.98   60.99 
  13  -4  -1   39.00   25.50 
 -13   4   1   74.09   31.70 
 -13   4   1   19.70   25.30 
  12  -4  -1  397.26   60.99 
 -12   4   1  169.28   47.30 
 -12   4   1  300.27   53.49 
  11  -4  -1   -0.20   14.00 
  11  -4  -1   24.30   27.70 
 -11   4   1   45.60   19.60 
 -11   4   1   16.10   19.20 
  10  -4  -1   -2.40   11.50 
  10  -4  -1  -33.30   21.40 
 -10   4   1   25.00   19.10 
 -10   4   1    9.80   15.70 
   9  -4  -1  -16.30    9.20 
   9  -4  -1   30.90   23.40 
  -9   4   1  -12.10   10.40 
  -9   4   1   11.90   15.90 
   8  -4  -1  183.08   37.20 
   8  -4  -1  222.08   44.80 
  -8   4   1  253.67   42.00 
  -8   4   1  197.68   38.30 
   7  -4  -1   -9.60    6.10 
   7  -4  -1   16.10   14.10 
  -7   4   1    3.50    8.60 
  -7   4   1   -5.20    8.30 
   6  -4  -1  328.07   37.00 
   6  -4  -1  242.28   40.80 
  -6   4   1  293.27   34.70 
  -6   4   1  272.87   30.30 
   5  -4  -1 2312.07  100.19 
   5  -4  -1 2473.55   95.79 
  -5   4   1 2378.26   74.29 
  -5   4   1 2464.35   81.99 
  -5   4   1 2526.55   95.79 
   4  -4  -1   48.30   16.50 
   4  -4  -1   57.99   21.70 
  -4   4   1   45.90   13.40 
  -4   4   1   43.90   16.40 
  -4   4   1   49.50   11.60 
  -3   4   1  725.23   48.20 
  -3   4   1  641.14   22.30 
  -3   4   1  705.43   33.10 
   2  -4  -1  117.89   22.90 
   2  -4  -1  123.99   13.60 
  -2   4   1  144.89   14.10 
  -2   4   1  144.89   27.00 
   1  -4  -1 1308.57   41.40 
   1  -4  -1 1489.75   65.29 
   1  -4  -1 1341.27   29.50 
  -1   4   1 1321.97   40.50 
   0  -4  -1  125.19   17.80 
   0  -4  -1  118.29   23.50 
   0  -4  -1   84.29   14.70 
  -1  -4  -1  134.49   20.80 
  -1  -4  -1   95.39   18.60 
  -2  -4  -1 1794.52   73.69 
  -2  -4  -1 1815.52   63.39 
  -3  -4  -1  141.89   30.40 
  -3  -4  -1   95.69   19.20 
  -4  -4  -1  264.17   52.79 
  -4  -4  -1  309.67   30.20 
  -5  -4  -1 1142.69   80.79 
  -5  -4  -1  949.90   54.99 
  -6  -4  -1    0.40   10.90 
  -6  -4  -1   13.50   18.90 
  -6  -4  -1   24.00   13.50 
  -7  -4  -1  131.59   28.60 
  -7  -4  -1  141.19   41.10 
  -7  -4  -1  116.39   26.80 
  -8  -4  -1   -0.30   16.10 
  -8  -4  -1   34.20   23.60 
  -8  -4  -1   25.30   16.50 
  -9  -4  -1   -6.70   17.80 
  -9  -4  -1  -16.10   16.70 
  -9  -4  -1    8.40   15.40 
 -10  -4  -1   28.60   20.00 
 -10  -4  -1    8.00   18.90 
 -10  -4  -1   32.90   18.20 
  14  -5  -1   12.40   27.70 
 -14   5   1   30.30   31.00 
  13  -5  -1  178.88   43.30 
 -13   5   1  110.99   40.70 
  12  -5  -1   59.99   28.30 
 -12   5   1   96.19   35.40 
 -12   5   1  120.59   41.10 
  11  -5  -1   40.70   21.20 
  11  -5  -1   74.69   38.10 
 -11   5   1   62.99   26.00 
 -11   5   1  -19.90   19.90 
  10  -5  -1   29.90   26.80 
  10  -5  -1   63.29   26.90 
 -10   5   1   77.39   27.00 
 -10   5   1   37.50   24.00 
   9  -5  -1   -0.80   12.80 
   9  -5  -1    6.50   22.60 
  -9   5   1   19.00   16.30 
  -9   5   1  -14.80   11.00 
   8  -5  -1   60.99   23.70 
   8  -5  -1   -4.50   16.30 
  -8   5   1   49.80   21.50 
   7  -5  -1   58.39   25.60 
   7  -5  -1  110.89   30.80 
  -7   5   1   38.60   18.00 
  -7   5   1   69.99   19.90 
   6  -5  -1  271.97   45.70 
   6  -5  -1  135.19   31.20 
  -6   5   1  165.68   34.40 
  -6   5   1  158.28   28.50 
  -6   5   1  167.58   27.70 
   5  -5  -1  109.09   29.80 
   5  -5  -1   92.49   24.00 
  -5   5   1  134.59   29.40 
  -5   5   1  113.49   21.20 
  -5   5   1  117.29   20.10 
   4  -5  -1  114.19   26.70 
  -4   5   1  128.99   19.70 
  -4   5   1   87.29   13.10 
  -4   5   1   90.99   23.00 
   3  -5  -1 1373.76   46.60 
  -3   5   1 1377.16   71.49 
  -3   5   1 1319.07   44.30 
   2  -5  -1    9.90    6.20 
   2  -5  -1    2.50    7.10 
  -2   5   1   11.70    6.10 
   1  -5  -1  337.67   23.30 
   1  -5  -1  308.07   34.10 
   1  -5  -1  307.17   17.70 
  -1   5   1  324.07   22.40 
   0  -5  -1   51.69   12.70 
   0  -5  -1   33.60   10.10 
   0  -5  -1   29.90   13.90 
  -1  -5  -1  566.74   38.50 
  -1  -5  -1  548.65   37.50 
  -2  -5  -1 1404.36   66.49 
  -2  -5  -1 1527.25   65.19 
  -2  -5  -1 1513.75   71.29 
  -3  -5  -1  104.09   22.20 
  -3  -5  -1   98.39   26.40 
  -3  -5  -1  114.39   26.50 
  -4  -5  -1  115.19   32.80 
  -4  -5  -1  149.29   27.20 
  -5  -5  -1  156.78   40.80 
  -5  -5  -1  120.59   26.70 
  -6  -5  -1  265.97   38.40 
  -6  -5  -1  287.97   57.49 
  -6  -5  -1  234.78   37.20 
  -7  -5  -1   56.59   18.50 
  -7  -5  -1  132.49   39.20 
  -7  -5  -1   64.19   21.50 
  -8  -5  -1   15.30   20.50 
  -8  -5  -1   42.00   20.80 
  -8  -5  -1   96.29   26.40 
  -9  -5  -1  -19.70   18.40 
  -9  -5  -1   45.70   28.30 
 -10  -5  -1   39.40   29.50 
 -10  -5  -1   33.50   20.60 
 -10  -5  -1  -26.20   18.80 
 -14   6   1   60.39   31.00 
  13  -6  -1   89.29   36.00 
 -13   6   1  122.09   46.80 
  12  -6  -1   30.70   22.30 
 -12   6   1   12.40   24.40 
  11  -6  -1  728.33   71.89 
 -11   6   1  681.83   72.79 
 -11   6   1  668.53   68.99 
  10  -6  -1   -2.30   14.00 
  10  -6  -1   14.70   29.50 
 -10   6   1   -8.30   12.50 
 -10   6   1  -17.10   15.90 
   9  -6  -1  222.08   46.70 
  -9   6   1  157.48   35.50 
  -9   6   1  164.48   39.00 
  -9   6   1  182.28   38.40 
   8  -6  -1  178.88   38.60 
   8  -6  -1  231.78   53.19 
  -8   6   1  188.48   36.10 
  -8   6   1  206.38   35.60 
  -8   6   1  228.08   44.70 
   7  -6  -1  -18.70   10.20 
   7  -6  -1   19.60   12.40 
  -7   6   1   -9.80    7.50 
  -7   6   1   -1.60    8.70 
  -7   6   1   11.60   13.40 
   6  -6  -1  430.16   49.20 
   6  -6  -1  453.25   53.39 
  -6   6   1  420.96   32.60 
  -6   6   1  431.06   37.30 
  -6   6   1  428.76   47.10 
   5  -6  -1  114.69   34.70 
  -5   6   1   47.20   14.00 
  -5   6   1   72.89   23.90 
  -5   6   1   92.69   16.10 
   4  -6  -1   19.10   14.20 
  -4   6   1    6.30    5.50 
  -4   6   1   12.60   11.80 
  -4   6   1    0.30    3.30 
   3  -6  -1   53.49   20.00 
   3  -6  -1   65.29   13.10 
  -3   6   1   61.89   19.60 
  -3   6   1   65.59   12.60 
   2  -6  -1 1753.72   24.70 
   2  -6  -1 1786.82   25.50 
   2  -6  -1 1765.62   52.49 
   2  -6  -1 1842.72   88.79 
  -2   6   1 1807.72   50.59 
   1  -6  -1  961.50   34.30 
   1  -6  -1  857.81   59.19 
   1  -6  -1  933.01   41.00 
   0  -6  -1  228.28   22.20 
   0  -6  -1  245.08   24.60 
   0  -6  -1  191.18   33.20 
  -1  -6  -1  158.58   27.20 
  -1  -6  -1   98.69   20.10 
  -1  -6  -1  155.08   33.20 
  -2  -6  -1   43.50   15.30 
  -2  -6  -1  110.99   27.10 
  -2  -6  -1   68.89   19.60 
  -2  -6  -1  102.79   25.00 
  -3  -6  -1   77.59   23.10 
  -3  -6  -1   45.70   22.20 
  -3  -6  -1   36.80   15.20 
  -4  -6  -1   31.90   19.30 
  -4  -6  -1   47.60   16.90 
  -4  -6  -1   46.40   18.00 
  -5  -6  -1   12.10   16.30 
  -5  -6  -1  -17.80   11.30 
  -5  -6  -1    2.70    9.70 
  -6  -6  -1   29.30   21.20 
  -6  -6  -1    7.90   13.40 
  -6  -6  -1   17.60   16.20 
  -7  -6  -1   32.20   20.40 
  -7  -6  -1   59.29   22.30 
  -7  -6  -1   39.50   21.00 
  -7  -6  -1   24.10   20.00 
  -8  -6  -1  175.28   36.30 
  -8  -6  -1  146.99   42.20 
  -8  -6  -1  278.07   67.79 
  -8  -6  -1  170.68   33.50 
  -9  -6  -1   19.50   16.90 
  -9  -6  -1   -5.10   21.60 
  -9  -6  -1   48.00   29.90 
  13  -7  -1   -9.80   20.80 
  12  -7  -1  168.28   44.70 
 -12   7   1  142.49   41.70 
  11  -7  -1   15.00   19.90 
 -11   7   1   19.40   26.30 
 -11   7   1   -3.50   14.40 
  10  -7  -1   32.10   19.70 
 -10   7   1   44.10   25.20 
 -10   7   1   43.40   27.10 
 -10   7   1  106.99   35.80 
   9  -7  -1   99.79   42.10 
   9  -7  -1  121.19   34.30 
  -9   7   1   74.59   32.30 
  -9   7   1  137.29   31.90 
  -9   7   1  180.88   35.80 
   8  -7  -1  179.18   42.80 
  -8   7   1  190.48   42.80 
  -8   7   1  235.18   39.90 
  -8   7   1  248.68   38.00 
   7  -7  -1   18.60   15.60 
   7  -7  -1   20.60   21.30 
  -7   7   1   18.80   15.60 
  -7   7   1    5.70    9.10 
  -7   7   1    6.90    9.70 
   6  -7  -1  867.31   74.99 
   6  -7  -1  865.91   71.39 
  -6   7   1  812.52   48.10 
  -6   7   1  748.63   39.80 
  -6   7   1  656.83   61.79 
   5  -7  -1  667.93   60.89 
  -5   7   1  556.44   27.20 
  -5   7   1  562.14   36.10 
  -5   7   1  528.95   53.29 
   4  -7  -1  531.15   54.99 
  -4   7   1  582.84   32.40 
  -4   7   1  517.25   52.29 
   3  -7  -1  222.88   41.60 
   3  -7  -1  238.78   20.60 
  -3   7   1  206.88   18.20 
   2  -7  -1  740.63   20.00 
   2  -7  -1  748.93   20.60 
   2  -7  -1  802.92   76.49 
   2  -7  -1  783.52   36.90 
   1  -7  -1  176.08   19.60 
   1  -7  -1  209.38   17.90 
   1  -7  -1  149.59   41.90 
   0  -7  -1  368.06   52.09 
   0  -7  -1  406.06   32.60 
   0  -7  -1  364.76   29.70 
  -1  -7  -1  178.88   35.00 
  -1  -7  -1  159.08   27.00 
  -1  -7  -1  164.18   28.70 
  -2  -7  -1 1215.28   70.29 
  -2  -7  -1 1201.78   69.89 
  -2  -7  -1 1232.38   68.49 
  -2  -7  -1 1085.39   89.89 
  -3  -7  -1    6.40   13.10 
  -3  -7  -1    8.80   11.60 
  -3  -7  -1    0.00   13.30 
  -3  -7  -1   -3.70    7.30 
  -4  -7  -1  207.98   43.50 
  -4  -7  -1  206.88   38.10 
  -4  -7  -1  128.39   31.80 
  -4  -7  -1  140.09   33.80 
  -5  -7  -1    3.60   14.70 
  -5  -7  -1   17.00   15.80 
  -5  -7  -1    6.10   12.50 
  -5  -7  -1    3.90   16.30 
  -6  -7  -1   10.20   15.50 
  -6  -7  -1   15.10   14.00 
  -6  -7  -1  -22.00   12.40 
  -7  -7  -1   13.90   15.30 
  -7  -7  -1   -5.90   17.80 
  -7  -7  -1   38.60   26.80 
  -7  -7  -1    6.20   15.40 
  -7  -7  -1   33.20   16.60 
  -8  -7  -1   23.80   26.90 
  -8  -7  -1  -14.20   13.70 
  -8  -7  -1   -8.30   16.10 
  -8  -7  -1   37.00   19.80 
  -8  -7  -1  -23.60   18.30 
  13  -8  -1  -19.70   18.00 
 -13   8   1   14.60   25.30 
  12  -8  -1  391.56   73.19 
 -12   8   1  383.96   62.79 
  11  -8  -1  557.84   86.69 
 -11   8   1  438.96   70.09 
 -11   8   1  505.15   56.69 
  10  -8  -1    8.20   14.00 
 -10   8   1   31.90   16.90 
 -10   8   1   -8.00   18.40 
   9  -8  -1   -7.90   13.10 
  -9   8   1  -16.40   11.70 
  -9   8   1  -11.10   14.20 
   8  -8  -1  120.49   40.30 
   8  -8  -1  148.99   39.80 
  -8   8   1   93.19   22.70 
  -8   8   1  126.49   41.60 
  -8   8   1  140.69   31.00 
   7  -8  -1    2.60   18.00 
   7  -8  -1   -8.00   13.30 
  -7   8   1   -3.70    8.10 
   6  -8  -1  596.94   62.99 
  -6   8   1  585.64   31.80 
  -6   8   1  608.44   40.00 
  -6   8   1  521.55   59.09 
   5  -8  -1   59.79   23.60 
  -5   8   1   43.60   20.20 
  -5   8   1   35.10   11.00 
   4  -8  -1   -5.10   10.70 
  -4   8   1   -9.10   10.10 
  -4   8   1    0.30    5.40 
   3  -8  -1  295.07   51.69 
   3  -8  -1  268.37   22.10 
  -3   8   1  246.28   20.00 
   2  -8  -1   62.59   25.00 
   2  -8  -1   67.59   14.30 
   2  -8  -1   42.70    7.00 
   2  -8  -1   38.50    6.60 
   1  -8  -1  -11.20   12.60 
   1  -8  -1    9.10    7.50 
   1  -8  -1   -1.90    5.00 
   0  -8  -1   37.20   14.90 
   0  -8  -1   81.29   28.00 
   0  -8  -1  136.19   24.70 
  -1  -8  -1   31.40   20.80 
  -1  -8  -1   20.00   13.90 
  -1  -8  -1   -2.40    9.00 
  -2  -8  -1  527.45   49.60 
  -2  -8  -1  535.15   50.89 
  -2  -8  -1  571.24   57.39 
  -3  -8  -1   55.69   23.50 
  -3  -8  -1   75.89   22.90 
  -3  -8  -1   94.39   28.00 
  -3  -8  -1   42.20   21.20 
  -4  -8  -1   18.80   16.90 
  -4  -8  -1   -9.00   14.10 
  -4  -8  -1  -13.00   13.50 
  -4  -8  -1    1.00   12.10 
  -5  -8  -1  115.69   33.90 
  -5  -8  -1   81.79   25.50 
  -5  -8  -1   91.39   29.90 
  -5  -8  -1   60.89   30.50 
  -6  -8  -1   95.59   29.20 
  -6  -8  -1   98.69   34.00 
  -6  -8  -1   95.69   26.40 
  -6  -8  -1   55.99   29.10 
  -7  -8  -1   58.39   27.50 
  -7  -8  -1  127.39   45.50 
  -7  -8  -1   74.09   25.80 
  -7  -8  -1   44.80   22.80 
  -7  -8  -1   53.79   21.40 
  -8  -8  -1   64.49   27.20 
  -8  -8  -1  -21.90   18.60 
  -8  -8  -1    9.50   24.00 
  -8  -8  -1  -19.50   23.50 
  -8  -8  -1   12.40   40.30 
  13  -9  -1  102.19   42.50 
 -13   9   1  243.98   55.59 
  12  -9  -1  119.09   45.10 
 -12   9   1  146.49   43.20 
  11  -9  -1   16.70   22.20 
 -11   9   1  -36.40   26.00 
 -11   9   1   -0.10   18.60 
  10  -9  -1   29.50   19.10 
 -10   9   1   35.50   24.90 
 -10   9   1    5.90   15.00 
   9  -9  -1   44.80   26.40 
  -9   9   1  -23.50   15.30 
  -9   9   1   16.20   12.60 
   8  -9  -1  114.49   36.80 
  -8   9   1   67.69   17.50 
  -8   9   1   27.30   18.40 
   7  -9  -1   -3.00    6.60 
  -7   9   1   20.70   23.70 
  -7   9   1   14.10   13.10 
  -7   9   1   37.40   12.30 
   6  -9  -1   54.79   23.90 
  -6   9   1   18.00    9.70 
  -6   9   1   21.80   18.60 
   5  -9  -1  134.69   38.50 
  -5   9   1  105.49   17.40 
   4  -9  -1  113.19   36.30 
  -4   9   1  142.89   15.30 
   3  -9  -1   60.19   25.20 
   3  -9  -1  107.39   16.00 
   2  -9  -1  162.88   11.00 
   2  -9  -1  128.19   20.30 
   2  -9  -1   79.29   31.90 
   2  -9  -1  161.98   11.10 
   1  -9  -1    8.90    8.50 
   1  -9  -1  -21.70   10.10 
   1  -9  -1    6.00    7.20 
   0  -9  -1  151.18   25.10 
   0  -9  -1  151.18   26.90 
   0  -9  -1  178.78   42.90 
  -1  -9  -1  141.89   37.20 
  -1  -9  -1  189.58   34.00 
  -1  -9  -1  155.58   29.10 
  -2  -9  -1    4.40   11.40 
  -2  -9  -1    1.60   14.00 
  -2  -9  -1    0.00   15.90 
  -2  -9  -1   15.60   14.00 
  -3  -9  -1  218.48   45.70 
  -3  -9  -1  236.88   42.70 
  -3  -9  -1  216.78   40.50 
  -3  -9  -1  208.08   43.10 
  -4  -9  -1  269.47   51.89 
  -4  -9  -1  123.19   34.80 
  -4  -9  -1  240.28   44.80 
  -4  -9  -1  233.38   44.80 
  -5  -9  -1   41.10   21.50 
  -5  -9  -1   -5.90   15.00 
  -5  -9  -1   13.60   18.60 
  -5  -9  -1   35.90   21.00 
  -6  -9  -1   28.70   23.10 
  -6  -9  -1    7.90   18.30 
  -6  -9  -1   34.20   29.80 
  -6  -9  -1  -23.00   16.50 
  -7  -9  -1   78.89   36.40 
  -7  -9  -1   32.10   29.20 
  -7  -9  -1   42.50   25.60 
  -7  -9  -1   70.19   32.50 
  -7  -9  -1   36.20   25.50 
  13 -10  -1   58.09   31.80 
 -13  10   1   21.70   30.20 
  12 -10  -1  -23.70   21.40 
 -12  10   1  -13.40   16.70 
  11 -10  -1   36.60   23.70 
 -11  10   1   15.10   30.20 
 -11  10   1   -3.80   16.00 
  10 -10  -1   10.10   17.00 
 -10  10   1    1.40   11.30 
 -10  10   1  -51.89   17.50 
  -9  10   1   -7.40    9.70 
  -9  10   1  -27.80   15.10 
   8 -10  -1   44.50   19.60 
  -8  10   1    5.20    8.10 
  -8  10   1   -6.30   11.00 
   7 -10  -1   18.10   17.20 
   6 -10  -1  159.88   44.00 
  -6  10   1  222.28   22.50 
   5 -10  -1  223.58   51.39 
  -5  10   1  271.67   21.40 
   4 -10  -1   88.09   33.10 
   3 -10  -1   19.80   20.40 
   2 -10  -1   20.20   21.40 
   2 -10  -1    1.80    2.70 
   2 -10  -1  -16.10    6.30 
   1 -10  -1  123.79   37.70 
   1 -10  -1  172.78   25.60 
   1 -10  -1  149.59   21.50 
   1 -10  -1  144.39   20.70 
   0 -10  -1   28.40   13.70 
   0 -10  -1   39.00   25.20 
   0 -10  -1   34.30   13.90 
  -1 -10  -1   72.09   32.70 
  -1 -10  -1   80.79   22.80 
  -1 -10  -1   42.70   20.40 
  -2 -10  -1   78.49   25.50 
  -2 -10  -1   21.90   20.70 
  -2 -10  -1   16.90   18.30 
  -2 -10  -1   35.40   19.50 
  -3 -10  -1   50.29   23.70 
  -3 -10  -1   19.30   23.70 
  -3 -10  -1   23.80   15.20 
  -3 -10  -1   20.90   22.30 
  -4 -10  -1   29.60   22.60 
  -4 -10  -1   39.10   21.00 
  -4 -10  -1   18.20   16.00 
  -4 -10  -1   14.00   14.50 
  -5 -10  -1   76.29   33.50 
  -5 -10  -1   50.59   29.00 
  -5 -10  -1  104.09   33.00 
  -5 -10  -1   88.29   29.10 
  -6 -10  -1    2.70   21.00 
  -6 -10  -1  -30.70   21.60 
  -6 -10  -1    6.60   18.70 
  -6 -10  -1  -24.60   23.30 
  12 -11  -1   -6.60   19.30 
 -12  11   1  -47.30   17.80 
  11 -11  -1  -25.00   22.20 
 -11  11   1   65.09   35.50 
 -11  11   1   28.10   19.40 
  10 -11  -1   69.09   32.20 
 -10  11   1  -10.80   13.60 
 -10  11   1   18.00   20.40 
   9 -11  -1   -4.00   20.00 
  -9  11   1  -22.30    8.20 
  -9  11   1   10.30   16.70 
   8 -11  -1   38.60   27.90 
  -8  11   1   80.39   18.70 
   7 -11  -1    7.10   17.60 
  -7  11   1   35.60   11.40 
   6 -11  -1    7.20   14.20 
  -6  11   1    6.10    7.80 
   5 -11  -1    2.50   17.90 
   4 -11  -1  -18.20    8.00 
   3 -11  -1   18.20   26.10 
   2 -11  -1   65.39   30.40 
   2 -11  -1   96.09   16.60 
   1 -11  -1    2.40   16.50 
   1 -11  -1    7.20    7.60 
   1 -11  -1    9.90    7.40 
   1 -11  -1    4.40    9.60 
   0 -11  -1   14.20   13.20 
   0 -11  -1    7.00   16.90 
   0 -11  -1    2.50    9.20 
  -1 -11  -1   83.39   30.10 
  -1 -11  -1   47.90   16.80 
  -1 -11  -1   62.59   22.30 
  -1 -11  -1   57.79   27.70 
  -2 -11  -1   84.69   23.50 
  -2 -11  -1   50.09   27.00 
  -2 -11  -1   25.30   19.20 
  -2 -11  -1   79.89   30.60 
  -3 -11  -1  -13.80   17.60 
  -3 -11  -1   49.90   18.40 
  -3 -11  -1   15.60   24.60 
  -3 -11  -1   23.50   17.90 
  -4 -11  -1   22.10   20.40 
  -4 -11  -1   -6.70   16.00 
  -4 -11  -1  -16.50   17.60 
  -4 -11  -1   37.10   23.20 
  11 -12  -1  -19.90   16.50 
 -11  12   1   25.30   25.70 
 -11  12   1   -0.80   26.80 
  10 -12  -1    4.20   19.80 
 -10  12   1   -5.70   11.40 
 -10  12   1   29.70   23.00 
   9 -12  -1  -10.10   17.10 
  -9  12   1   -5.30   22.40 
   8 -12  -1   30.20   31.20 
  -8  12   1   17.50   12.50 
   7 -12  -1    4.10   21.50 
  -7  12   1   26.90    8.50 
   6 -12  -1  -24.50   17.50 
   5 -12  -1   72.99   31.60 
   4 -12  -1    4.90   20.80 
   3 -12  -1   63.49   34.30 
   2 -12  -1   16.90   21.50 
   1 -12  -1   -2.70    5.60 
   1 -12  -1   30.50   23.00 
   1 -12  -1   -3.00    7.70 
   1 -12  -1   -3.60    8.60 
   0 -12  -1   97.79   21.80 
   0 -12  -1   73.79   20.40 
   0 -12  -1   85.49   22.70 
   0 -12  -1   71.69   32.40 
  -1 -12  -1    6.70   17.90 
  -1 -12  -1    7.70   13.60 
  -2 -12  -1    4.50   18.40 
  -2 -12  -1    9.20   22.00 
  -2 -12  -1   23.80   22.30 
  -2 -12  -1   30.40   16.50 
  -3 -12  -1   70.29   28.20 
  -3 -12  -1   63.29   31.00 
  -3 -12  -1   87.69   32.50 
  -3 -12  -1   80.49   26.50 
  10 -13  -1   50.39   30.00 
 -10  13   1  -20.20   24.20 
   9 -13  -1   75.09   37.80 
  -9  13   1   32.40   15.80 
   8 -13  -1    5.80   23.10 
   7 -13  -1   15.40   16.60 
   6 -13  -1   -7.90   11.50 
   5 -13  -1  -45.90   18.90 
   4 -13  -1   31.10   27.30 
   3 -13  -1  351.56   73.19 
   1 -13  -1   -3.30    9.20 
   0 -13  -1   52.89   18.90 
   0 -13  -1   20.20   15.90 
   0 -13  -1   27.80   14.40 
  -1 -13  -1    8.40   21.30 
  -1 -13  -1  -42.60   14.60 
  -2 -13  -1   24.40   22.30 
  -2 -13  -1    7.00   20.00 
  -2 -13  -1   -8.30   26.70 
   9 -14  -1  -27.30   25.30 
   8 -14  -1   43.40   29.70 
   7 -14  -1   90.49   46.50 
   6 -14  -1   32.80   35.40 
   5 -14  -1   22.10   27.30 
   4 -14  -1  356.66   73.49 
   3 -14  -1   88.99   39.20 
   2 -14  -1    7.10   24.50 
   1 -14  -1   -7.80    6.30 
   1 -14  -1   -4.50   22.90 
   0 -14  -1  -58.49   18.50 
   0 -14  -1    6.00   12.40 
   6 -15  -1  -50.69   25.30 
   5 -15  -1  -28.40   24.60 
   4 -15  -1   15.20   30.80 
   0 -15   2  -27.90   17.80 
   0 -15   2  -14.00   23.50 
   0 -15   2    3.60   20.30 
   0 -15   2   15.50   24.70 
   1 -15   2   89.29   24.70 
   1 -15   2  252.37   60.29 
   1 -15   2  153.98   24.80 
   2 -15   2   36.10   25.90 
   2 -15   2  -17.70    6.40 
   2 -15   2  -13.90    9.30 
   3 -15   2   81.29   37.20 
   4 -15   2   -5.90   24.80 
   5 -15   2    7.10   24.80 
   6 -15   2    9.20   34.40 
   7 -15   2  130.29   56.29 
   8 -15   2   70.79   36.70 
  -2 -14   2   23.90   15.90 
  -2 -14   2   -9.30   22.40 
  -2 -14   2  -29.50   18.80 
  -2 -14   2   25.70   12.30 
  -2 -14   2   30.70   29.70 
  -1 -14   2  -21.30   24.60 
  -1 -14   2  -38.30   19.40 
  -1 -14   2  -10.10   15.70 
  -1 -14   2  -47.60   17.10 
   0 -14   2   11.90   19.00 
   0 -14   2   40.30   29.80 
   0 -14   2   25.00   17.90 
   1 -14   2   54.09   24.80 
   1 -14   2   53.89   17.10 
   1 -14   2   30.50   31.50 
   2 -14   2   30.20   12.50 
   3 -14   2   27.90   24.10 
   3 -14   2   -2.60    8.80 
   4 -14   2   16.70   23.20 
   4 -14   2   -0.60    4.90 
   5 -14   2   13.60   26.80 
   6 -14   2   -3.00   16.70 
   7 -14   2   89.19   37.10 
   8 -14   2   73.29   38.40 
   9 -14   2  101.69   40.60 
  -4 -13   2    8.20   18.00 
  -4 -13   2   -3.60   30.60 
  -4 -13   2  -31.10   16.80 
  -4 -13   2    0.30   22.20 
  -3 -13   2  463.05   79.19 
  -3 -13   2  541.25   60.99 
  -3 -13   2  437.16   44.90 
  -3 -13   2  426.46   65.79 
  -2 -13   2  331.77   57.39 
  -2 -13   2  236.88   46.00 
  -2 -13   2  284.77   31.50 
  -1 -13   2   75.29   12.20 
  -1 -13   2   60.89   11.70 
  -1 -13   2   91.19   26.00 
  -1 -13   2   95.19   36.30 
  -1 -13   2  180.08   48.40 
  -1 -13   2  104.79   29.40 
   0 -13   2  129.39   28.70 
   0 -13   2  103.89   34.20 
   1 -13   2  361.46   66.89 
   2 -13   2  181.18   27.50 
   2 -13   2  277.37   59.49 
   3 -13   2  179.48   50.29 
   3 -13   2  224.38   24.20 
   4 -13   2   81.19   33.60 
   5 -13   2    6.90   19.10 
   5 -13   2    5.40    9.20 
   6 -13   2    4.50   14.80 
   6 -13   2   16.60   11.10 
   7 -13   2   95.19   38.60 
   8 -13   2  102.59   43.50 
  -9  13  -2  -18.30   14.60 
  -9  13  -2  -17.40   10.80 
  -9  13  -2   -1.70    7.40 
   9 -13   2   51.19   27.10 
 -10  13  -2   32.70   24.60 
 -10  13  -2   39.80   16.20 
 -10  13  -2   13.00   31.10 
  10 -13   2   95.59   43.80 
  -5 -12   2  144.39   45.80 
  -5 -12   2  159.98   44.10 
  -5 -12   2  164.38   39.40 
  -5 -12   2  144.69   33.70 
  -4 -12   2   46.50   24.40 
  -4 -12   2   25.50   26.80 
  -4 -12   2   71.39   24.90 
  -4 -12   2   39.10   30.20 
  -3 -12   2   65.29   18.30 
  -3 -12   2   52.69   22.60 
  -3 -12   2   12.20   20.90 
  -3 -12   2    0.50   20.10 
  -2 -12   2   21.00   15.10 
  -2 -12   2   30.40   18.40 
  -2 -12   2   45.70   14.70 
  -2 -12   2   39.00   25.20 
  -1 -12   2   39.00   12.20 
  -1 -12   2   62.39   30.40 
  -1 -12   2   49.50   25.10 
  -1 -12   2   79.19   28.20 
   0 -12   2   37.60   23.90 
   0 -12   2   12.30   13.40 
   1 -12   2   47.00   23.10 
   1 -12   2   51.29   16.20 
   2 -12   2  344.07   63.39 
   2 -12   2  308.67   30.20 
   3 -12   2    7.20   11.80 
   3 -12   2  -15.50    9.00 
   4 -12   2    4.90    9.30 
   4 -12   2    7.30   16.50 
   5 -12   2   22.90   11.80 
   5 -12   2   44.40   23.40 
   6 -12   2   97.79   21.50 
   6 -12   2   99.19   35.60 
   7 -12   2  106.29   45.60 
   7 -12   2   56.79   20.90 
  -8  12  -2   32.90   10.50 
  -8  12  -2   70.89   16.90 
   8 -12   2   59.69   30.50 
  -9  12  -2   32.90   18.70 
   9 -12   2  -18.10   20.00 
 -10  12  -2   -0.60   18.90 
 -10  12  -2    6.00   22.80 
  10 -12   2   30.50   29.30 
 -11  12  -2  143.49   59.19 
 -11  12  -2  138.59   38.10 
  11 -12   2  120.19   46.50 
  -6 -11   2  100.89   27.40 
  -6 -11   2  102.99   30.20 
  -6 -11   2   39.30   29.90 
  -5 -11   2   52.29   22.60 
  -5 -11   2   19.10   15.30 
  -5 -11   2  -20.80   15.50 
  -5 -11   2   63.79   33.60 
  -4 -11   2   32.00   18.90 
  -4 -11   2   14.40   13.20 
  -4 -11   2    7.10   17.80 
  -4 -11   2   -0.90   20.00 
  -3 -11   2    8.20   11.10 
  -3 -11   2   48.60   21.70 
  -3 -11   2  -40.80   13.40 
  -3 -11   2   -4.40   14.50 
  -2 -11   2   71.09   28.80 
  -2 -11   2   66.79   16.80 
  -2 -11   2   51.39   24.80 
  -1 -11   2   57.79   24.60 
  -1 -11   2   39.70   20.40 
  -1 -11   2   19.60    8.90 
   0 -11   2   45.10   17.90 
   0 -11   2   -6.40   19.00 
   0 -11   2   42.60    8.10 
   0 -11   2   29.30    5.20 
   1 -11   2   48.40   26.00 
   1 -11   2   37.40   15.40 
  -2  11  -2  -22.70   15.20 
   2 -11   2    4.80    9.10 
   2 -11   2   22.50   19.10 
  -3  11  -2   75.09   30.80 
   3 -11   2   34.30   13.90 
   3 -11   2    2.10   18.00 
  -4  11  -2   32.60   24.10 
   4 -11   2    5.40   12.20 
   4 -11   2   39.90   24.10 
   5 -11   2   -0.40   18.20 
   5 -11   2   17.30   12.30 
   6 -11   2   99.29   24.30 
   6 -11   2   62.89   30.60 
  -7  11  -2    9.90   13.50 
  -7  11  -2    2.10    7.50 
  -7  11  -2   13.90    8.30 
   7 -11   2   36.90   17.80 
   7 -11   2    4.60   12.60 
  -8  11  -2  120.09   23.00 
  -8  11  -2   91.09   25.20 
   8 -11   2  147.99   46.10 
   8 -11   2  112.49   28.10 
  -9  11  -2  -11.40   13.00 
  -9  11  -2    0.10   18.20 
   9 -11   2  -15.80   16.30 
 -10  11  -2   32.80   22.80 
 -10  11  -2   24.70   21.70 
  10 -11   2   13.10   23.30 
 -11  11  -2   61.09   37.80 
 -11  11  -2  187.48   40.40 
  11 -11   2  129.09   45.00 
 -12  11  -2   -0.90   20.10 
  12 -11   2   30.00   28.30 
  -7 -10   2    9.30   11.40 
  -7 -10   2   17.50   17.90 
  -7 -10   2   44.00   30.40 
  -7 -10   2   11.80   20.50 
  -7 -10   2  -42.00   22.60 
  -6 -10   2  229.58   49.99 
  -6 -10   2  261.67   56.29 
  -6 -10   2  157.78   29.10 
  -6 -10   2  273.57   47.40 
  -5 -10   2   -2.80   13.50 
  -5 -10   2  -15.20   13.60 
  -5 -10   2   52.39   18.30 
  -4 -10   2   12.70   19.60 
  -4 -10   2    1.70   11.80 
  -4 -10   2   -0.10   14.10 
  -4 -10   2   31.90   15.40 
  -3 -10   2  127.99   36.30 
  -3 -10   2   51.19   23.10 
  -3 -10   2   73.19   21.30 
  -2 -10   2   59.69   23.70 
  -2 -10   2  106.89   21.30 
  -2 -10   2   43.90   24.30 
  -1 -10   2   33.50   11.70 
  -1 -10   2   99.29   28.50 
  -1 -10   2   32.10   18.90 
   0 -10   2   45.90    8.20 
   0 -10   2   66.49   25.60 
   0 -10   2   51.09   21.50 
   1 -10   2  -18.40   10.40 
   1 -10   2    1.10    8.60 
  -2  10  -2  345.67   58.99 
   2 -10   2  373.06   32.00 
   2 -10   2  374.96   60.79 
  -3  10  -2    5.80   17.70 
   3 -10   2  -12.90   12.60 
   3 -10   2    5.70    8.70 
  -4  10  -2  202.78   50.59 
   4 -10   2  119.99   38.10 
   4 -10   2  222.58   30.40 
  -5  10  -2   44.80   22.90 
   5 -10   2  -19.70    9.50 
   5 -10   2   -4.70    9.20 
  -6  10  -2   36.00   15.80 
  -6  10  -2   36.40    9.90 
   6 -10   2   61.09   26.60 
  -7  10  -2    2.30   12.90 
  -7  10  -2  -13.60   10.30 
   7 -10   2  -10.00   11.10 
   7 -10   2   44.10   23.80 
  -8  10  -2    7.10   14.60 
  -8  10  -2   -7.80   11.70 
   8 -10   2  -18.50   13.20 
   8 -10   2   23.30   17.80 
  -9  10  -2   36.60   20.40 
   9 -10   2   50.59   25.80 
 -10  10  -2  128.69   41.10 
 -10  10  -2  159.98   41.40 
  10 -10   2  130.49   44.10 
 -11  10  -2  184.68   47.20 
 -11  10  -2  329.17   58.19 
  11 -10   2  296.67   66.69 
 -12  10  -2   30.50   32.30 
  12 -10   2  -23.60   15.80 
  -8  -9   2   51.79   10.50 
  -8  -9   2   71.79   39.10 
  -8  -9   2   61.09   28.70 
  -8  -9   2   49.80   12.20 
  -7  -9   2    5.00   23.60 
  -7  -9   2    4.40   19.90 
  -7  -9   2   -1.30    9.90 
  -7  -9   2    8.20   11.60 
  -6  -9   2   54.19   28.00 
  -6  -9   2   80.09   21.20 
  -6  -9   2  108.89   36.60 
  -5  -9   2   50.69   19.10 
  -5  -9   2   49.70   28.80 
  -5  -9   2   47.10   25.00 
  -4  -9   2   19.90   12.50 
  -4  -9   2   17.00   14.80 
  -3  -9   2  380.86   41.60 
  -3  -9   2  271.97   38.40 
  -3  -9   2  354.36   56.19 
  -2  -9   2  150.18   24.50 
  -2  -9   2  141.19   32.60 
  -2  -9   2  188.38   39.70 
  -1  -9   2   38.60   21.10 
   0  -9   2   97.99   10.80 
   0  -9   2  107.39   29.90 
   0  -9   2  129.69   24.80 
  -1   9  -2  450.85   61.19 
   1  -9   2  431.16   34.20 
   1  -9   2  407.16   58.29 
  -2   9  -2   27.30   18.40 
   2  -9   2   41.60   13.10 
   2  -9   2   39.60   24.30 
  -3   9  -2  976.90   75.79 
   3  -9   2 1400.26   92.19 
   3  -9   2 1183.18   53.49 
  -4   9  -2   37.60   21.90 
   4  -9   2   14.90   10.00 
   4  -9   2   29.80   17.20 
  -5   9  -2 1422.16   65.09 
  -5   9  -2 1392.96   95.29 
  -5   9  -2 1393.86   42.60 
   5  -9   2 1315.47   63.99 
   5  -9   2 1473.45   99.99 
  -6   9  -2   14.80   13.60 
  -6   9  -2  -15.30    6.40 
  -6   9  -2   11.70   11.60 
   6  -9   2    7.90   16.50 
   6  -9   2  -11.50   10.80 
  -7   9  -2   97.39   32.50 
  -7   9  -2  100.59   23.10 
  -7   9  -2   95.79   31.90 
   7  -9   2   89.69   25.50 
   7  -9   2   81.79   29.50 
  -8   9  -2  329.17   49.99 
   8  -9   2  152.58   42.30 
   8  -9   2  181.08   51.59 
   8  -9   2  230.18   43.40 
   9  -9   2  128.89   43.00 
 -10   9  -2   39.80   21.30 
  10  -9   2   -1.70   22.70 
 -11   9  -2  119.79   37.20 
  11  -9   2  124.79   41.80 
 -12   9  -2  -28.50   24.50 
  12  -9   2   25.30   31.40 
  -9  -8   2  -14.50   19.90 
  -9  -8   2  -13.70   15.30 
  -8  -8   2    2.70    6.00 
  -8  -8   2   11.80    7.30 
  -8  -8   2   14.30   27.10 
  -8  -8   2   17.10   21.40 
  -7  -8   2   69.49   26.60 
  -7  -8   2   73.79   16.40 
  -7  -8   2   58.09   14.00 
  -7  -8   2   95.19   39.00 
  -6  -8   2   13.70   22.80 
  -6  -8   2   26.30   20.50 
  -6  -8   2   45.80   14.60 
  -5  -8   2  563.44   43.80 
  -5  -8   2  574.54   59.79 
  -4  -8   2   85.89   26.60 
  -4  -8   2   30.80   13.80 
  -3  -8   2   75.19   20.50 
  -3  -8   2  124.29   32.00 
  -2  -8   2  582.54   55.79 
  -2  -8   2  645.54   50.39 
  -1  -8   2  242.48   21.10 
  -1  -8   2  246.48   40.80 
   0   8  -2   -4.40    8.80 
   0  -8   2    3.30    3.80 
   0  -8   2   -5.30    6.80 
   0  -8   2   -6.40    6.60 
  -1   8  -2  131.39   31.30 
   1  -8   2  240.28   41.30 
   1  -8   2  210.78   23.80 
  -2   8  -2   57.59   20.50 
   2  -8   2   51.99   22.10 
   2  -8   2   59.59   14.40 
  -3   8  -2   28.60   16.00 
   3  -8   2   28.80   18.10 
   3  -8   2    7.30    7.90 
  -4   8  -2   50.59   21.90 
  -4   8  -2   38.60   14.30 
  -4   8  -2   27.70    6.80 
   4  -8   2   18.80   14.20 
   4  -8   2   64.79   17.20 
  -5   8  -2   51.99   23.10 
  -5   8  -2   63.99   13.50 
  -5   8  -2   43.50   16.40 
   5  -8   2   67.19   25.20 
   5  -8   2   14.70   12.70 
  -6   8  -2  704.53   67.29 
  -6   8  -2  670.33   50.09 
   6  -8   2  615.34   64.29 
   6  -8   2  642.04   51.09 
  -7   8  -2   37.20   23.70 
  -7   8  -2   27.70   16.80 
   7  -8   2    1.00   16.20 
   7  -8   2   36.70   17.70 
  -8   8  -2   48.50   21.60 
  -8   8  -2   38.60   26.20 
   8  -8   2   12.10   26.50 
   8  -8   2   38.10   22.70 
   8  -8   2   -2.90   16.60 
  -9   8  -2   28.00   24.40 
   9  -8   2   43.50   28.70 
   9  -8   2   56.59   25.60 
 -10   8  -2  134.49   36.80 
  10  -8   2   98.19   35.70 
 -11   8  -2   77.39   35.00 
  11  -8   2  124.69   41.60 
 -12   8  -2  241.58   57.19 
  12  -8   2  208.68   52.09 
 -10  -7   2  -42.10   21.50 
 -10  -7   2   84.09   39.70 
  -9  -7   2   15.80   22.40 
  -8  -7   2   -5.40   22.30 
  -8  -7   2   30.10    8.30 
  -8  -7   2   10.40    7.40 
  -8  -7   2   38.00   26.90 
  -7  -7   2  146.79   40.50 
  -7  -7   2  114.39   18.70 
  -7  -7   2  101.59   16.80 
  -7  -7   2  104.39   35.30 
  -6  -7   2   48.60   23.80 
  -6  -7   2  147.69   38.10 
  -6  -7   2  107.09   20.30 
  -5  -7   2   76.29   24.40 
  -5  -7   2   57.59   17.10 
  -4  -7   2  412.36   47.40 
  -4  -7   2  337.97   32.90 
  -3  -7   2    2.20    7.60 
  -3  -7   2   -2.60    8.10 
  -2  -7   2   -1.80    6.10 
  -2  -7   2   -0.50    8.50 
  -1  -7   2   -2.40    6.80 
   0   7  -2   14.90    9.80 
   0  -7   2   -3.90    9.00 
   0  -7   2   11.60    4.40 
  -1   7  -2  116.19   26.60 
   1  -7   2  174.98   34.20 
   1  -7   2  126.89   20.60 
  -2   7  -2   40.20   17.40 
   2  -7   2   32.50   11.50 
   2  -7   2   59.79   22.20 
  -3   7  -2  176.98   35.00 
  -3   7  -2  166.38    9.20 
  -3   7  -2  142.79   22.60 
  -3   7  -2  157.98    8.50 
   3  -7   2  201.78   40.00 
   3  -7   2  182.38   21.40 
  -4   7  -2  982.50   51.89 
  -4   7  -2  955.50   69.29 
   4  -7   2  976.90   71.29 
   4  -7   2  793.62   47.40 
  -5   7  -2  163.58   38.70 
  -5   7  -2  187.88   31.00 
   5  -7   2  266.97   46.80 
   5  -7   2  188.68   31.00 
  -6   7  -2   16.30   13.10 
  -6   7  -2   -0.10   13.70 
   6  -7   2    0.40    6.30 
   6  -7   2   14.00   13.40 
  -7   7  -2  419.96   45.30 
  -7   7  -2  370.66   58.39 
   7  -7   2  353.56   51.79 
   7  -7   2  336.67   58.29 
   7  -7   2  298.67   53.89 
  -8   7  -2   42.70   17.50 
  -8   7  -2   12.40   15.90 
   8  -7   2   15.90   14.70 
   8  -7   2   32.00   19.50 
   8  -7   2   64.69   28.30 
  -9   7  -2   17.20   17.40 
  -9   7  -2   11.10   18.00 
   9  -7   2   -3.60   22.70 
   9  -7   2    1.60   17.80 
 -10   7  -2   32.90   25.50 
  10  -7   2   23.80   30.70 
  10  -7   2   21.50   17.40 
 -11   7  -2   53.49   26.90 
  11  -7   2   43.40   23.90 
 -12   7  -2   -1.60   26.50 
  12  -7   2   -2.50   17.70 
 -13   7  -2    9.00   26.10 
  13  -7   2    3.50   24.50 
 -10  -6   2   39.40   31.10 
 -10  -6   2  122.59   47.50 
  -9  -6   2  126.19   45.10 
  -9  -6   2   21.90   26.40 
  -8  -6   2    6.50    5.00 
  -8  -6   2    6.50   19.50 
  -8  -6   2   10.00    5.90 
  -8  -6   2   17.60   16.60 
  -7  -6   2   69.89   26.10 
  -7  -6   2   37.70   11.20 
  -7  -6   2   42.20   23.70 
  -7  -6   2   33.00    9.90 
  -6  -6   2   88.79   31.40 
  -6  -6   2   27.90   17.80 
  -6  -6   2   46.20   11.90 
  -5  -6   2   55.69   13.80 
  -5  -6   2   42.90   21.80 
  -4  -6   2  -12.40    9.00 
  -4  -6   2   -5.00    6.00 
  -3  -6   2   45.20   18.30 
  -3  -6   2   58.99   15.00 
  -2  -6   2  117.59   26.10 
  -2  -6   2   87.09   19.40 
   1   6  -2   12.90    9.80 
  -1  -6   2   41.20   14.80 
   0   6  -2  170.38   29.40 
   0  -6   2  144.59   10.00 
   0  -6   2  160.18   28.70 
  -1   6  -2    0.80    8.10 
   1  -6   2    7.50    9.00 
   1  -6   2    5.10    6.40 
  -2   6  -2  266.77   38.80 
  -2   6  -2  276.67   25.20 
   2  -6   2  214.78   33.90 
   2  -6   2  271.77   24.00 
  -3   6  -2   26.10   11.10 
  -3   6  -2   31.70   15.70 
   3  -6   2   41.10   13.40 
   3  -6   2   12.00   11.80 
  -4   6  -2   77.79   22.70 
  -4   6  -2   62.09   17.30 
   4  -6   2   99.19   21.20 
   4  -6   2   72.79   23.10 
  -5   6  -2  134.99   26.80 
  -5   6  -2  114.49   29.20 
   5  -6   2  111.79   32.20 
   5  -6   2  135.79   26.40 
  -6   6  -2    2.00   11.40 
  -6   6  -2    8.90   12.50 
   6  -6   2   10.00   13.40 
   6  -6   2    6.70   10.60 
  -7   6  -2   11.10   12.30 
  -7   6  -2   12.20   11.30 
   7  -6   2  -20.90   16.90 
   7  -6   2   -6.70   10.70 
   7  -6   2   21.00   18.40 
  -8   6  -2  702.33   63.49 
  -8   6  -2  647.34   66.09 
   8  -6   2  720.93   65.09 
   8  -6   2  651.33   67.59 
   8  -6   2  727.13   69.19 
  -9   6  -2    4.40   20.80 
  -9   6  -2   86.59   30.70 
   9  -6   2   70.59   29.40 
   9  -6   2  132.19   39.20 
 -10   6  -2  105.59   35.00 
 -10   6  -2  198.98   54.59 
  10  -6   2  179.98   42.80 
  10  -6   2   50.89   35.60 
 -11   6  -2   21.00   21.80 
  11  -6   2   58.69   37.10 
  11  -6   2  -16.30   14.30 
 -12   6  -2   30.80   23.60 
  12  -6   2   14.10   18.80 
 -13   6  -2   37.20   29.90 
  13  -6   2   89.59   37.40 
 -11  -5   2  -11.60   19.60 
 -11  -5   2  -19.70   30.00 
 -10  -5   2   88.09   37.10 
 -10  -5   2   79.69   32.80 
  -9  -5   2   19.80   23.20 
  -9  -5   2  -13.20   16.30 
  -9  -5   2    3.00    2.50 
  -9  -5   2    1.50    2.20 
  -8  -5   2   27.50    8.10 
  -8  -5   2   36.60   27.20 
  -8  -5   2   41.00    9.00 
  -8  -5   2   54.99   25.30 
  -7  -5   2  394.36   57.99 
  -7  -5   2  372.66   23.90 
  -7  -5   2  355.06   24.00 
  -7  -5   2  439.06   67.59 
  -6  -5   2   51.39   11.10 
  -6  -5   2   37.80   10.00 
  -5  -5   2  297.97   23.20 
  -5  -5   2  334.47   39.40 
  -4  -5   2  207.78   20.10 
  -4  -5   2  261.47   39.50 
  -3  -5   2  425.86   29.00 
  -3  -5   2  424.36   39.40 
  -2  -5   2    7.80    7.90 
  -2  -5   2    4.50    5.80 
   1   5  -2  410.16   31.30 
  -1  -5   2  379.16   30.50 
   0   5  -2  703.03   42.90 
   0  -5   2  769.82   20.90 
   0  -5   2  761.72   44.90 
  -1   5  -2   35.20   13.40 
   1  -5   2   54.79   16.90 
   1  -5   2   54.49   13.20 
  -2   5  -2 1180.38   62.19 
  -2   5  -2 1211.28   48.60 
  -2   5  -2 1189.68   26.50 
   2  -5   2 1217.18   63.39 
   2  -5   2 1231.38   49.00 
  -3   5  -2  208.58   23.50 
  -3   5  -2  249.58   37.30 
   3  -5   2  193.18   22.40 
   3  -5   2  227.68   35.30 
  -4   5  -2   -3.80    7.30 
   4  -5   2  -15.30    5.50 
   4  -5   2  -10.50    6.00 
  -5   5  -2   18.40   14.30 
  -5   5  -2   23.20   12.80 
   5  -5   2   16.00   12.00 
  -6   5  -2   47.50   19.00 
  -6   5  -2   57.79   22.30 
   6  -5   2   46.80   19.80 
   6  -5   2   76.99   23.80 
   6  -5   2   51.89   20.70 
  -7   5  -2   66.29   24.30 
  -7   5  -2   66.39   24.00 
   7  -5   2   42.80   19.90 
   7  -5   2   47.30   24.00 
   7  -5   2   13.70   14.30 
  -8   5  -2    3.90   10.60 
  -8   5  -2  -17.70   10.60 
   8  -5   2   23.10   21.20 
   8  -5   2   28.60   18.50 
   8  -5   2  -33.10   13.20 
  -9   5  -2  241.88   54.99 
  -9   5  -2  206.18   46.60 
   9  -5   2  157.38   37.70 
   9  -5   2  126.79   37.40 
 -10   5  -2   32.20   26.00 
 -10   5  -2   74.89   30.20 
  10  -5   2   27.90   18.60 
  10  -5   2   65.19   32.50 
  11  -5   2  -37.30   25.90 
  11  -5   2    6.30   14.00 
  12  -5   2   28.00   23.20 
  12  -5   2   -8.30   33.30 
 -13   5  -2  -18.00   26.00 
 -12  -4   2    4.40   32.20 
 -12  -4   2   84.29   48.10 
  11   4  -2   63.09   37.10 
 -11  -4   2  121.79   41.90 
 -11  -4   2  117.49   45.30 
  10   4  -2  131.69   36.60 
 -10  -4   2   84.69   34.80 
 -10  -4   2   88.49   37.40 
   9   4  -2   24.90   19.50 
  -9  -4   2    3.20   18.70 
  -9  -4   2   24.80    7.40 
  -9  -4   2   49.30   30.20 
   8   4  -2  281.47   46.20 
  -8  -4   2  241.48   51.89 
  -8  -4   2  248.58   46.20 
  -8  -4   2  248.38   18.60 
   7   4  -2  752.52   58.49 
  -7  -4   2  864.81   33.70 
  -7  -4   2  804.72   73.19 
  -7  -4   2  692.53   76.89 
   6   4  -2    2.30    8.70 
  -6  -4   2  -15.80    7.80 
  -6  -4   2    7.90    5.50 
   5   4  -2  284.77   34.10 
  -5  -4   2  307.47   20.00 
  -5  -4   2  308.97   36.30 
  -5  -4   2  325.27   19.60 
   4   4  -2  117.59   24.30 
  -4  -4   2  106.79   24.20 
  -4  -4   2   92.99   13.20 
  -3  -4   2    6.20    9.20 
  -3  -4   2    4.10    5.60 
  -2  -4   2   82.49   19.30 
  -2  -4   2   77.89   13.50 
   1   4  -2   51.09   11.70 
  -1  -4   2   55.39   12.80 
  -1  -4   2   50.09   13.90 
   0   4  -2  171.08   24.20 
   0  -4   2  151.18   17.30 
   0  -4   2  154.38    9.00 
   0  -4   2  140.19   20.50 
  -1   4  -2 3897.11   80.79 
  -1   4  -2 3968.60   96.99 
  -1   4  -2 4106.99   38.50 
   1  -4   2 4148.58   81.79 
   1  -4   2 4053.89   97.99 
  -2   4  -2  363.46   26.60 
  -2   4  -2  349.96   32.20 
   2  -4   2  304.27   29.40 
   2  -4   2  330.17   25.60 
  -3   4  -2  147.99   25.90 
  -3   4  -2  169.18   24.20 
   3  -4   2  164.78   24.60 
   3  -4   2  170.18   28.40 
  -4   4  -2  983.20   60.19 
  -4   4  -2  997.10   54.39 
   4  -4   2  998.90   54.69 
   4  -4   2  957.30   58.89 
  -5   4  -2    9.00   10.20 
  -5   4  -2   -2.70    6.90 
   5  -4   2    4.80   11.80 
   5  -4   2   -5.30    9.60 
   5  -4   2    0.70    7.60 
  -6   4  -2  754.42   71.99 
  -6   4  -2  739.23   58.59 
   6  -4   2  802.12   60.39 
   6  -4   2  841.52   61.59 
   6  -4   2  941.51   77.09 
  -7   4  -2  510.15   53.49 
  -7   4  -2  459.15   48.60 
   7  -4   2  501.95   48.80 
   7  -4   2  467.85   48.70 
   7  -4   2  400.06   44.90 
  -8   4  -2   67.99   26.70 
  -8   4  -2   71.99   23.90 
   8  -4   2  103.29   28.90 
   8  -4   2  118.09   33.20 
  -9   4  -2   19.60   17.30 
  -9   4  -2   18.30   18.30 
   9  -4   2   15.00   20.10 
   9  -4   2   19.80   17.40 
 -10   4  -2  107.49   34.40 
 -10   4  -2   59.29   30.80 
  10  -4   2   64.59   31.30 
  10  -4   2  162.38   42.40 
 -11   4  -2  231.98   52.99 
  11  -4   2  305.07   53.19 
  11  -4   2  298.57   53.09 
 -12   4  -2  696.43  101.59 
  12  -4   2  442.46   67.49 
 -13   4  -2  173.08   61.29 
 -12  -3   2  256.47   50.19 
 -12  -3   2  328.97   74.59 
  11   3  -2  207.08   47.80 
 -11  -3   2  271.07   56.29 
 -11  -3   2  257.67   16.10 
 -11  -3   2  174.28   55.29 
  10   3  -2   38.20   20.60 
 -10  -3   2    5.20    5.90 
 -10  -3   2   14.00   19.50 
 -10  -3   2   26.80   25.60 
   9   3  -2   79.49   28.60 
  -9  -3   2  146.09   39.40 
  -9  -3   2  106.19   16.10 
  -9  -3   2   98.89   36.60 
   8   3  -2 1002.80   69.19 
  -8  -3   2  960.00   82.89 
  -8  -3   2  902.41   37.20 
  -8  -3   2  911.11   71.79 
   7   3  -2  248.68   40.50 
  -7  -3   2  187.18   37.90 
  -7  -3   2  187.08   16.60 
  -7  -3   2  188.88   41.20 
   6   3  -2  848.42   57.09 
  -6  -3   2  817.22   29.90 
  -6  -3   2  906.81   62.79 
   5   3  -2   18.70   12.00 
  -5  -3   2   21.30    6.00 
  -5  -3   2   35.50   15.50 
   4   3  -2   52.99   15.70 
  -4  -3   2   46.20    7.40 
  -4  -3   2   70.39   19.40 
  -4  -3   2   34.60    6.20 
   3   3  -2  218.28   24.50 
  -3  -3   2  270.87   28.30 
  -3  -3   2  238.98   13.50 
   2   3  -2  344.17   27.70 
  -2  -3   2  357.56   18.30 
   1   3  -2  698.83   29.30 
  -1  -3   2  740.83   38.50 
  -1  -3   2  732.13   30.30 
   0   3  -2 1837.22   53.39 
   0   3  -2 1848.62   32.10 
   0  -3   2 1821.32   51.69 
   0  -3   2 1926.41   54.89 
   0  -3   2 1844.92   31.40 
  -1   3  -2   -2.80    4.50 
  -1   3  -2    9.70    6.90 
  -1   3  -2    3.30    3.90 
   1  -3   2    8.70    7.50 
   1  -3   2    3.40    7.80 
  -2   3  -2  594.14   33.80 
  -2   3  -2  570.84   36.80 
   2  -3   2  604.44   34.40 
   2  -3   2  562.54   37.70 
  -3   3  -2  934.11   51.09 
  -3   3  -2  874.31   46.00 
   3  -3   2  853.01   49.40 
   3  -3   2  906.11   47.50 
  -4   3  -2 1604.24   71.19 
  -4   3  -2 1575.54   71.39 
   4  -3   2 1600.94   70.79 
   4  -3   2 1556.04   70.79 
  -5   3  -2  130.59   27.80 
  -5   3  -2  176.38   37.50 
   5  -3   2  154.68   28.60 
   5  -3   2  213.58   34.90 
   5  -3   2  116.89   25.90 
  -6   3  -2   91.49   22.70 
  -6   3  -2   96.09   27.40 
   6  -3   2  133.29   29.40 
   6  -3   2  106.39   25.30 
   6  -3   2   99.69   25.30 
  -7   3  -2  -18.90    9.90 
  -7   3  -2   27.20   14.70 
   7  -3   2  -11.40    8.70 
   7  -3   2  -14.40    7.50 
  -8   3  -2  270.17   46.80 
  -8   3  -2  257.07   50.69 
   8  -3   2  221.58   38.80 
   8  -3   2  290.17   47.20 
  -9   3  -2   14.00   19.30 
  -9   3  -2   12.50   18.50 
   9  -3   2   30.80   16.10 
   9  -3   2    9.20   12.50 
 -10   3  -2   64.99   31.80 
  10  -3   2   38.80   26.90 
 -11   3  -2   -3.60   17.60 
 -11   3  -2   33.80   26.40 
  11  -3   2   47.80   27.10 
 -12   3  -2  249.58   61.99 
  12  -3   2  203.88   49.70 
  12   2  -2  -65.09   33.50 
 -12  -2   2    7.30   27.40 
 -12  -2   2   21.60   10.30 
 -12  -2   2   28.10   23.60 
  11   2  -2   69.39   39.20 
 -11  -2   2   64.09   34.70 
 -11  -2   2   36.20   12.40 
 -11  -2   2  -17.20   23.70 
  10   2  -2   -1.50   17.80 
 -10  -2   2   19.30   27.30 
 -10  -2   2   -4.80   15.30 
 -10  -2   2    5.10    7.80 
   9   2  -2  204.88   42.60 
  -9  -2   2  208.48   43.10 
  -9  -2   2  187.08   21.60 
  -9  -2   2  157.58   43.70 
   8   2  -2  247.98   44.00 
  -8  -2   2  266.47   54.39 
  -8  -2   2  308.47   24.90 
  -8  -2   2  286.67   49.00 
   7   2  -2  261.57   41.90 
  -7  -2   2  235.98   41.70 
  -7  -2   2  157.38   36.40 
  -7  -2   2  199.38   18.00 
   6   2  -2  218.48   40.70 
  -6  -2   2  191.58   15.60 
  -6  -2   2  183.58   33.40 
   5   2  -2  541.65   41.90 
  -5  -2   2  510.15   20.70 
  -5  -2   2  507.25   43.90 
   4   2  -2  104.19   21.10 
  -4  -2   2   91.89   21.40 
  -4  -2   2   76.99    6.10 
   3   2  -2  115.29   19.80 
  -3  -2   2  106.79   20.80 
   2   2  -2    6.30    8.30 
   2   2  -2    8.00    2.90 
  -2  -2   2    4.30    2.40 
  -2  -2   2    5.50    8.70 
   1   2  -2  987.50   28.00 
   1   2  -2  984.00   38.70 
  -1  -2   2  964.40   27.50 
  -1  -2   2 1003.70   31.80 
  -1  -2   2  952.00   38.90 
   0   2  -2 1693.13   34.80 
   0   2  -2 1577.74   45.00 
   0   2  -2 1703.43   45.40 
   0  -2   2 1708.43   34.00 
   0  -2   2 1691.53   45.50 
   0  -2   2 1695.23   45.30 
  -1   2  -2  418.66   20.80 
  -1   2  -2  388.56   24.70 
  -1   2  -2  409.86   27.20 
   1  -2   2  469.95   26.90 
  -2   2  -2   39.10   12.00 
  -2   2  -2   23.40   12.00 
   2  -2   2   28.60   11.10 
   2  -2   2   53.29   13.50 
  -3   2  -2  968.70   49.60 
   3  -2   2 1070.89   51.59 
   3  -2   2 1018.60   51.19 
  -4   2  -2   70.49   19.50 
  -4   2  -2   96.69   20.70 
   4  -2   2   69.29   18.70 
   4  -2   2   69.09   19.30 
   4  -2   2   96.29   20.10 
  -5   2  -2   79.79   24.00 
  -5   2  -2   82.59   21.50 
   5  -2   2   30.60   15.20 
   5  -2   2   91.59   23.20 
   5  -2   2  102.89   21.70 
  -6   2  -2  261.97   39.30 
  -6   2  -2  255.77   44.70 
   6  -2   2  218.18   38.90 
   6  -2   2  219.28   33.30 
   6  -2   2  293.47   43.90 
  -7   2  -2   16.50   13.20 
  -7   2  -2   22.10   17.60 
   7  -2   2   23.10   17.30 
   7  -2   2   20.90   13.20 
  -8   2  -2   94.59   27.30 
  -8   2  -2  199.58   47.50 
   8  -2   2   92.69   24.50 
  -9   2  -2   26.10   14.80 
  -9   2  -2   53.89   27.40 
   9  -2   2   33.70   20.30 
 -10   2  -2   11.70   20.20 
 -10   2  -2  -10.20   15.10 
  10  -2   2   -5.60   16.70 
 -11   2  -2  -23.80   20.50 
 -11   2  -2  -16.80   22.70 
  11  -2   2  -18.10   20.40 
 -12   2  -2  128.49   42.70 
  12  -2   2  116.29   36.90 
 -13  -1   2    2.60   13.70 
 -13  -1   2   49.20   27.60 
  12   1  -2   45.40   37.80 
 -12  -1   2   76.69   39.40 
 -12  -1   2   21.80   26.50 
 -12  -1   2    2.30   15.10 
  11   1  -2   39.90   49.40 
 -11  -1   2   44.50   26.60 
 -11  -1   2  132.09   51.39 
 -11  -1   2   87.99   19.60 
  10   1  -2   -0.10   14.20 
 -10  -1   2   -1.90    8.60 
 -10  -1   2   -4.40   18.40 
 -10  -1   2   34.40   25.00 
   9   1  -2   -5.10   12.50 
  -9  -1   2   35.30   25.30 
  -9  -1   2   18.90    9.90 
  -9  -1   2   17.70   18.50 
   8   1  -2  -13.50    7.40 
  -8  -1   2   11.50    7.90 
  -8  -1   2    8.50   14.70 
   7   1  -2  166.38   33.10 
  -7  -1   2  151.78   36.00 
  -7  -1   2  190.58   38.10 
  -7  -1   2  180.98   19.00 
   6   1  -2  146.49   29.50 
  -6  -1   2  169.68   33.00 
  -6  -1   2  165.28   16.30 
   5   1  -2   -2.10    8.40 
  -5  -1   2  -12.80    8.70 
  -5  -1   2   12.00    5.10 
   4   1  -2   18.10   10.80 
   4   1  -2   27.10    5.60 
  -4  -1   2   14.80   11.40 
  -4  -1   2   32.00    6.10 
   3   1  -2  178.08   24.80 
   3   1  -2  166.38    7.70 
  -3  -1   2  168.38   24.10 
   2   1  -2   14.00    8.40 
  -2  -1   2   25.00    9.80 
  -2  -1   2   17.00   10.60 
   1   1  -2   44.20    9.10 
   1   1  -2   42.60    8.60 
  -1  -1   2   37.80    8.50 
  -1  -1   2   32.40    9.20 
   0   1  -2   49.80   10.10 
   0   1  -2   40.90    8.40 
   0   1  -2   44.40    9.40 
   0   1  -2   43.20    7.50 
   0  -1   2   40.30    8.50 
   0  -1   2   40.20    8.10 
   0  -1   2   41.80    7.60 
   0  -1   2   38.70    8.50 
  -1   1  -2 1211.28   39.20 
  -1   1  -2 1215.38   42.60 
   1  -1   2 1136.49   41.20 
  -2   1  -2  429.76   29.30 
   2  -1   2  463.85   31.40 
   2  -1   2  441.56   29.50 
  -3   1  -2  929.21   46.70 
  -3   1  -2  938.81   51.49 
   3  -1   2  904.81   50.09 
   3  -1   2  968.20   36.40 
   3  -1   2  873.21   46.00 
  -4   1  -2   30.00   14.70 
  -4   1  -2   45.30   14.70 
   4  -1   2   39.00   12.00 
   4  -1   2   48.20   17.60 
   4  -1   2   61.49   16.10 
  -5   1  -2   82.59   20.80 
  -5   1  -2   95.19   26.00 
   5  -1   2  111.29   20.20 
   5  -1   2  104.49   26.30 
  -6   1  -2 1143.39   77.69 
  -6   1  -2 1091.49   65.89 
   6  -1   2 1215.58   57.09 
   6  -1   2 1236.98   78.49 
  -7   1  -2  201.28   36.60 
  -7   1  -2  185.88   42.20 
   7  -1   2  251.27   28.50 
  -8   1  -2    6.00   17.80 
  -8   1  -2   35.80   17.80 
   8  -1   2   16.90   12.70 
  -9   1  -2   30.70   22.60 
  -9   1  -2   14.00   18.50 
   9  -1   2    8.10   13.70 
 -10   1  -2   -1.10   16.80 
 -10   1  -2   31.50   26.70 
  10  -1   2  -12.10   14.90 
 -11   1  -2   11.80   28.30 
 -11   1  -2  -10.10   22.40 
  11  -1   2    7.60   20.60 
 -12   1  -2   61.99   45.10 
 -12   1  -2  104.89   45.60 
  12  -1   2  113.79   36.30 
 -13   0   2   49.30   31.30 
 -13   0   2   35.20   19.90 
  12   0  -2  267.27   54.09 
 -12   0   2  188.58   50.89 
 -12   0   2  172.48   32.50 
 -12   0   2  109.29   42.60 
  11   0  -2   35.70   52.39 
 -11   0   2   34.90   28.20 
 -11   0   2  -31.90   17.90 
  10   0  -2   16.30   17.00 
 -10   0   2   19.10   22.30 
 -10   0   2   -1.50    9.50 
 -10   0   2    8.60   13.30 
   9   0  -2  297.37   49.10 
  -9   0   2  361.96   62.89 
  -9   0   2  330.57   31.90 
  -9   0   2  298.17   50.39 
   8   0  -2   75.59   21.50 
   8   0  -2   41.50   13.40 
  -8   0   2   50.49   14.10 
  -8   0   2   39.00   21.50 
   7   0  -2 1976.10   64.59 
   7   0  -2 1848.72   88.69 
  -7   0   2 2019.70   67.99 
  -7   0   2 1937.41   93.79 
  -7   0   2 2067.49  100.89 
   6   0  -2  -18.10    7.60 
   6   0  -2    0.20    5.40 
  -6   0   2   11.80    6.90 
  -6   0   2   12.80   10.20 
  -6   0   2   22.10   17.40 
   5   0  -2  859.41   36.10 
   5   0  -2  835.22   52.69 
  -5   0   2  898.41   37.40 
  -5   0   2  861.81   55.09 
   4   0  -2  132.79   24.40 
   4   0  -2  131.89   13.30 
  -4   0   2  156.38   14.60 
  -4   0   2  134.19   25.00 
   3   0  -2  105.69   20.00 
   3   0  -2   93.69   10.80 
  -3   0   2  120.29   21.50 
  -3   0   2  111.49   11.80 
   2   0  -2 2221.08   59.19 
   2   0  -2 2153.38   55.99 
  -2   0   2 2138.39   55.29 
  -2   0   2 2204.48   59.59 
   1   0  -2  449.76   22.80 
   1   0  -2  416.76   21.60 
  -1   0   2  464.75   22.90 
  -1   0   2  449.26   20.50 
  -1   0   2  463.15   23.30 
   0   0  -2  257.77   12.30 
   0   0  -2  269.07   17.80 
   0   0  -2  241.98   17.10 
   0   0   2  300.07   18.60 
   0   0   2  261.27   12.80 
   0   0   2  241.58   17.60 
  -1   0  -2 1807.72   52.89 
  -1   0  -2 1791.52   53.59 
   1   0   2 1832.52   54.09 
  -2   0  -2 2390.56   67.79 
  -2   0  -2 2444.16   74.19 
   2   0   2 2516.55   74.99 
   2   0   2 2423.26   32.70 
  -3   0  -2  120.09   24.00 
  -3   0  -2  135.99   22.40 
   3   0   2  135.09   12.30 
   3   0   2  115.79   23.70 
  -4   0  -2   63.09   19.90 
  -4   0  -2  108.59   21.90 
   4   0   2   34.50   17.00 
   4   0   2   68.79   12.30 
  -5   0  -2   12.00   11.90 
   5   0   2    6.50    9.10 
   5   0   2   13.50    7.80 
  -6   0  -2   24.50   15.50 
  -6   0  -2   40.10   16.80 
   6   0   2   64.49   15.30 
  -7   0  -2    8.60   12.10 
  -7   0  -2    7.60   16.20 
   7   0   2    7.50    7.70 
  -8   0  -2  198.48   46.60 
  -8   0  -2  114.19   29.40 
   8   0   2  140.39   25.30 
  -9   0  -2   14.90   21.00 
  -9   0  -2  -16.00   14.70 
 -10   0  -2   44.40   25.60 
 -10   0  -2   34.70   25.00 
  10   0   2  140.09   28.20 
 -11   0  -2  188.18   48.80 
 -11   0  -2  114.79   45.90 
  11   0   2  125.39   29.70 
 -12   0  -2  373.06   83.69 
 -12   0  -2  378.06   63.19 
  12   0   2  212.98   42.90 
 -13   1   2   66.39   37.30 
 -13   1   2   35.80   22.60 
  12  -1  -2  171.98   43.30 
 -12   1   2  200.68   36.40 
 -12   1   2   98.09   39.30 
  11  -1  -2    8.50   27.10 
 -11   1   2   42.60   27.80 
 -11   1   2   17.10   12.20 
 -11   1   2   39.10   25.60 
  10  -1  -2   19.50   17.70 
  10  -1  -2   24.00   14.70 
 -10   1   2  -28.20   11.20 
 -10   1   2    1.70   11.70 
 -10   1   2   26.20   21.70 
   9  -1  -2  754.22   66.29 
   9  -1  -2  843.52   52.79 
  -9   1   2  730.23   68.99 
  -9   1   2  684.53   49.50 
  -9   1   2  893.01   73.89 
   8  -1  -2   22.60   14.10 
   8  -1  -2   16.20   10.30 
  -8   1   2   13.90   14.40 
  -8   1   2    7.20   16.90 
  -8   1   2   20.10   11.90 
   7  -1  -2  109.29   28.80 
   7  -1  -2  110.69   22.00 
  -7   1   2   88.29   26.90 
  -7   1   2   99.99   20.40 
   6  -1  -2  740.83   41.80 
   6  -1  -2  755.62   55.39 
  -6   1   2  671.53   50.39 
  -6   1   2  770.62   43.20 
  -6   1   2  765.82   57.79 
   5  -1  -2  105.59   18.80 
   5  -1  -2  111.19   24.80 
  -5   1   2   99.19   17.20 
  -5   1   2   88.59   22.50 
   4  -1  -2  210.78   30.10 
   4  -1  -2  210.98   20.50 
  -4   1   2  176.28   28.10 
  -4   1   2  210.58   20.00 
   3  -1  -2  795.72   42.80 
   3  -1  -2  815.62   36.10 
  -3   1   2  768.12   35.30 
  -3   1   2  830.32   40.40 
   2  -1  -2   70.49   17.40 
   2  -1  -2   67.79   13.60 
  -2   1   2   99.19   18.30 
  -2   1   2  109.59   16.20 
   1  -1  -2 9029.30  105.49 
   1  -1  -2 9296.17  107.19 
  -1   1   2 8943.50  103.29 
  -1   1   2 8862.11  103.29 
   0  -1  -2  138.79   13.30 
   0  -1  -2  170.38   16.50 
   0  -1  -2  144.49   14.70 
   0   1   2  146.99   15.30 
   0   1   2  117.59   13.60 
  -1  -1  -2   51.19   13.30 
  -1  -1  -2   60.59   14.80 
   1   1   2   65.49   15.00 
  -2  -1  -2 1853.51   31.90 
  -2  -1  -2 1726.43   65.19 
   2   1   2 1720.43   64.99 
  -3  -1  -2   18.10    6.50 
  -3  -1  -2   16.40   11.70 
   3   1   2   17.30    5.20 
   3   1   2    6.70   10.30 
  -4  -1  -2 2432.66   58.89 
  -4  -1  -2 2563.24   84.89 
  -4  -1  -2 2482.35  100.69 
   4   1   2 2388.26   54.49 
  -5  -1  -2   21.20   14.50 
  -5  -1  -2   15.90    9.20 
  -5  -1  -2   33.10   11.40 
   5   1   2   22.10    9.10 
  -6  -1  -2  562.44   57.69 
  -6  -1  -2  495.65   35.20 
  -6  -1  -2  497.75   43.30 
   6   1   2  472.05   31.90 
  -7  -1  -2  -21.70    7.70 
  -7  -1  -2   -8.30   12.50 
   7   1   2   -1.00    7.50 
  -8  -1  -2   66.09   24.70 
  -8  -1  -2   65.09   29.10 
   8   1   2   91.09   20.40 
  -9  -1  -2  180.98   47.60 
  -9  -1  -2  225.88   39.70 
   9   1   2  209.98   31.80 
 -10  -1  -2  405.86   61.09 
 -10  -1  -2  381.56   78.69 
 -11  -1  -2   95.39   43.70 
 -14   2   2   -1.40   30.90 
 -14   2   2   63.89   40.00 
 -13   2   2   95.09   26.80 
 -13   2   2  141.79   49.40 
  12  -2  -2   29.60   16.20 
  12  -2  -2   -9.20   34.30 
 -12   2   2  -18.80   14.50 
 -12   2   2  -21.20   15.00 
  11  -2  -2   86.29   23.50 
  11  -2  -2   45.80   30.60 
 -11   2   2   46.50   27.70 
 -11   2   2   59.39   22.60 
  10  -2  -2  -18.60   18.30 
  10  -2  -2   -8.80    8.10 
 -10   2   2   24.50   22.40 
 -10   2   2   -5.60   16.70 
   9  -2  -2   48.40   24.60 
   9  -2  -2   64.09   21.00 
  -9   2   2   70.99   26.30 
  -9   2   2   34.00   24.60 
  -9   2   2   33.80   16.70 
   8  -2  -2   89.09   22.50 
   8  -2  -2  126.19   32.20 
  -8   2   2   93.19   23.40 
  -8   2   2  104.09   31.20 
  -8   2   2  126.49   33.00 
   7  -2  -2  115.69   23.40 
   7  -2  -2  118.49   30.90 
  -7   2   2  147.19   30.40 
  -7   2   2  104.29   28.80 
  -7   2   2  114.39   23.40 
   6  -2  -2    6.80    8.10 
   6  -2  -2    7.70   13.60 
  -6   2   2  -12.80    9.30 
  -6   2   2   17.00   12.40 
  -6   2   2    4.90    7.60 
   5  -2  -2  265.37   39.20 
   5  -2  -2  261.87   27.10 
  -5   2   2  259.47   37.80 
  -5   2   2  280.67   27.80 
  -5   2   2  277.47   28.40 
   4  -2  -2  523.65   42.20 
   4  -2  -2  528.65   36.00 
  -4   2   2  577.44   37.10 
  -4   2   2  516.95   35.90 
   3  -2  -2 2101.59   66.99 
   3  -2  -2 2243.58   75.79 
   3  -2  -2 2105.99   63.09 
  -3   2   2 2112.39   67.79 
  -3   2   2 2080.79   61.69 
  -3   2   2 2142.09   73.59 
   2  -2  -2  117.39   16.80 
   2  -2  -2  141.09   21.80 
   2  -2  -2  179.98   20.20 
  -2   2   2  120.39   16.50 
   1  -2  -2  237.98   12.90 
   1  -2  -2  250.67   20.30 
  -1   2   2  249.78   19.70 
  -1   2   2  250.87   13.10 
   0  -2  -2    3.80    6.30 
   0  -2  -2    6.70    5.80 
   0   2   2    1.70    4.70 
   0   2   2   34.00    8.90 
  -1  -2  -2  789.82   39.70 
  -1  -2  -2  822.62   42.20 
   1   2   2  765.12   39.20 
  -2  -2  -2 1213.18   57.69 
  -2  -2  -2 1316.97   36.30 
  -2  -2  -2 1319.07   60.29 
   2   2   2 1309.27   59.19 
  -3  -2  -2  160.28   15.10 
  -3  -2  -2  184.68   31.50 
  -4  -2  -2   13.60   14.20 
  -4  -2  -2   24.00    8.70 
  -5  -2  -2  199.88   22.10 
  -5  -2  -2  166.38   36.40 
  -5  -2  -2  195.08   37.40 
  -6  -2  -2   44.60   24.30 
  -6  -2  -2    7.20   11.70 
  -6  -2  -2   14.50   10.80 
  -7  -2  -2   13.90   15.70 
  -7  -2  -2   13.90   12.00 
  -7  -2  -2   40.80   26.20 
  -8  -2  -2   46.20   26.50 
  -8  -2  -2   44.20   21.50 
  -9  -2  -2   21.60   23.10 
  -9  -2  -2   50.69   22.50 
 -10  -2  -2   54.79   27.10 
 -10  -2  -2   78.39   36.60 
 -11  -2  -2    0.00   22.20 
 -11  -2  -2   44.10   28.70 
 -14   3   2    1.70   26.50 
 -14   3   2  -17.30   25.50 
  13  -3  -2   11.30   22.90 
 -13   3   2    6.10   24.00 
 -13   3   2  -12.20    8.60 
  12  -3  -2    5.80   16.30 
 -12   3   2  -36.20   14.80 
 -12   3   2   22.30   20.70 
  11  -3  -2    6.90   13.30 
  11  -3  -2   13.50   22.60 
 -11   3   2  -32.10   14.50 
 -11   3   2    4.40   19.50 
  10  -3  -2  497.25   49.99 
  10  -3  -2  554.44   64.09 
 -10   3   2  451.55   67.59 
 -10   3   2  418.16   47.70 
   9  -3  -2  196.98   37.80 
   9  -3  -2  269.57   52.69 
  -9   3   2  250.27   47.60 
  -9   3   2  164.08   35.50 
   8  -3  -2   23.00   20.30 
   8  -3  -2   53.09   16.90 
  -8   3   2   82.59   25.90 
  -8   3   2   40.20   15.40 
   7  -3  -2   -4.20    8.10 
   7  -3  -2  -22.20    8.30 
  -7   3   2   -5.10    8.50 
   6  -3  -2   33.70   14.40 
   6  -3  -2   10.20   15.70 
  -6   3   2   19.00   12.70 
  -6   3   2    7.80   12.10 
   5  -3  -2   -0.50    7.00 
   5  -3  -2   -0.40   14.80 
  -5   3   2    3.20    8.50 
  -5   3   2   20.50   11.30 
  -5   3   2   13.30   10.20 
   4  -3  -2  314.17   31.70 
   4  -3  -2  362.56   36.30 
  -4   3   2  312.97   31.20 
  -4   3   2  378.56   30.20 
  -4   3   2  382.16   25.00 
   3  -3  -2  144.39   27.60 
   3  -3  -2  165.28   26.80 
   3  -3  -2  138.59   19.80 
  -3   3   2   98.29   20.50 
  -3   3   2  133.29   11.10 
  -3   3   2  172.58   18.80 
   2  -3  -2  369.46   25.10 
  -2   3   2  421.06   25.90 
   1  -3  -2  323.07   15.10 
   1  -3  -2  340.27   24.60 
  -1   3   2  324.57   23.40 
   0  -3  -2   59.59   12.20 
   0  -3  -2   42.90   12.80 
   0   3   2   66.59   14.30 
  -1  -3  -2   46.40   14.80 
  -1  -3  -2   77.89   17.40 
  -2  -3  -2   87.39   21.00 
  -2  -3  -2  128.19   23.60 
  -2  -3  -2  108.89   16.30 
  -3  -3  -2   24.40   13.90 
  -3  -3  -2   19.10    8.20 
  -4  -3  -2   12.70   13.10 
  -4  -3  -2    1.40    6.40 
  -5  -3  -2    8.70   11.90 
  -5  -3  -2   -3.40   10.70 
  -5  -3  -2   -3.90    6.10 
  -6  -3  -2   -0.60   10.30 
  -6  -3  -2    0.00   10.50 
  -6  -3  -2  -14.40   13.20 
  -7  -3  -2   92.29   36.20 
  -7  -3  -2   38.90   19.50 
  -7  -3  -2   42.00   16.00 
  -8  -3  -2   -2.00   11.10 
  -8  -3  -2   31.80   20.10 
  -8  -3  -2    6.60   17.90 
  -9  -3  -2   50.09   31.10 
  -9  -3  -2   56.29   25.30 
 -10  -3  -2  -11.00   17.80 
 -10  -3  -2  -45.10   20.30 
  14  -4  -2  205.58   46.10 
 -14   4   2  237.28   57.99 
  13  -4  -2  231.18   46.20 
 -13   4   2  120.29   41.60 
 -13   4   2  198.08   41.60 
  12  -4  -2   12.60   16.90 
 -12   4   2    1.00   19.30 
 -12   4   2   39.10   26.80 
  11  -4  -2  101.39   43.10 
  11  -4  -2  135.69   33.90 
 -11   4   2   35.90   21.90 
 -11   4   2   52.29   26.40 
  10  -4  -2  449.46   51.19 
 -10   4   2  440.26   50.69 
 -10   4   2  574.34   59.19 
   9  -4  -2   16.10   24.60 
   9  -4  -2   64.49   23.70 
  -9   4   2   23.30   18.80 
  -9   4   2   22.00   18.20 
   8  -4  -2  145.59   37.80 
  -8   4   2  186.18   38.20 
  -8   4   2  202.98   38.40 
   7  -4  -2  244.68   46.50 
   7  -4  -2  301.67   43.70 
  -7   4   2  253.57   39.00 
  -7   4   2  302.37   44.10 
  -7   4   2  217.88   35.80 
   6  -4  -2  623.14   55.49 
   6  -4  -2  528.25   47.30 
  -6   4   2  499.55   44.90 
  -6   4   2  480.25   41.80 
  -6   4   2  511.95   38.60 
   5  -4  -2 1171.08   66.59 
   5  -4  -2 1207.08   73.09 
  -5   4   2 1077.99   55.39 
  -5   4   2 1134.49   67.39 
  -5   4   2 1135.19   47.60 
   4  -4  -2  143.79   27.30 
   4  -4  -2  156.88   31.60 
  -4   4   2  176.98   15.60 
  -4   4   2  191.78   31.70 
  -4   4   2  177.58   24.90 
   3  -4  -2  113.79   25.10 
   3  -4  -2   99.09   17.40 
  -3   4   2  114.39   18.40 
  -3   4   2  102.79    5.10 
   2  -4  -2  796.52   38.20 
   2  -4  -2  848.62   53.89 
  -2   4   2  853.01   38.50 
   1  -4  -2  324.67   25.30 
   1  -4  -2  295.37   16.50 
  -1   4   2  325.77   24.90 
   0  -4  -2   -3.50    5.10 
   0  -4  -2   12.70    8.40 
  -1  -4  -2  187.88   27.00 
  -1  -4  -2  194.98   27.90 
  -2  -4  -2    0.60    9.30 
  -2  -4  -2    3.80    6.00 
  -2  -4  -2    7.30    9.00 
  -3  -4  -2  143.19   31.00 
  -3  -4  -2  116.49   20.00 
  -3  -4  -2  107.99   26.20 
  -4  -4  -2   10.50   16.80 
  -4  -4  -2    9.60    9.30 
  -4  -4  -2   43.10   19.50 
  -5  -4  -2  122.69   23.30 
  -5  -4  -2   51.99   26.70 
  -6  -4  -2    7.70   11.00 
  -6  -4  -2  -21.10   12.60 
  -6  -4  -2   22.50   16.20 
  -7  -4  -2    9.00   11.50 
  -7  -4  -2   -5.60   16.30 
  -7  -4  -2   -2.00   14.50 
  -8  -4  -2   -1.30   12.70 
  -8  -4  -2    9.00   23.30 
  -9  -4  -2  166.48   51.39 
  -9  -4  -2  148.79   46.80 
  -9  -4  -2  106.69   31.40 
 -10  -4  -2   -0.70   22.20 
 -10  -4  -2   -7.00   26.70 
 -10  -4  -2   11.00   32.00 
  14  -5  -2  119.09   37.70 
 -14   5   2   83.79   37.40 
  13  -5  -2  -30.20   16.80 
 -13   5   2  -24.80   21.70 
  12  -5  -2   48.20   24.10 
 -12   5   2   24.80   21.20 
 -12   5   2   57.49   27.20 
  11  -5  -2   -0.10   17.10 
 -11   5   2    7.40   16.40 
  10  -5  -2   11.60   25.20 
  10  -5  -2  -18.80   11.20 
 -10   5   2  -37.70   18.10 
 -10   5   2  -29.80   11.60 
 -10   5   2   -0.40   12.30 
   9  -5  -2  334.97   52.79 
   9  -5  -2  418.76   68.79 
  -9   5   2  320.47   53.69 
  -9   5   2  346.27   53.49 
  -9   5   2  399.36   45.60 
   8  -5  -2   68.69   30.50 
   8  -5  -2   46.80   21.20 
  -8   5   2  102.19   30.90 
  -8   5   2  115.39   30.60 
  -8   5   2   82.69   23.70 
   7  -5  -2  590.24   59.29 
   7  -5  -2  440.06   48.40 
  -7   5   2  502.55   46.70 
  -7   5   2  557.84   42.90 
  -7   5   2  511.05   49.40 
   6  -5  -2  926.41   66.99 
   6  -5  -2  901.61   69.79 
  -6   5   2  875.81   64.19 
  -6   5   2  969.30   48.20 
  -6   5   2 1040.80   58.89 
   5  -5  -2   63.79   21.90 
   5  -5  -2   70.99   22.70 
  -5   5   2   60.79   16.40 
  -5   5   2   92.59   15.40 
  -5   5   2   75.39   22.00 
   4  -5  -2   62.19   23.40 
   4  -5  -2   65.29   16.40 
   4  -5  -2   47.60   19.50 
  -4   5   2   68.69    7.60 
  -4   5   2   47.60   13.10 
  -4   5   2   81.79   23.80 
   3  -5  -2  361.46   27.60 
   3  -5  -2  342.97   38.60 
  -3   5   2  379.36   27.70 
   2  -5  -2  302.47   25.50 
   2  -5  -2  299.07   45.00 
  -2   5   2  287.97   23.60 
   1  -5  -2  102.49   11.70 
   1  -5  -2  130.99   30.10 
   1  -5  -2  120.39   19.50 
  -1   5   2   90.79   16.60 
   0  -5  -2   99.69   17.10 
   0  -5  -2  112.09   20.70 
  -1  -5  -2  236.18   33.20 
  -1  -5  -2  237.68   27.20 
  -2  -5  -2  300.77   34.60 
  -2  -5  -2  282.07   28.20 
  -2  -5  -2  327.27   35.10 
  -3  -5  -2  110.29   27.20 
  -3  -5  -2   78.69   18.80 
  -3  -5  -2   68.39   20.70 
  -4  -5  -2  540.15   41.20 
  -4  -5  -2  487.85   51.09 
  -4  -5  -2  443.06   51.59 
  -5  -5  -2  341.87   33.70 
  -5  -5  -2  364.66   55.09 
  -5  -5  -2  295.37   52.69 
  -6  -5  -2   15.60   15.30 
  -6  -5  -2   16.50   14.20 
  -6  -5  -2   67.29   27.70 
  -6  -5  -2    6.20   15.50 
  -7  -5  -2   26.40   17.60 
  -7  -5  -2   25.30   16.90 
  -7  -5  -2   85.69   30.00 
  -7  -5  -2   15.00   24.10 
  -8  -5  -2   36.10   19.50 
  -8  -5  -2   -4.40   13.60 
  -8  -5  -2   10.30   10.60 
  -8  -5  -2    9.80   25.20 
  -9  -5  -2  107.49   35.90 
  -9  -5  -2  129.09   37.50 
  -9  -5  -2  140.39   47.00 
  14  -6  -2   56.39   30.20 
 -14   6   2  -46.30   19.80 
  13  -6  -2    9.10   21.80 
 -13   6   2   -6.30   24.40 
 -12   6   2  -19.10   18.30 
  11  -6  -2   33.60   24.00 
 -11   6   2   49.40   30.30 
 -11   6   2   15.20   19.20 
 -11   6   2   -1.20   23.80 
  10  -6  -2  270.97   50.49 
  10  -6  -2  256.17   58.39 
 -10   6   2  219.58   43.20 
   9  -6  -2   -8.30    9.90 
   9  -6  -2  -10.20   21.00 
  -9   6   2   15.10   16.50 
  -9   6   2   44.60   16.80 
  -9   6   2   14.60   16.50 
   8  -6  -2  -13.80   25.60 
   8  -6  -2   31.30   18.90 
  -8   6   2   31.10   18.10 
  -8   6   2    8.30   12.60 
  -8   6   2   16.00   15.50 
   7  -6  -2  337.27   55.99 
   7  -6  -2  383.06   55.99 
  -7   6   2  280.27   29.90 
  -7   6   2  310.27   43.00 
  -7   6   2  317.07   50.09 
   6  -6  -2  121.29   34.90 
   6  -6  -2  121.19   31.40 
  -6   6   2  135.79   20.30 
  -6   6   2   94.39   27.40 
  -6   6   2  130.09   26.00 
   5  -6  -2   91.09   26.30 
   5  -6  -2   96.89   28.50 
  -5   6   2  108.09   29.30 
  -5   6   2  131.79   23.10 
  -5   6   2  113.89   12.00 
   4  -6  -2  119.69   21.60 
  -4   6   2  146.89   21.90 
   3  -6  -2  164.88   23.40 
   3  -6  -2  153.38   32.30 
  -3   6   2  182.18   24.20 
   2  -6  -2   98.59   26.60 
   2  -6  -2   82.29   16.80 
  -2   6   2  133.79   19.70 
   1  -6  -2   57.79   20.80 
   1  -6  -2   39.40    9.00 
   1  -6  -2   45.60   13.50 
   0  -6  -2   69.19   16.90 
   0  -6  -2   55.69   13.50 
   0  -6  -2   33.30   18.40 
  -1  -6  -2   91.69   22.40 
  -1  -6  -2   82.09   21.60 
  -2  -6  -2  187.58   30.50 
  -2  -6  -2  188.58   33.60 
  -2  -6  -2  137.99   29.10 
  -3  -6  -2  291.97   45.60 
  -3  -6  -2  315.57   46.10 
  -3  -6  -2  297.87   32.60 
  -4  -6  -2   -5.50   10.10 
  -4  -6  -2   16.20   15.90 
  -4  -6  -2    1.40    8.60 
  -5  -6  -2   53.69   24.30 
  -5  -6  -2  104.39   33.30 
  -5  -6  -2   55.49   17.80 
  -6  -6  -2    9.70   18.70 
  -6  -6  -2   -1.00   11.10 
  -6  -6  -2   -5.00   14.70 
  -7  -6  -2  189.58   49.40 
  -7  -6  -2  249.58   39.40 
  -7  -6  -2  166.08   29.70 
  -7  -6  -2  215.28   47.00 
  -8  -6  -2  147.89   27.60 
  -8  -6  -2  156.48   46.90 
  -8  -6  -2   97.89   32.60 
  -8  -6  -2  159.08   41.30 
  -9  -6  -2   16.50   24.50 
  -9  -6  -2   11.90   31.90 
  -9  -6  -2   33.80   15.00 
  14  -7  -2   62.69   35.50 
 -14   7   2   78.29   34.50 
  13  -7  -2   61.89   33.70 
 -13   7   2   27.00   20.60 
  12  -7  -2   17.70   18.10 
 -12   7   2   73.19   29.50 
  11  -7  -2   24.20   20.20 
 -11   7   2   11.60   16.20 
 -11   7   2   14.20   27.90 
  10  -7  -2   64.99   25.10 
 -10   7   2   15.90   22.90 
 -10   7   2   83.49   24.40 
 -10   7   2   18.60   19.90 
   9  -7  -2  258.67   51.49 
   9  -7  -2  224.68   53.49 
  -9   7   2  186.68   34.90 
  -9   7   2   81.89   31.30 
  -9   7   2  198.68   38.10 
   8  -7  -2   49.00   28.90 
   8  -7  -2  144.69   38.20 
  -8   7   2  115.79   24.60 
  -8   7   2  109.79   29.10 
  -8   7   2  135.49   29.90 
   7  -7  -2  838.52   72.89 
   7  -7  -2  801.92   77.59 
  -7   7   2  876.71   56.89 
  -7   7   2  808.12   43.70 
  -7   7   2  812.02   72.19 
   6  -7  -2   17.10   15.20 
   6  -7  -2   -5.40   13.10 
  -6   7   2   14.30    6.90 
  -6   7   2   16.60   17.40 
  -6   7   2   23.80   13.10 
   5  -7  -2  385.36   57.49 
   5  -7  -2  457.05   52.49 
  -5   7   2  359.76   30.50 
  -5   7   2  405.46   48.00 
   4  -7  -2  209.98   43.40 
   4  -7  -2  126.09   20.60 
  -4   7   2  134.39   21.30 
   3  -7  -2   11.90    7.30 
   3  -7  -2    7.20   11.90 
  -3   7   2   -3.40    6.20 
   2  -7  -2   41.10   22.10 
   2  -7  -2  106.49   19.70 
  -2   7   2   67.39   16.00 
   1  -7  -2    5.80    5.40 
   1  -7  -2    6.60    8.30 
   1  -7  -2   22.10   16.40 
   0  -7  -2   34.70   18.20 
   0  -7  -2   31.50   10.90 
   0  -7  -2   12.70    7.90 
  -1  -7  -2  567.34   45.80 
  -1  -7  -2  516.85   54.29 
  -1  -7  -2  426.26   39.30 
  -2  -7  -2  147.59   29.50 
  -2  -7  -2  130.19   28.60 
  -2  -7  -2  138.99   29.50 
  -2  -7  -2  117.59   31.10 
  -3  -7  -2   30.70   18.30 
  -3  -7  -2   19.80   18.30 
  -4  -7  -2  119.39   33.10 
  -4  -7  -2  155.68   30.80 
  -4  -7  -2  198.88   42.70 
  -5  -7  -2   29.00   21.90 
  -5  -7  -2   52.49   20.30 
  -5  -7  -2   10.00   18.80 
  -6  -7  -2   40.10   23.20 
  -6  -7  -2    7.50   17.40 
  -7  -7  -2   50.29   23.90 
  -7  -7  -2   24.40   24.20 
  -7  -7  -2   27.80   17.70 
  -7  -7  -2   29.60   28.80 
  -8  -7  -2   11.20   15.10 
  -8  -7  -2    6.10   22.70 
  -8  -7  -2   -5.30   18.00 
  -8  -7  -2  -21.30   30.90 
  13  -8  -2    1.40   16.10 
 -13   8   2   -7.90   19.80 
  12  -8  -2  -14.60   21.00 
 -12   8   2   22.90   19.00 
  11  -8  -2  107.79   38.50 
 -11   8   2   95.99   29.60 
 -11   8   2   59.29   37.20 
  10  -8  -2   28.70   18.60 
 -10   8   2   10.40   23.40 
 -10   8   2   31.30   17.30 
   9  -8  -2   89.59   34.50 
  -9   8   2   68.09   32.10 
  -9   8   2  140.69   28.20 
  -9   8   2  146.59   32.90 
   8  -8  -2  142.59   38.20 
  -8   8   2   90.49   35.60 
  -8   8   2  143.69   32.80 
  -8   8   2   92.99   20.10 
   7  -8  -2   72.09   30.50 
   7  -8  -2   45.10   27.70 
  -7   8   2  116.09   25.40 
  -7   8   2   92.49   15.90 
  -7   8   2  106.69   32.50 
   6  -8  -2  581.24   65.09 
   6  -8  -2  719.03   71.19 
  -6   8   2  756.42   71.69 
  -6   8   2  686.63   44.20 
   5  -8  -2   82.79   28.90 
  -5   8   2  100.99   19.70 
   4  -8  -2   26.60   19.20 
   4  -8  -2   31.80   12.70 
  -4   8   2   21.90    9.40 
   3  -8  -2  287.27   51.29 
   3  -8  -2  284.17   27.40 
  -3   8   2  316.17   26.20 
   2  -8  -2  317.87   54.69 
   2  -8  -2  352.46   32.30 
   1  -8  -2   66.89   27.00 
   1  -8  -2   90.09   19.80 
   1  -8  -2   78.79   13.70 
   0  -8  -2   13.60   12.00 
   0  -8  -2   -7.80    6.60 
   0  -8  -2    4.20    8.00 
  -1  -8  -2  112.29   27.00 
  -1  -8  -2  150.18   37.60 
  -1  -8  -2  179.88   31.00 
  -2  -8  -2   -2.60   10.90 
  -2  -8  -2   34.00   16.00 
  -2  -8  -2   -8.70   11.80 
  -3  -8  -2  -18.70    9.80 
  -3  -8  -2   -0.70   11.30 
  -3  -8  -2   13.70   14.00 
  -3  -8  -2   -2.10   12.10 
  -4  -8  -2   41.10   21.60 
  -4  -8  -2   17.40   16.60 
  -4  -8  -2   68.79   27.60 
  -4  -8  -2   38.20   22.40 
  -5  -8  -2   12.40   18.90 
  -5  -8  -2   -4.30   16.10 
  -5  -8  -2    9.50   16.90 
  -5  -8  -2   13.40   20.00 
  -6  -8  -2   -1.60   17.30 
  -6  -8  -2  -20.90   21.50 
  -6  -8  -2  -25.60   13.70 
  -7  -8  -2   61.39   31.80 
  -7  -8  -2   77.79   31.20 
  -7  -8  -2   -9.60   26.10 
  -7  -8  -2    8.20   20.50 
  -7  -8  -2   27.80   26.00 
  13  -9  -2   78.99   39.90 
 -13   9   2  136.29   44.90 
  12  -9  -2   40.90   27.80 
 -12   9   2   16.80   19.00 
  11  -9  -2   12.40   19.20 
 -11   9   2  -20.40   11.00 
 -11   9   2  -25.60   26.80 
  10  -9  -2   37.60   23.80 
 -10   9   2   72.69   26.10 
   9  -9  -2  148.79   41.50 
  -9   9   2  137.19   33.10 
  -9   9   2   92.69   23.00 
   8  -9  -2  124.59   39.30 
  -8   9   2  140.19   29.60 
  -8   9   2  138.89   21.00 
   7  -9  -2  137.49   41.30 
  -7   9   2   98.49   10.50 
  -7   9   2   59.69   28.70 
   6  -9  -2  311.17   59.99 
   6  -9  -2  292.27   57.99 
  -6   9   2  367.36   32.30 
   5  -9  -2  119.79   40.60 
  -5   9   2  140.89   22.30 
   4  -9  -2  145.69   39.70 
   4  -9  -2  132.29   21.70 
  -4   9   2  132.79   20.40 
   3  -9  -2  499.55   36.10 
   3  -9  -2  457.15   68.39 
   2  -9  -2   24.10   12.10 
   2  -9  -2   31.70   22.60 
   1  -9  -2  204.88   31.20 
   1  -9  -2  256.47   21.80 
   1  -9  -2  265.27   52.19 
   0  -9  -2   -9.10    7.60 
   0  -9  -2    1.10   16.10 
   0  -9  -2    7.50   10.10 
  -1  -9  -2   58.49   20.00 
  -1  -9  -2   52.59   26.10 
  -1  -9  -2   71.39   21.40 
  -2  -9  -2   43.70   20.10 
  -2  -9  -2   39.00   26.30 
  -2  -9  -2   74.19   24.50 
  -2  -9  -2   66.69   22.60 
  -3  -9  -2   64.29   24.50 
  -3  -9  -2   63.39   26.60 
  -3  -9  -2   89.29   31.40 
  -3  -9  -2   76.99   23.80 
  -4  -9  -2  399.96   63.19 
  -4  -9  -2  417.66   47.90 
  -4  -9  -2  302.97   54.39 
  -4  -9  -2  496.85   57.39 
  -5  -9  -2  -19.20   16.80 
  -5  -9  -2  -16.00   15.70 
  -5  -9  -2    5.70   18.90 
  -5  -9  -2   -7.40   14.40 
  -6  -9  -2   35.70   25.70 
  -6  -9  -2   -4.40   18.40 
  -6  -9  -2  -20.60   21.90 
  -6  -9  -2   -1.80   17.40 
  13 -10  -2   40.40   34.70 
 -13  10   2   24.30   25.20 
  12 -10  -2  -29.90   18.70 
 -12  10   2   -4.00   15.70 
  11 -10  -2   93.79   36.10 
 -11  10   2   87.49   32.00 
 -11  10   2   76.49   24.60 
 -10  10   2  -50.49   17.90 
 -10  10   2  -11.90   12.50 
   9 -10  -2   95.39   39.20 
  -9  10   2  135.29   30.20 
  -9  10   2  114.29   20.50 
   8 -10  -2  129.19   37.70 
  -8  10   2   84.99   21.80 
   7 -10  -2   31.30   22.50 
  -7  10   2   17.70   12.70 
   6 -10  -2  458.85   75.29 
  -6  10   2  631.04   40.70 
   5 -10  -2   28.50   21.40 
  -5  10   2   14.90    8.80 
   4 -10  -2  400.16   69.19 
   3 -10  -2   -7.90   14.60 
   3 -10  -2   -1.50    8.60 
   2 -10  -2    5.90   10.00 
   2 -10  -2   -2.60   10.30 
   1 -10  -2  179.78   29.80 
   1 -10  -2  150.98   17.00 
   1 -10  -2  183.28   45.40 
   0 -10  -2   25.40   11.70 
   0 -10  -2   14.80   16.20 
   0 -10  -2   31.30   17.80 
  -1 -10  -2    2.50   16.50 
  -1 -10  -2   -4.60   14.20 
  -1 -10  -2  -12.70   11.60 
  -2 -10  -2   37.60   21.30 
  -2 -10  -2  120.59   36.00 
  -2 -10  -2   57.99   22.90 
  -2 -10  -2   71.09   24.60 
  -3 -10  -2  202.78   41.80 
  -3 -10  -2  285.57   56.09 
  -3 -10  -2  274.47   49.99 
  -3 -10  -2  186.38   40.40 
  -4 -10  -2   10.80   20.30 
  -4 -10  -2    1.60   18.40 
  -4 -10  -2   58.39   25.60 
  -4 -10  -2   -9.40   19.10 
  -5 -10  -2   68.89   28.80 
  -5 -10  -2   64.19   24.90 
  -5 -10  -2   14.30   23.00 
  12 -11  -2   44.20   31.90 
 -12  11   2   52.09   23.30 
  11 -11  -2   28.30   31.40 
 -11  11   2   11.10   15.10 
  10 -11  -2   -5.70   21.20 
 -10  11   2   38.70   23.60 
 -10  11   2   17.50   11.10 
   9 -11  -2   -2.40   23.90 
  -9  11   2   10.20   16.60 
   8 -11  -2  -34.00   13.00 
  -8  11   2    6.20   15.40 
   7 -11  -2  181.88   50.89 
  -7  11   2  214.18   28.50 
   6 -11  -2   13.90   18.10 
  -6  11   2   39.00   11.60 
   5 -11  -2  272.77   60.99 
   4 -11  -2  101.09   37.40 
   3 -11  -2  420.76   33.30 
   3 -11  -2  410.56   72.29 
   2 -11  -2   47.90   15.80 
   2 -11  -2    2.60   22.70 
   1 -11  -2    3.60   12.90 
   1 -11  -2   12.90   17.70 
   1 -11  -2    7.10    6.50 
   1 -11  -2   -2.70    5.40 
   0 -11  -2  238.28   27.90 
   0 -11  -2  163.48   45.90 
   0 -11  -2  234.28   37.90 
  -1 -11  -2   37.60   18.80 
  -1 -11  -2   39.80   18.80 
  -1 -11  -2   14.00   18.10 
  -1 -11  -2   -2.60   15.70 
  -2 -11  -2   11.50   22.10 
  -2 -11  -2  -24.50   14.50 
  -2 -11  -2   -1.40   16.10 
  -2 -11  -2  -21.70   16.30 
  -3 -11  -2   42.20   23.80 
  -3 -11  -2   99.19   29.10 
  -3 -11  -2  111.39   36.10 
  -3 -11  -2   91.19   28.40 
  -4 -11  -2  -13.10   19.80 
  -4 -11  -2   -9.40   24.00 
  -4 -11  -2  -30.80   22.10 
  -4 -11  -2    0.50   19.10 
  11 -12  -2   17.20   30.70 
 -11  12   2  -16.50   29.00 
 -11  12   2    6.50   11.70 
  10 -12  -2   19.20   28.00 
 -10  12   2   31.00   23.30 
   9 -12  -2  -23.30   22.50 
  -9  12   2  -34.70   15.50 
   8 -12  -2    8.90   21.70 
  -8  12   2   35.10   14.30 
   7 -12  -2   88.59   35.40 
  -7  12   2   96.19   17.20 
   6 -12  -2   22.20   26.70 
   5 -12  -2   21.30   17.50 
   4 -12  -2    7.80   21.00 
   3 -12  -2   81.89   15.70 
   3 -12  -2   47.50   30.60 
   2 -12  -2   36.00   12.80 
   2 -12  -2   13.20   24.10 
   1 -12  -2   11.40   11.90 
   1 -12  -2  -19.80   17.90 
   0 -12  -2   13.90   14.80 
   0 -12  -2   -3.80    8.70 
   0 -12  -2  -18.40   16.10 
  -1 -12  -2  -38.40   14.50 
  -1 -12  -2   38.10   30.30 
  -1 -12  -2    0.10   15.40 
  -2 -12  -2   -9.30   16.50 
  -2 -12  -2   12.20   24.20 
  -2 -12  -2   26.20   18.50 
  -2 -12  -2  -13.30   17.80 
  10 -13  -2  282.67   68.29 
 -10  13   2  112.59   28.10 
   9 -13  -2  398.86   82.59 
   8 -13  -2  125.59   44.60 
  -8  13   2   66.69   13.40 
   7 -13  -2    3.70   26.20 
   6 -13  -2   29.60   22.10 
   5 -13  -2  -24.80   18.50 
   4 -13  -2   35.70   25.90 
   3 -13  -2   -3.30   25.00 
   2 -13  -2   -6.50    9.20 
   2 -13  -2  -19.60   19.70 
   1 -13  -2   29.80   14.40 
   1 -13  -2   -5.90   22.60 
   0 -13  -2   31.90   22.40 
   0 -13  -2   76.29   34.60 
   0 -13  -2   36.60   13.70 
   0 -13  -2   76.79   15.60 
   0 -13  -2   97.89   40.80 
  -1 -13  -2  -48.00   21.40 
  -1 -13  -2   39.30   23.60 
  -1 -13  -2   34.40   21.30 
  -1 -13  -2   83.69   49.00 
   9 -14  -2  -11.40   16.80 
   8 -14  -2   43.20   36.30 
   7 -14  -2  -28.80   17.30 
   6 -14  -2   46.60   28.70 
   5 -14  -2    4.80   32.50 
   4 -14  -2  106.89   41.90 
   3 -14  -2    3.20   20.60 
   2 -14  -2   87.89   37.80 
  -1 -15   3   52.09   38.90 
  -1 -15   3  -14.10   19.70 
   0 -15   3   34.70   28.50 
   0 -15   3   22.70   17.40 
   0 -15   3   23.60   24.60 
   0 -15   3   38.00   23.30 
   1 -15   3  -11.80   26.40 
   2 -15   3   31.20   19.90 
   2 -15   3   41.40   26.80 
   3 -15   3   -0.70   30.30 
   3 -15   3    6.40   13.30 
   4 -15   3  -26.80   10.60 
   4 -15   3    5.40   21.50 
   5 -15   3   20.90   26.00 
   5 -15   3   31.50   12.30 
   6 -15   3   -4.20   12.20 
   6 -15   3  -27.30   26.20 
   7 -15   3   75.09   43.10 
   8 -15   3   58.89   43.20 
  -3 -14   3   27.40   24.00 
  -3 -14   3   -6.50   16.00 
  -3 -14   3   -5.90   23.00 
  -3 -14   3   -6.60   11.80 
  -2 -14   3   30.10   24.80 
  -2 -14   3   96.49   31.20 
  -2 -14   3   16.30    6.00 
  -2 -14   3  -29.40   29.10 
  -2 -14   3   38.40   24.90 
  -2 -14   3   13.20    8.50 
  -1 -14   3  -26.10   21.90 
  -1 -14   3   19.70   17.70 
  -1 -14   3   -5.00   26.30 
   0 -14   3   74.89   29.70 
   0 -14   3   11.70   14.60 
   0 -14   3  -14.20   20.50 
   1 -14   3   26.70   24.20 
   1 -14   3   38.00   18.80 
   2 -14   3    7.20   22.80 
   3 -14   3   69.29   18.60 
   4 -14   3   29.20   22.10 
   4 -14   3   38.60   14.90 
   5 -14   3    6.40   14.60 
   5 -14   3   13.50   15.40 
   6 -14   3    0.60   11.80 
   7 -14   3   59.59   19.80 
   7 -14   3   33.20   24.70 
   8 -14   3   98.19   46.80 
   9 -14   3   42.20   31.20 
  -4 -13   3   40.90   27.10 
  -4 -13   3   12.70   25.50 
  -4 -13   3   13.50   22.40 
  -4 -13   3   25.50   30.40 
  -4 -13   3   30.90   19.70 
  -3 -13   3   29.50   26.50 
  -3 -13   3   11.00   18.90 
  -3 -13   3   55.89   28.10 
  -3 -13   3   27.30   18.80 
  -3 -13   3   30.80   17.50 
  -2 -13   3   12.10    8.90 
  -2 -13   3   22.20   11.80 
  -2 -13   3  -27.80   14.00 
  -2 -13   3    5.30   21.90 
  -1 -13   3    6.40   14.10 
  -1 -13   3   10.50   18.80 
  -1 -13   3   30.60   17.70 
   0 -13   3   14.80   16.40 
   1 -13   3   82.89   29.80 
   1 -13   3   75.59   23.30 
   2 -13   3   32.70   19.90 
   3 -13   3   17.10   25.60 
   3 -13   3   69.09   21.10 
   4 -13   3   70.29   20.80 
   4 -13   3   58.49   35.80 
   5 -13   3   30.90   24.10 
   6 -13   3   78.89   32.70 
   6 -13   3   94.49   23.30 
   7 -13   3  193.78   35.00 
   7 -13   3  218.88   57.79 
  -8  13  -3   84.39   23.30 
   8 -13   3   65.09   30.80 
   8 -13   3   62.89   26.80 
  -9  13  -3   40.70   12.50 
  -9  13  -3    9.10   16.40 
  -9  13  -3   23.80   21.50 
   9 -13   3   -6.00   29.10 
 -10  13  -3   16.60   26.20 
 -10  13  -3    4.80   14.90 
 -10  13  -3   -3.60   22.40 
  10 -13   3  -18.40   19.90 
  -6 -12   3  230.88   45.00 
  -6 -12   3  196.18   51.59 
  -6 -12   3  174.38   52.09 
  -6 -12   3  151.68   42.10 
  -5 -12   3    7.40   26.50 
  -5 -12   3   62.89   24.30 
  -5 -12   3   22.50   17.10 
  -4 -12   3   10.10   15.70 
  -4 -12   3   -4.90   12.80 
  -4 -12   3   25.40   17.20 
  -3 -12   3  162.58   47.20 
  -3 -12   3  144.79   27.50 
  -3 -12   3  155.88   38.00 
  -2 -12   3   -8.80   16.60 
  -2 -12   3   -4.70    9.40 
  -2 -12   3   -0.70   13.80 
  -2 -12   3   10.30   11.20 
  -1 -12   3   49.80   25.10 
  -1 -12   3  145.99   34.30 
  -1 -12   3   50.69    8.80 
  -1 -12   3   65.49    8.90 
  -1 -12   3   69.09   26.40 
   0 -12   3   38.60   24.90 
   0 -12   3    1.20   12.70 
   1 -12   3   92.29   24.20 
   1 -12   3   53.89   32.10 
  -2  12  -3  363.46   64.19 
   2 -12   3  299.77   55.99 
   3 -12   3  169.38   30.30 
   3 -12   3  204.48   49.20 
   4 -12   3  158.98   46.80 
   4 -12   3  128.99   25.50 
   5 -12   3   68.29   27.90 
   5 -12   3   47.20   24.50 
   6 -12   3  204.88   34.80 
   6 -12   3  177.38   47.30 
  -7  12  -3   12.60   13.50 
  -8  12  -3  -27.80   10.20 
  -8  12  -3    2.50    8.50 
  -8  12  -3    7.60   11.30 
   8 -12   3    4.90   17.60 
   8 -12   3  -37.30   16.90 
  -9  12  -3   32.20   14.20 
  -9  12  -3    8.50   16.10 
   9 -12   3   32.10   17.20 
   9 -12   3   -2.00   22.10 
 -10  12  -3   58.09   30.50 
 -10  12  -3   36.60   34.10 
 -10  12  -3   38.60   19.20 
  10 -12   3   49.70   30.20 
 -11  12  -3   22.40   22.30 
 -11  12  -3   24.10   25.10 
 -11  12  -3   19.00   35.90 
  11 -12   3  -26.20   38.10 
  -7 -11   3   47.20   35.80 
  -7 -11   3   -9.30   10.00 
  -7 -11   3   63.39   37.90 
  -7 -11   3   25.50   18.90 
  -6 -11   3  109.49   37.40 
  -6 -11   3   50.49   20.90 
  -6 -11   3   14.30   15.50 
  -6 -11   3  105.79   39.40 
  -5 -11   3   52.19   28.40 
  -5 -11   3  111.09   35.50 
  -5 -11   3   98.49   26.10 
  -4 -11   3   61.49   33.10 
  -4 -11   3   36.00   19.50 
  -4 -11   3   49.80   19.50 
  -3 -11   3   58.39   19.60 
  -3 -11   3  107.89   32.50 
  -3 -11   3   14.90   17.60 
  -2 -11   3   84.99   32.40 
  -2 -11   3   78.69   28.20 
  -2 -11   3  112.39   19.10 
  -1 -11   3   35.60    8.40 
  -1 -11   3   71.19   23.90 
  -1 -11   3   27.00   19.40 
  -1 -11   3   68.39   24.00 
  -1 -11   3   44.20   10.30 
   0 -11   3  196.28   36.60 
   0 -11   3  314.27   52.39 
  -1  11  -3  108.19   34.20 
   1 -11   3   23.20   14.40 
   1 -11   3   21.70   18.90 
  -2  11  -3  141.99   47.00 
   2 -11   3  159.48   43.70 
   2 -11   3  137.79   26.60 
  -3  11  -3  640.44   66.79 
   3 -11   3  619.24   67.19 
   3 -11   3  570.34   43.60 
  -4  11  -3   53.39   25.90 
   4 -11   3   58.59   22.00 
   4 -11   3   68.39   28.80 
   5 -11   3  186.28   33.80 
   5 -11   3  147.69   42.60 
  -6  11  -3  183.78   14.20 
  -6  11  -3  182.58   10.70 
  -6  11  -3  191.78   33.80 
   6 -11   3  183.98   49.99 
   6 -11   3  161.48   31.70 
  -7  11  -3  -15.30   10.00 
  -7  11  -3   -6.70    5.70 
  -7  11  -3   18.10   10.10 
   7 -11   3  -11.40   14.20 
   7 -11   3  -31.50   13.60 
  -8  11  -3  112.49   22.40 
  -8  11  -3  102.59   29.30 
   8 -11   3  130.09   31.50 
   8 -11   3   96.49   32.80 
  -9  11  -3  -20.70   15.90 
  -9  11  -3   23.20   20.90 
   9 -11   3   11.30   17.80 
 -10  11  -3  118.19   41.70 
 -10  11  -3  117.69   35.20 
  10 -11   3  203.38   54.29 
 -11  11  -3  110.29   42.80 
 -11  11  -3   95.69   31.70 
  11 -11   3  107.79   40.30 
  -8 -10   3   57.29   30.90 
  -8 -10   3   37.40   33.80 
  -7 -10   3  126.19   19.70 
  -7 -10   3  140.09   41.40 
  -7 -10   3  269.57   62.19 
  -7 -10   3   79.59   15.30 
  -6 -10   3   -6.30    8.00 
  -6 -10   3  -10.80   19.60 
  -6 -10   3   38.00   21.10 
  -5 -10   3   99.49   23.60 
  -5 -10   3  120.69   34.70 
  -4 -10   3   19.80   19.40 
  -4 -10   3   -0.20    8.50 
  -3 -10   3  280.17   54.99 
  -3 -10   3  252.87   35.60 
  -2 -10   3   73.99   25.20 
  -2 -10   3   49.00   13.40 
  -2 -10   3   82.59   29.00 
  -1 -10   3  140.59   15.70 
  -1 -10   3  175.08   34.90 
  -1 -10   3  150.18   16.80 
  -1 -10   3  111.49   35.40 
   0 -10   3   85.29   23.40 
   0 -10   3   81.49   26.30 
  -1  10  -3   18.50   18.40 
   1 -10   3   49.90   23.60 
   1 -10   3   49.30   19.10 
  -2  10  -3   -2.00   16.80 
   2 -10   3   44.00   22.00 
   2 -10   3   17.50   11.80 
  -3  10  -3   12.50   17.80 
   3 -10   3    2.90   12.50 
   3 -10   3   -7.40   14.10 
  -4  10  -3   -0.60   15.40 
   4 -10   3    2.80   10.90 
   4 -10   3  -14.90   10.10 
  -5  10  -3   26.50   22.70 
  -5  10  -3   19.50   13.10 
   5 -10   3   38.00   23.40 
   5 -10   3   31.80   16.80 
  -6  10  -3    5.60    6.70 
  -6  10  -3    3.00   11.50 
  -6  10  -3   32.00   10.70 
   6 -10   3  -13.40   14.40 
   6 -10   3    5.80   18.00 
  -7  10  -3    7.10   14.90 
  -7  10  -3    2.30    9.60 
  -7  10  -3    2.40   13.00 
   7 -10   3   11.60   11.90 
   7 -10   3   47.90   23.40 
  -8  10  -3   28.80   16.90 
   8 -10   3    4.80   11.40 
  -9  10  -3  101.19   27.70 
   9 -10   3  123.29   31.70 
   9 -10   3  150.28   42.30 
 -10  10  -3   -6.60   18.10 
  10 -10   3   -2.70   24.50 
 -11  10  -3    8.30   24.50 
  11 -10   3    6.10   19.00 
 -12  10  -3  114.19   44.10 
  12 -10   3  157.68   54.69 
  -9  -9   3  112.79   45.30 
  -8  -9   3  104.79   40.80 
  -8  -9   3  -15.10   18.10 
  -7  -9   3  136.59   15.80 
  -7  -9   3  150.48   42.00 
  -7  -9   3  130.29   41.40 
  -6  -9   3   35.30   12.00 
  -6  -9   3   55.99   25.40 
  -6  -9   3   37.90   24.90 
  -5  -9   3    3.50    9.20 
  -5  -9   3   40.10   20.80 
  -4  -9   3  428.96   41.10 
  -4  -9   3  382.76   62.19 
  -3  -9   3  146.59   30.40 
  -3  -9   3  165.28   40.70 
  -2  -9   3  329.57   54.79 
  -2  -9   3  285.67   42.90 
  -1  -9   3  274.67   42.60 
  -1  -9   3  322.47   21.90 
  -1  -9   3  272.87   22.20 
  -1  -9   3  245.88   46.50 
   0   9  -3  309.47   47.30 
   0  -9   3  283.37   46.00 
   0  -9   3  300.87   34.90 
  -1   9  -3    1.20    9.00 
   1  -9   3    0.20   11.80 
   1  -9   3    1.20    8.80 
  -2   9  -3  428.16   59.59 
   2  -9   3  279.47   47.80 
   2  -9   3  316.07   31.50 
  -3   9  -3  265.77   48.40 
   3  -9   3  246.38   45.70 
   3  -9   3  247.48   34.70 
  -4   9  -3   41.80   16.30 
  -4   9  -3   41.20   23.70 
   4  -9   3  108.39   22.90 
   4  -9   3   85.99   29.50 
  -5   9  -3  541.85   44.90 
  -5   9  -3  489.05   29.00 
  -5   9  -3  471.35   68.79 
  -5   9  -3  584.24   29.60 
   5  -9   3  641.94   67.19 
   5  -9   3  513.75   44.10 
  -6   9  -3    0.90   13.90 
  -6   9  -3   39.30   22.90 
   6  -9   3    0.40   16.40 
   6  -9   3    8.00   14.10 
  -7   9  -3  139.99   32.40 
  -7   9  -3  216.28   49.70 
   7  -9   3  201.58   47.20 
   7  -9   3  173.28   37.60 
  -8   9  -3  121.29   32.60 
   8  -9   3   69.89   25.50 
   8  -9   3   67.69   30.30 
   8  -9   3   80.89   37.00 
  -9   9  -3   44.70   23.30 
   9  -9   3  -22.80   19.10 
   9  -9   3   19.80   16.40 
 -10   9  -3   62.19   25.20 
  10  -9   3  -23.10   14.10 
 -11   9  -3  -17.00   18.20 
  11  -9   3   48.20   29.20 
 -12   9  -3   28.40   25.60 
  12  -9   3   20.00   23.70 
  -9  -8   3   16.20   29.30 
  -9  -8   3  -10.10   22.10 
  -8  -8   3   56.59   28.60 
  -7  -8   3   17.50    5.90 
  -7  -8   3   23.30   20.90 
  -7  -8   3    2.00   15.20 
  -7  -8   3    6.00    4.80 
  -6  -8   3  113.29   19.10 
  -6  -8   3  146.29   40.80 
  -5  -8   3   12.20   16.00 
  -5  -8   3   39.90   13.10 
  -4  -8   3    7.90    8.20 
  -4  -8   3   29.70   18.10 
  -3  -8   3  262.77   47.50 
  -3  -8   3  281.67   32.00 
  -2  -8   3   12.00   13.30 
  -2  -8   3   -2.70    7.10 
   1   8  -3 2085.29   91.39 
  -1  -8   3 2015.50   56.09 
  -1  -8   3 2153.18   92.29 
   0   8  -3  744.03   56.19 
   0  -8   3  784.02   49.50 
   0  -8   3  764.62   57.69 
  -1   8  -3    7.70   13.50 
   1  -8   3   -9.30    4.40 
   1  -8   3    6.50    9.50 
  -2   8  -3   12.60    9.50 
   2  -8   3  -12.10    8.80 
  -3   8  -3   54.09   16.20 
  -3   8  -3   67.69   22.20 
   3  -8   3   34.90   19.40 
   3  -8   3   87.39   20.70 
  -4   8  -3  914.61   33.20 
  -4   8  -3 1092.39   79.69 
  -4   8  -3  907.71   55.09 
   4  -8   3 1005.80   58.59 
   4  -8   3 1000.00   75.69 
  -5   8  -3  257.67   39.20 
  -5   8  -3  284.87   50.39 
   5  -8   3  336.77   56.19 
   5  -8   3  284.77   41.60 
  -6   8  -3    8.50   12.30 
   6  -8   3   25.80   19.20 
   6  -8   3   18.40   15.90 
  -7   8  -3  208.98   47.70 
  -7   8  -3  185.08   39.00 
   7  -8   3  237.88   42.50 
   7  -8   3  212.68   48.60 
  -8   8  -3   88.89   25.20 
  -8   8  -3   61.99   22.60 
   8  -8   3   68.39   29.80 
   8  -8   3   28.40   16.90 
   8  -8   3   41.40   21.70 
  -9   8  -3  252.57   50.19 
   9  -8   3  207.28   45.60 
   9  -8   3  337.07   65.39 
   9  -8   3  243.98   55.89 
 -10   8  -3   71.49   31.40 
  10  -8   3   31.70   26.10 
 -11   8  -3   27.10   21.30 
  11  -8   3    2.40   17.10 
 -12   8  -3   42.30   28.60 
  12  -8   3   11.70   22.40 
 -10  -7   3  266.57   63.29 
 -10  -7   3  207.28   54.99 
  -9  -7   3   92.19   37.60 
  -9  -7   3   52.99   27.70 
  -8  -7   3   42.60   28.00 
  -8  -7   3   93.89   32.20 
  -7  -7   3   71.39    7.70 
  -7  -7   3   72.89    6.90 
  -7  -7   3  100.99   36.90 
  -7  -7   3   39.10   23.20 
  -6  -7   3   25.60    8.00 
  -6  -7   3   22.10   18.10 
  -5  -7   3   45.70   21.70 
  -5  -7   3   47.00   12.70 
  -4  -7   3  887.01   47.00 
  -4  -7   3  827.92   66.29 
  -3  -7   3  242.38   42.30 
  -3  -7   3  244.48   27.10 
  -2  -7   3  316.37   31.80 
   1   7  -3  378.46   35.90 
  -1  -7   3  378.46   24.10 
  -1  -7   3  361.36   35.70 
   0   7  -3  176.18   31.20 
   0  -7   3  176.88    9.10 
   0  -7   3  184.28   29.10 
   0  -7   3  155.78   29.60 
  -1   7  -3  738.63   54.29 
   1  -7   3  813.72   57.09 
   1  -7   3  699.83   43.10 
  -2   7  -3  196.18   36.90 
   2  -7   3  125.89   28.10 
   2  -7   3  185.88   27.90 
  -3   7  -3  434.06   35.60 
  -3   7  -3  431.16   45.00 
  -3   7  -3  446.76   20.50 
   3  -7   3  432.96   35.70 
  -4   7  -3    9.80   10.40 
  -4   7  -3   14.50    7.10 
  -4   7  -3   22.40   12.10 
   4  -7   3    8.20   13.00 
   4  -7   3   32.20   14.30 
  -5   7  -3  348.87   54.69 
  -5   7  -3  305.57   35.40 
   5  -7   3  298.37   50.69 
   5  -7   3  283.97   41.00 
  -6   7  -3   21.80   18.40 
  -6   7  -3   31.30   22.50 
   6  -7   3   47.00   20.60 
   6  -7   3   22.20   19.60 
  -7   7  -3  300.27   54.69 
  -7   7  -3  300.07   48.50 
   7  -7   3  351.16   59.69 
   7  -7   3  353.86   60.29 
   7  -7   3  333.57   52.29 
  -8   7  -3  118.79   36.00 
  -8   7  -3  205.18   47.20 
   8  -7   3  196.58   45.10 
   8  -7   3  279.97   49.99 
   8  -7   3  176.88   46.10 
  -9   7  -3   34.30   23.20 
   9  -7   3  -25.50   46.30 
   9  -7   3    0.30   17.60 
   9  -7   3    8.70   17.50 
 -10   7  -3  346.77   63.19 
  10  -7   3  285.57   61.89 
  10  -7   3  403.36   70.39 
  11  -7   3  172.98   47.90 
 -12   7  -3  -21.80   23.30 
  12  -7   3  -12.50   18.30 
 -11  -6   3   -1.00   29.00 
 -11  -6   3   43.40   30.20 
 -10  -6   3   -1.20   21.50 
 -10  -6   3  -16.20   18.30 
  -9  -6   3  -31.60   19.60 
  -8  -6   3  366.06   61.59 
  -8  -6   3  202.88   51.69 
  -7  -6   3   15.10   17.00 
  -6  -6   3   35.00    7.40 
  -6  -6   3   28.40    6.70 
  -6  -6   3   16.00   18.20 
  -5  -6   3  467.95   26.80 
  -5  -6   3  395.56   56.79 
  -4  -6   3  249.78   21.80 
  -4  -6   3  209.68   46.30 
  -3  -6   3  929.61   63.39 
  -3  -6   3  816.62   42.10 
   2   6  -3  148.09   23.10 
  -2  -6   3  143.09   29.10 
  -2  -6   3  121.99   21.90 
   1   6  -3 1207.98   57.99 
  -1  -6   3 1163.38   40.10 
  -1  -6   3 1210.28   67.49 
  -1  -6   3 1082.49   55.49 
   0   6  -3   22.80   11.10 
   0  -6   3   18.70   10.40 
   0  -6   3    8.90    3.30 
   0  -6   3   29.60   12.80 
  -1   6  -3  913.81   56.49 
   1  -6   3  975.70   58.59 
   1  -6   3  983.10   49.00 
  -2   6  -3  191.78   12.00 
  -2   6  -3  247.58   45.60 
  -2   6  -3  207.78   23.90 
   2  -6   3  208.18   35.40 
   2  -6   3  241.38   25.30 
  -3   6  -3  486.95   38.40 
  -3   6  -3  393.46   41.60 
  -3   6  -3  581.34   28.00 
   3  -6   3  520.65   47.70 
   3  -6   3  568.34   40.90 
  -4   6  -3  290.07   45.80 
  -4   6  -3  236.88   33.90 
   4  -6   3  278.87   31.90 
  -5   6  -3  171.98   33.10 
  -5   6  -3  224.88   42.60 
   5  -6   3  177.88   37.40 
   5  -6   3  125.49   27.90 
  -6   6  -3   17.90   14.80 
  -6   6  -3    8.30   12.10 
   6  -6   3  -13.30    8.40 
   6  -6   3    8.60   12.70 
  -7   6  -3  -21.50    9.80 
  -7   6  -3   19.20   17.40 
   7  -6   3   37.00   19.50 
   7  -6   3    8.90   17.20 
   7  -6   3   27.00   20.50 
  -8   6  -3   31.70   25.60 
  -8   6  -3   17.50   12.70 
   8  -6   3   10.40   20.80 
   8  -6   3   21.70   19.00 
   8  -6   3    6.70   17.50 
  -9   6  -3   18.30   19.10 
  -9   6  -3    4.10   24.70 
   9  -6   3   -3.00   13.70 
   9  -6   3   25.70   23.70 
   9  -6   3  -22.30   24.90 
 -10   6  -3   32.90   20.70 
  10  -6   3  133.99   45.10 
  10  -6   3   72.79   26.90 
 -11   6  -3   31.00   25.20 
  11  -6   3   -4.90   16.60 
  11  -6   3  -19.30   30.10 
 -12   6  -3   34.50   28.70 
  12  -6   3   46.80   30.80 
 -11  -5   3  200.58   57.49 
 -11  -5   3  207.98   50.29 
 -10  -5   3   36.10   32.00 
 -10  -5   3   -0.50   24.70 
   9   5  -3  143.79   39.60 
  -9  -5   3  233.78   49.90 
  -9  -5   3  193.78   53.59 
   8   5  -3  130.59   34.60 
  -8  -5   3  133.19   36.60 
  -8  -5   3   63.09   31.80 
   7   5  -3   21.60   18.50 
  -7  -5   3   35.90   20.80 
   6   5  -3  122.19   29.90 
  -6  -5   3   97.09   29.50 
   5   5  -3   23.20   14.80 
  -5  -5   3   44.70   19.10 
  -5  -5   3   39.20    7.20 
  -4  -5   3    5.90    8.60 
  -4  -5   3    5.30    4.20 
  -3  -5   3  144.29   30.40 
  -3  -5   3  180.68   17.30 
   2   5  -3  390.46   27.80 
  -2  -5   3  345.97   26.20 
  -2  -5   3  412.16   39.30 
   1   5  -3  564.14   36.10 
  -1  -5   3  615.74   37.30 
  -1  -5   3  560.94   27.20 
   0   5  -3  777.72   45.40 
   0  -5   3  721.13   40.80 
   0  -5   3  825.32   46.50 
   0  -5   3  795.62   23.50 
  -1   5  -3  179.28   11.40 
  -1   5  -3  174.58   25.80 
  -1   5  -3  215.38   25.40 
   1  -5   3  112.79   22.40 
   1  -5   3  170.98   25.60 
  -2   5  -3    7.30    8.70 
  -2   5  -3    4.10    4.70 
  -2   5  -3   -4.40    6.10 
   2  -5   3   11.30   11.10 
   2  -5   3   12.60    9.20 
  -3   5  -3  706.43   53.59 
  -3   5  -3  752.62   36.30 
  -3   5  -3  734.03   46.20 
   3  -5   3  807.42   48.80 
   3  -5   3  874.71   57.99 
  -4   5  -3  795.02   52.19 
  -4   5  -3  878.51   61.79 
   4  -5   3  936.41   63.79 
   4  -5   3  841.52   53.89 
  -5   5  -3   28.00   15.10 
  -5   5  -3   28.00   16.20 
   5  -5   3   16.90   14.80 
   5  -5   3    4.20   13.20 
  -6   5  -3   98.19   28.70 
  -6   5  -3  109.59   31.40 
   6  -5   3   95.99   27.80 
   6  -5   3   85.09   26.60 
   6  -5   3   92.09   26.00 
  -7   5  -3   31.10   18.40 
  -7   5  -3   -9.20    6.90 
   7  -5   3   -2.60    7.50 
   7  -5   3   14.70   16.40 
  -8   5  -3  339.07   56.79 
  -8   5  -3  408.56   64.09 
   8  -5   3  506.85   56.49 
   8  -5   3  461.75   80.19 
   8  -5   3  443.16   51.19 
  -9   5  -3  -12.30   21.20 
  -9   5  -3   69.89   25.60 
   9  -5   3   81.89   30.40 
   9  -5   3   37.00   21.80 
 -10   5  -3  405.96   70.09 
  10  -5   3  355.86   59.79 
  10  -5   3  391.46   66.29 
 -11   5  -3   -3.80   21.80 
  11  -5   3   39.60   35.30 
  11  -5   3   -6.80   17.00 
 -12   5  -3   19.90   32.40 
 -12  -4   3  -25.00   21.50 
 -12  -4   3  -11.70   34.40 
  11   4  -3   51.39   32.20 
 -11  -4   3   20.60   27.60 
 -11  -4   3   44.40   31.50 
  10   4  -3  151.98   42.60 
 -10  -4   3   78.79   34.80 
   9   4  -3   55.79   25.50 
  -9  -4   3   62.59   30.30 
  -9  -4   3   61.89   32.00 
   8   4  -3  -15.90   12.00 
  -8  -4   3   -1.60   14.30 
  -8  -4   3   17.00   19.20 
   7   4  -3  104.89   28.40 
  -7  -4   3   86.69   29.20 
   6   4  -3  244.18   39.90 
  -6  -4   3  188.88   37.50 
   5   4  -3  134.79   28.30 
  -5  -4   3  116.89   27.70 
   4   4  -3  704.43   50.99 
  -4  -4   3  685.73   19.00 
  -4  -4   3  755.92   54.09 
   3   4  -3    5.90    9.20 
  -3  -4   3   -0.30    3.00 
  -3  -4   3    0.30    8.00 
   2   4  -3  210.28   17.90 
  -2  -4   3  189.58   19.50 
  -2  -4   3  174.98   16.00 
  -2  -4   3  211.38   30.20 
   1   4  -3   53.79   12.90 
  -1  -4   3   64.89   11.40 
  -1  -4   3   56.39   15.70 
  -1  -4   3   52.59   11.80 
   0   4  -3 1901.71   64.19 
   0   4  -3 1904.71   40.80 
   0  -4   3 1847.72   61.09 
   0  -4   3 1983.30   40.30 
   0  -4   3 1844.62   62.89 
  -1   4  -3  559.24   23.80 
  -1   4  -3  607.54   36.70 
  -1   4  -3  606.24   39.80 
   1  -4   3  542.45   38.40 
   1  -4   3  539.35   34.10 
  -2   4  -3   18.50   10.20 
  -2   4  -3   14.30    6.80 
  -2   4  -3   16.10    9.60 
   2  -4   3   17.00   11.10 
   2  -4   3   21.90   11.00 
  -3   4  -3   12.40    9.10 
  -3   4  -3    1.00    7.50 
   3  -4   3    5.10    8.10 
   3  -4   3   10.90   10.40 
  -4   4  -3  370.36   36.60 
  -4   4  -3  358.96   37.90 
   4  -4   3  467.95   43.40 
   4  -4   3  380.26   44.50 
  -5   4  -3    3.80    7.80 
  -5   4  -3    7.50   10.00 
   5  -4   3   11.80   11.30 
   5  -4   3   -1.20    8.60 
  -6   4  -3   92.19   26.10 
  -6   4  -3   75.89   25.00 
   6  -4   3  127.69   30.00 
   6  -4   3  148.89   35.10 
   6  -4   3   95.79   27.30 
  -7   4  -3   27.90   19.00 
  -7   4  -3   22.70   17.40 
   7  -4   3   64.69   22.50 
   7  -4   3   57.89   23.90 
   7  -4   3   25.50   20.10 
  -8   4  -3  103.49   31.50 
  -8   4  -3   74.59   28.20 
   8  -4   3   82.99   25.40 
   8  -4   3  104.59   27.00 
   8  -4   3   47.50   25.00 
  -9   4  -3  471.55   68.09 
  -9   4  -3  318.77   59.79 
   9  -4   3  390.36   55.59 
   9  -4   3  445.66   65.49 
 -10   4  -3  268.17   54.69 
 -10   4  -3  209.68   55.19 
  10  -4   3  141.99   35.90 
 -11   4  -3   27.60   19.50 
  11  -4   3    1.00   23.00 
 -12   4  -3    6.30   21.00 
  12  -4   3   73.69   40.40 
 -12  -3   3  -12.50   25.70 
 -12  -3   3    5.40   30.50 
  11   3  -3  -33.30   23.00 
 -11  -3   3    5.90   19.40 
 -11  -3   3   24.10   25.10 
  10   3  -3   56.59   28.50 
 -10  -3   3   24.90   25.20 
 -10  -3   3   18.90   20.40 
   9   3  -3  127.99   32.80 
  -9  -3   3   76.59   30.00 
  -9  -3   3   79.99   32.00 
   8   3  -3  511.65   51.49 
  -8  -3   3  580.44   60.79 
  -8  -3   3  619.94   64.79 
   7   3  -3  159.98   35.10 
  -7  -3   3  138.99   40.80 
   6   3  -3  128.19   28.50 
  -6  -3   3   46.30   20.70 
  -5  -3   3  260.87   40.20 
   4   3  -3   60.59   18.00 
  -4  -3   3   58.89   19.80 
   3   3  -3 1143.69   56.09 
  -3  -3   3 1217.38   21.50 
  -3  -3   3 1350.56   62.89 
   2   3  -3  471.15   21.50 
   2   3  -3  443.16   33.30 
  -2  -3   3  451.95   28.90 
  -2  -3   3  512.15   22.10 
  -2  -3   3  512.75   36.50 
   1   3  -3  989.80   35.90 
   1   3  -3 1022.40   37.70 
  -1  -3   3 1063.09   38.50 
  -1  -3   3 1015.30   35.40 
  -1  -3   3 1009.60   47.10 
   0   3  -3  713.83   36.10 
   0   3  -3  604.04   25.90 
   0   3  -3  663.53   36.60 
   0  -3   3  752.62   37.90 
   0  -3   3  722.43   27.10 
   0  -3   3  721.43   36.70 
  -1   3  -3    5.20    6.60 
  -1   3  -3   10.40    5.90 
  -1   3  -3    9.50    7.10 
   1  -3   3   -2.10    4.10 
   1  -3   3   -0.90    6.10 
   1  -3   3   12.10    8.40 
  -2   3  -3 1422.56   49.20 
  -2   3  -3 1440.16   62.39 
  -2   3  -3 1351.96   57.19 
   2  -3   3 1331.87   59.19 
   2  -3   3 1378.26   58.19 
  -3   3  -3  425.36   35.50 
  -3   3  -3  404.66   35.80 
   3  -3   3  444.96   38.20 
   3  -3   3  367.66   34.20 
  -4   3  -3  372.26   37.10 
   4  -3   3  446.46   40.90 
   4  -3   3  506.75   44.60 
  -5   3  -3  293.57   43.10 
  -5   3  -3  219.28   38.90 
   5  -3   3  267.37   41.50 
   5  -3   3  290.97   30.70 
   5  -3   3  265.47   41.40 
  -6   3  -3   13.50   16.60 
  -6   3  -3   38.20   16.70 
   6  -3   3   10.10   16.10 
   6  -3   3    9.90   10.70 
   6  -3   3    4.70   12.80 
  -7   3  -3  114.79   32.20 
  -7   3  -3  135.69   33.80 
   7  -3   3   93.29   22.40 
   7  -3   3   87.59   28.80 
   7  -3   3  126.39   33.10 
  -8   3  -3  146.49   37.80 
  -8   3  -3  117.19   37.60 
   8  -3   3  151.38   36.30 
   8  -3   3   85.29   31.30 
   8  -3   3  145.39   29.20 
  -9   3  -3   16.80   15.80 
  -9   3  -3  -12.20   14.70 
   9  -3   3    6.40   16.30 
 -10   3  -3  -18.30   21.70 
 -10   3  -3  -20.00   10.80 
  10  -3   3   29.60   21.00 
 -11   3  -3   -1.00   21.80 
  11  -3   3   32.50   21.50 
 -12   3  -3   -3.80   23.10 
  12  -3   3  -20.70   30.70 
 -13  -2   3  -44.00   25.30 
 -13  -2   3   25.70   27.40 
 -12  -2   3  101.49   37.30 
 -12  -2   3   21.90   29.60 
  11   2  -3  -47.40   25.60 
 -11  -2   3   76.89   36.90 
  10   2  -3   68.99   29.50 
 -10  -2   3  110.59   35.60 
 -10  -2   3   84.39   12.00 
 -10  -2   3   85.69   32.90 
   9   2  -3   -3.60   14.90 
  -9  -2   3   -6.20   14.80 
  -9  -2   3   -0.30    5.00 
  -9  -2   3   25.40   23.80 
   8   2  -3   42.30   17.50 
  -8  -2   3   10.70    5.30 
  -8  -2   3   26.20   19.10 
  -8  -2   3   27.70   20.30 
   7   2  -3   79.29   24.30 
  -7  -2   3   76.29    8.10 
  -7  -2   3   35.80   20.10 
   6   2  -3  238.98   38.10 
  -6  -2   3  293.67   45.00 
   5   2  -3  172.28   29.90 
  -5  -2   3  163.38   31.60 
   4   2  -3    7.80    7.90 
  -4  -2   3    7.20   11.10 
   3   2  -3  130.39   23.30 
  -3  -2   3  136.99   24.60 
  -3  -2   3  166.58   23.80 
   2   2  -3 2785.72   75.49 
   2   2  -3 2701.83   68.59 
   2   2  -3 2764.92   45.00 
  -2  -2   3 2803.92   68.89 
  -2  -2   3 2754.52   77.49 
   1   2  -3 7407.76   92.29 
   1   2  -3 7370.36   98.39 
   1   2  -3 7397.26  111.39 
  -1  -2   3 7342.67   96.69 
  -1  -2   3 7469.55  113.59 
  -1  -2   3 7531.05   93.69 
  -1  -2   3 7366.26  112.09 
   0   2  -3  308.47   20.90 
   0   2  -3  242.38   21.00 
   0   2  -3  273.57   22.60 
   0  -2   3  287.37   22.00 
   0  -2   3  254.07   20.10 
   0  -2   3  242.78   21.50 
   0  -2   3  243.98   18.20 
  -1   2  -3   45.20   13.50 
  -1   2  -3   25.00    9.80 
  -1   2  -3   24.10   10.30 
   1  -2   3   53.09   13.50 
   1  -2   3   49.60   11.60 
   1  -2   3   21.60   10.00 
  -2   2  -3   -3.70    4.90 
  -2   2  -3   26.90   11.70 
  -2   2  -3   14.30    9.90 
   2  -2   3    5.70    8.40 
   2  -2   3    6.60    8.00 
  -3   2  -3  499.05   40.20 
  -3   2  -3  431.76   36.00 
   3  -2   3  505.45   39.10 
   3  -2   3  534.75   41.00 
  -4   2  -3  116.39   25.70 
  -4   2  -3   84.79   24.70 
   4  -2   3  130.89   20.70 
   4  -2   3  137.29   26.90 
   4  -2   3  137.99   28.40 
  -5   2  -3   64.59   26.50 
  -5   2  -3   68.49   21.00 
   5  -2   3   57.29   20.80 
   5  -2   3   92.59   26.00 
   5  -2   3   55.09   15.50 
  -6   2  -3  492.75   47.20 
  -6   2  -3  375.66   54.99 
   6  -2   3  470.55   51.09 
   6  -2   3  372.96   33.40 
  -7   2  -3  545.35   62.29 
  -7   2  -3  532.95   52.69 
   7  -2   3  448.06   38.90 
   7  -2   3  508.95   57.89 
  -8   2  -3   -3.50   14.70 
  -8   2  -3  -12.70   14.70 
   8  -2   3    2.10   12.60 
  -9   2  -3   79.89   31.50 
  -9   2  -3   41.10   23.10 
   9  -2   3   54.99   18.90 
 -10   2  -3    4.30   20.50 
 -10   2  -3   -8.90   18.70 
  10  -2   3   -8.70   15.90 
 -11   2  -3   33.70   26.40 
  11  -2   3   35.80   22.20 
 -12   2  -3  -37.40   31.70 
  12  -2   3    6.00   30.60 
 -13  -1   3   24.30   30.60 
 -13  -1   3   36.20   32.10 
 -12  -1   3   59.09   31.90 
 -12  -1   3    2.80   11.70 
 -12  -1   3   25.10   24.30 
  11   1  -3   -8.80   21.50 
 -11  -1   3    7.70   22.70 
 -11  -1   3    2.20   11.20 
 -11  -1   3   20.90    9.30 
  10   1  -3   30.50   22.70 
 -10  -1   3    8.40    8.00 
 -10  -1   3    6.00   20.40 
 -10  -1   3   23.50   25.30 
   9   1  -3   50.59   23.50 
  -9  -1   3   21.90   10.30 
  -9  -1   3   72.19   31.20 
  -9  -1   3   26.00   17.90 
  -8  -1   3   -3.10   10.50 
  -8  -1   3    2.60    5.70 
   7   1  -3  416.66   44.60 
  -7  -1   3  386.16   46.50 
  -7  -1   3  369.96   23.60 
   6   1  -3  479.25   22.70 
   6   1  -3  531.65   47.30 
  -6  -1   3  489.55   47.50 
  -6  -1   3  511.65   24.60 
   5   1  -3  257.77   14.90 
   5   1  -3  219.08   33.00 
  -5  -1   3  234.78   37.80 
   4   1  -3   50.49   16.20 
   4   1  -3   40.50    6.70 
  -4  -1   3   32.00   15.40 
   3   1  -3 1758.92   64.89 
  -3  -1   3 1765.22   62.39 
  -3  -1   3 1790.52   67.09 
   2   1  -3 1541.35   51.59 
   2   1  -3 1504.25   53.79 
  -2  -1   3 1548.95   51.39 
   1   1  -3 2475.85   59.09 
   1   1  -3 2456.75   61.79 
   1   1  -3 2461.95   59.79 
  -1  -1   3 2558.34   59.79 
  -1  -1   3 2435.76   59.79 
  -1  -1   3 2529.45   61.09 
   0   1  -3   58.29   12.70 
   0   1  -3   37.70   11.60 
   0   1  -3   36.10    8.40 
   0  -1   3   58.09   12.10 
   0  -1   3   41.80   12.60 
   0  -1   3   29.90    8.90 
  -1   1  -3  843.62   42.00 
  -1   1  -3  775.42   38.00 
  -1   1  -3  877.71   42.40 
   1  -1   3  801.82   24.70 
   1  -1   3  851.01   39.40 
   1  -1   3  950.80   44.30 
  -2   1  -3   15.90    9.50 
  -2   1  -3    5.00    8.40 
  -2   1  -3   24.60   10.30 
   2  -1   3   14.80   10.80 
  -3   1  -3  193.38   28.60 
  -3   1  -3  236.08   35.50 
   3  -1   3  214.08   17.20 
   3  -1   3  219.08   33.20 
  -4   1  -3  529.35   42.70 
  -4   1  -3  493.55   45.90 
   4  -1   3  531.55   28.40 
   4  -1   3  490.25   44.90 
  -5   1  -3   11.10    8.80 
  -5   1  -3    2.90   10.40 
   5  -1   3    8.80    6.30 
   5  -1   3   11.80   11.90 
  -6   1  -3  369.86   55.19 
  -6   1  -3  466.95   45.30 
   6  -1   3  431.46   48.80 
   6  -1   3  402.46   30.80 
  -7   1  -3   52.99   27.10 
  -7   1  -3   56.49   21.80 
   7  -1   3  112.29   21.40 
  -8   1  -3  149.39   36.40 
  -8   1  -3  176.48   47.30 
   8  -1   3  164.98   26.00 
  -9   1  -3    3.30   17.30 
  -9   1  -3  -30.90   14.60 
   9  -1   3  -27.60   10.00 
 -10   1  -3   27.70   26.40 
 -10   1  -3   -7.10   18.70 
 -11   1  -3   20.90   25.70 
  11  -1   3    8.20   21.30 
 -13   0   3   80.49   39.60 
 -13   0   3    7.70   26.90 
 -12   0   3   15.60   19.10 
 -12   0   3   40.10   27.60 
 -12   0   3   60.79   34.00 
  11   0  -3  134.49   35.80 
 -11   0   3   67.99   33.50 
 -11   0   3  103.29   34.90 
 -11   0   3   84.29   19.90 
  10   0  -3  266.07   47.50 
 -10   0   3  201.28   48.40 
 -10   0   3  217.18   49.60 
 -10   0   3  223.18   31.00 
   9   0  -3    8.70    9.90 
   9   0  -3    5.60   13.20 
  -9   0   3   28.40   18.60 
  -9   0   3   31.40   13.40 
  -9   0   3   16.90   19.90 
   8   0  -3  -24.00    9.90 
   8   0  -3    0.40    6.60 
  -8   0   3   11.90    7.80 
  -8   0   3    0.60    8.90 
  -8   0   3   13.60   19.80 
   7   0  -3   -0.90    4.40 
   7   0  -3   14.00   14.80 
  -7   0   3   12.50    6.90 
  -7   0   3   -7.40   12.50 
   6   0  -3  606.94   52.99 
   6   0  -3  628.24   32.70 
  -6   0   3  649.74   54.49 
  -6   0   3  582.94   32.60 
   5   0  -3  285.07   33.10 
   5   0  -3  229.88   19.50 
  -5   0   3  263.87   20.80 
  -5   0   3  252.77   40.30 
   4   0  -3  144.19   15.00 
   4   0  -3  151.48   26.00 
  -4   0   3  147.39   24.30 
  -4   0   3  151.88   27.40 
   3   0  -3  917.81   47.00 
   3   0  -3  813.42   43.30 
  -3   0   3  871.21   43.70 
  -3   0   3  959.10   48.70 
   2   0  -3 4358.66   87.59 
   2   0  -3 4610.94   92.29 
  -2   0   3 4381.46   90.49 
  -2   0   3 4440.16   87.09 
   1   0  -3 2230.58   54.59 
   1   0  -3 2336.87   61.29 
   1   0  -3 2275.97   55.19 
  -1   0   3 2208.88   55.09 
  -1   0   3 2231.48   58.99 
  -1   0   3 2253.17   54.09 
   0   0  -3   54.39   12.10 
   0   0  -3   56.79    8.90 
   0   0  -3   54.39   12.70 
   0   0   3   46.10   12.10 
   0   0   3   37.60    8.60 
   0   0   3   49.10   12.50 
  -1   0  -3    3.80    5.80 
  -1   0  -3   -4.10    5.40 
   1   0   3    8.90    8.20 
   1   0   3    0.10    6.10 
  -2   0  -3  743.63   44.60 
  -2   0  -3  691.43   44.30 
   2   0   3  717.93   44.00 
  -3   0  -3  167.98   27.20 
  -3   0  -3  178.58   31.30 
  -3   0  -3  140.49   26.60 
   3   0   3  169.58    8.90 
   3   0   3  155.28   29.00 
  -4   0  -3  155.08   27.60 
  -4   0  -3  129.19   29.00 
   4   0   3  118.99   10.80 
   4   0   3   96.29   25.20 
  -5   0  -3   15.40   15.30 
  -5   0  -3   13.00   12.60 
   5   0   3   41.10   18.50 
   5   0   3   19.30    7.80 
  -6   0  -3  813.92   60.29 
  -6   0  -3  794.52   70.49 
   6   0   3  766.62   36.40 
  -7   0  -3  575.04   53.49 
  -7   0  -3  615.24   67.49 
   7   0   3  675.83   38.00 
  -8   0  -3  115.79   32.40 
  -8   0  -3  132.99   40.60 
   8   0   3  101.39   19.40 
  -9   0  -3  171.58   38.80 
  -9   0  -3  165.58   49.50 
   9   0   3  174.58   25.20 
 -10   0  -3   -3.60   22.60 
 -10   0  -3    4.10   25.10 
  10   0   3    0.50   11.70 
 -11   0  -3   95.49   43.70 
 -11   0  -3   10.30   31.90 
 -14   1   3  198.78   57.99 
 -13   1   3    9.70   21.20 
 -13   1   3  -10.20   17.80 
 -12   1   3   14.50   26.60 
 -12   1   3   54.19   18.30 
 -12   1   3   73.39   37.50 
  11  -1  -3  260.77   37.20 
  11  -1  -3  231.78   48.60 
 -11   1   3  269.37   57.09 
 -11   1   3  238.28   52.39 
 -11   1   3  197.08   33.50 
  10  -1  -3   67.29   19.50 
  10  -1  -3  135.79   37.20 
 -10   1   3   80.29   31.40 
 -10   1   3  133.29   42.20 
 -10   1   3  105.29   34.80 
   9  -1  -3  894.11   52.39 
   9  -1  -3  926.21   76.09 
  -9   1   3 1003.10   80.09 
  -9   1   3  904.21   76.09 
  -9   1   3  939.51   56.09 
   8  -1  -3  173.38   27.70 
   8  -1  -3  141.29   34.60 
  -8   1   3  216.68   31.70 
  -8   1   3  207.08   41.00 
  -8   1   3  137.39   37.10 
   7  -1  -3  239.68   24.90 
   7  -1  -3  246.18   41.90 
  -7   1   3  222.28   40.90 
  -7   1   3  217.38   25.50 
   6  -1  -3 1273.27   55.09 
   6  -1  -3 1315.47   74.69 
  -6   1   3 1347.67   77.49 
  -6   1   3 1328.77   56.39 
   5  -1  -3  162.48   31.10 
   5  -1  -3  148.99   22.50 
  -5   1   3  168.38   28.90 
  -5   1   3  206.18   36.80 
  -5   1   3  165.38   23.70 
   4  -1  -3  112.79   18.20 
   4  -1  -3  117.59   24.90 
  -4   1   3  130.89   27.30 
  -4   1   3  112.99   22.80 
   3  -1  -3  119.29   17.80 
   3  -1  -3  140.89   23.80 
   3  -1  -3  160.98   24.10 
  -3   1   3  139.09   25.40 
  -3   1   3  124.99   20.20 
   2  -1  -3 5558.44  101.59 
   2  -1  -3 5286.97  102.39 
  -2   1   3 5377.36   78.49 
  -2   1   3 5584.84   99.39 
  -2   1   3 5304.07  102.79 
   1  -1  -3  223.78   20.90 
   1  -1  -3  213.18   16.80 
   1  -1  -3  216.68   20.10 
  -1   1   3  194.08   16.20 
  -1   1   3  220.28   21.20 
  -1   1   3  184.18   19.50 
   0  -1  -3  751.52   27.30 
   0  -1  -3  834.82   36.90 
   0  -1  -3  749.73   39.20 
   0   1   3  792.32   39.30 
   0   1   3  755.92   35.10 
  -1  -1  -3  377.36   12.20 
  -1  -1  -3  379.26   30.10 
  -1  -1  -3  381.26   30.60 
   1   1   3  435.36   31.80 
  -2  -1  -3   12.80   10.70 
  -2  -1  -3   20.60   11.20 
   2   1   3    0.70    6.10 
  -3  -1  -3  854.51   55.39 
  -3  -1  -3  811.42   55.29 
   3   1   3  749.23   54.09 
  -4  -1  -3   13.80   14.00 
   4   1   3  -17.90   10.80 
  -5  -1  -3    4.30    9.20 
  -5  -1  -3   -2.80   12.80 
  -6  -1  -3    2.90   12.20 
  -6  -1  -3   37.90   20.60 
  -7  -1  -3   37.50   20.50 
  -7  -1  -3  -13.70   10.30 
  -8  -1  -3  403.26   71.59 
  -8  -1  -3  564.94   55.39 
  -9  -1  -3  153.88   59.59 
  -9  -1  -3  131.89   37.70 
 -10  -1  -3   40.90   27.60 
 -10  -1  -3   19.40   29.40 
 -11  -1  -3   29.00   34.20 
 -11  -1  -3    1.10   25.20 
 -11  -1  -3   13.90   26.90 
 -14   2   3   24.30   26.70 
 -14   2   3    2.50   25.10 
 -13   2   3   65.29   25.00 
 -13   2   3   29.60   25.10 
  12  -2  -3  -15.70   13.40 
 -12   2   3   10.60   22.70 
 -12   2   3   14.50   14.90 
  11  -2  -3   87.39   29.80 
 -11   2   3  -11.20   18.50 
 -11   2   3    5.80   25.70 
  10  -2  -3  222.88   50.19 
  10  -2  -3  238.28   38.30 
 -10   2   3  149.59   42.90 
 -10   2   3  221.08   48.00 
 -10   2   3  164.98   31.30 
   9  -2  -3  224.08   46.40 
   9  -2  -3  246.18   37.80 
  -9   2   3  205.28   34.10 
  -9   2   3  267.27   52.09 
  -9   2   3  241.18   48.30 
   8  -2  -3  140.29   35.60 
   8  -2  -3   76.49   20.60 
  -8   2   3   92.29   23.90 
  -8   2   3  207.78   43.30 
  -8   2   3   44.60   19.80 
   7  -2  -3  653.53   57.19 
   7  -2  -3  593.04   43.60 
  -7   2   3  650.93   61.39 
  -7   2   3  681.83   54.59 
  -7   2   3  596.64   44.10 
  -7   2   3  731.03   54.29 
   6  -2  -3   35.60   17.40 
   6  -2  -3   25.80   12.00 
  -6   2   3   47.90   14.80 
  -6   2   3   32.00   12.80 
  -6   2   3   25.10   19.60 
   5  -2  -3  365.36   38.80 
   5  -2  -3  459.05   36.20 
  -5   2   3  402.16   34.20 
  -5   2   3  404.76   42.90 
  -5   2   3  402.56   36.00 
   4  -2  -3   49.60   18.00 
   4  -2  -3   40.30   14.10 
   4  -2  -3   77.49   19.10 
  -4   2   3   61.49   16.00 
  -4   2   3   58.49   20.10 
   3  -2  -3   65.69   16.60 
   3  -2  -3   76.49   16.80 
   3  -2  -3   97.99   21.40 
  -3   2   3   88.69   21.40 
  -3   2   3  112.09   19.70 
   2  -2  -3 1066.29   46.50 
   2  -2  -3 1013.40   49.00 
  -2   2   3 1076.79   31.00 
  -2   2   3 1013.00   44.50 
   1  -2  -3  161.68   23.90 
   1  -2  -3  160.38   21.70 
   1  -2  -3  159.08   14.50 
  -1   2   3  151.98   14.30 
  -1   2   3  168.18   19.20 
   0  -2  -3 1185.68   44.80 
   0  -2  -3 1146.59   40.10 
   0  -2  -3 1179.18   51.79 
   0   2   3 1117.99   44.00 
   0   2   3 1138.49   49.90 
  -1  -2  -3  257.27   27.90 
  -1  -2  -3  261.47   26.70 
   1   2   3  254.07   25.50 
  -2  -2  -3 1642.44   72.59 
  -2  -2  -3 1671.63   72.89 
  -2  -2  -3 1621.14   34.70 
   2   2   3 1649.63   71.79 
  -3  -2  -3  102.09   26.10 
  -3  -2  -3  118.29   10.40 
  -3  -2  -3  105.09   25.60 
   3   2   3  135.49   29.40 
  -4  -2  -3   -1.50    4.40 
  -4  -2  -3    4.30   11.40 
  -4  -2  -3    1.70    7.50 
  -5  -2  -3  428.06   49.80 
  -5  -2  -3  402.16   42.60 
  -5  -2  -3  396.66   23.00 
  -6  -2  -3  306.77   46.70 
  -6  -2  -3  235.08   49.60 
  -7  -2  -3  144.99   39.10 
  -8  -2  -3  238.38   45.10 
  -8  -2  -3  261.07   59.59 
  -9  -2  -3   46.40   26.40 
  -9  -2  -3    3.00   25.90 
  -9  -2  -3   -1.70   13.90 
 -10  -2  -3   11.90   21.70 
 -10  -2  -3    4.10   22.50 
 -10  -2  -3  -15.40   23.50 
  14  -3  -3  -46.70   20.80 
 -14   3   3  -26.10   20.50 
  13  -3  -3  109.49   32.00 
 -13   3   3  161.28   35.80 
 -13   3   3   88.29   42.90 
  12  -3  -3   92.09   26.90 
 -12   3   3   82.19   33.00 
 -12   3   3  107.99   30.70 
  11  -3  -3   69.49   24.30 
  11  -3  -3   85.69   37.70 
 -11   3   3   84.29   26.50 
 -11   3   3   47.30   29.20 
  10  -3  -3  105.39   28.60 
 -10   3   3   96.29   32.40 
 -10   3   3   85.39   25.80 
   9  -3  -3  591.74   63.49 
   9  -3  -3  651.23   54.09 
  -9   3   3  652.83   59.69 
  -9   3   3  570.74   63.09 
  -9   3   3  527.65   56.79 
  -9   3   3  594.64   49.99 
   8  -3  -3   85.09   31.10 
   8  -3  -3   76.99   21.90 
  -8   3   3   79.39   23.20 
  -8   3   3   74.59   28.10 
  -8   3   3   39.90   24.00 
  -8   3   3   71.89   25.20 
   7  -3  -3  -14.40    4.90 
   7  -3  -3    3.20   15.50 
  -7   3   3   -8.50    6.70 
  -7   3   3   -0.80   13.10 
  -7   3   3   -6.00   10.80 
   6  -3  -3   22.50   19.40 
   6  -3  -3   33.50   15.30 
  -6   3   3   -9.40   14.40 
  -6   3   3   21.20   12.90 
  -6   3   3   31.60   15.50 
  -6   3   3   30.20   12.70 
   5  -3  -3  113.69   25.10 
   5  -3  -3  157.78   34.40 
  -5   3   3  159.78   27.00 
  -5   3   3  122.29   25.50 
  -5   3   3  136.29   29.40 
   4  -3  -3  439.96   42.40 
   4  -3  -3  541.15   41.90 
   4  -3  -3  575.84   39.80 
  -4   3   3  490.75   35.90 
   3  -3  -3   32.50   14.90 
   3  -3  -3   24.70   10.80 
   3  -3  -3   32.50   16.60 
  -3   3   3   26.60    6.30 
  -3   3   3   31.30   10.50 
   2  -3  -3  336.57   31.80 
   2  -3  -3  295.27   26.50 
  -2   3   3  292.27   24.90 
  -2   3   3  338.17   15.40 
   1  -3  -3   -1.30    5.80 
   1  -3  -3    9.50    5.50 
  -1   3   3    6.20    5.40 
  -1   3   3    6.70    6.90 
   0  -3  -3  136.29   20.40 
   0  -3  -3  126.39   22.70 
   0   3   3  116.49   20.40 
   0   3   3  128.89   20.00 
  -1  -3  -3  789.32   49.20 
  -1  -3  -3  735.93   44.00 
   1   3   3  796.62   45.60 
  -2  -3  -3  190.48   31.90 
  -2  -3  -3  171.88   29.40 
  -2  -3  -3  142.69   14.60 
  -3  -3  -3  182.48   17.00 
  -3  -3  -3  227.18   37.70 
  -3  -3  -3  198.38   34.30 
  -4  -3  -3   44.30   10.50 
  -4  -3  -3   51.59   19.60 
  -4  -3  -3   50.89   23.60 
  -5  -3  -3  367.16   41.20 
  -5  -3  -3  373.96   54.49 
  -5  -3  -3  318.47   55.29 
  -5  -3  -3  354.96   24.80 
  -6  -3  -3   83.29   14.60 
  -6  -3  -3  123.99   27.90 
  -6  -3  -3  135.19   39.70 
  -6  -3  -3   99.89   30.90 
  -7  -3  -3  -17.70   13.60 
  -7  -3  -3   10.20   16.60 
  -7  -3  -3   47.60   26.60 
  -8  -3  -3  377.46   70.49 
  -8  -3  -3  262.97   43.70 
  -9  -3  -3   60.69   24.80 
  -9  -3  -3   41.10   31.40 
 -10  -3  -3  151.18   50.69 
 -10  -3  -3  203.28   47.90 
  14  -4  -3   -4.60   21.70 
 -14   4   3  -19.20   31.20 
 -14   4   3   15.30   37.00 
  13  -4  -3   35.70   21.50 
 -13   4   3   16.10   23.50 
  12  -4  -3  142.59   35.40 
 -12   4   3  114.49   30.10 
 -12   4   3  208.48   50.19 
  11  -4  -3  121.19   30.40 
  11  -4  -3   54.89   35.90 
 -11   4   3  122.39   37.40 
 -11   4   3   88.59   28.00 
  10  -4  -3 1467.25  106.99 
  10  -4  -3 1642.94   93.59 
 -10   4   3 1692.73   96.59 
 -10   4   3 1409.16   99.49 
 -10   4   3 1655.23  100.19 
   9  -4  -3  164.48   43.40 
   9  -4  -3  256.57   44.50 
  -9   4   3  206.78   42.60 
  -9   4   3  174.68   36.30 
  -9   4   3  188.48   38.00 
   8  -4  -3  165.48   39.20 
  -8   4   3  116.59   29.90 
  -8   4   3  123.09   29.80 
  -8   4   3  173.58   33.20 
   7  -4  -3   53.69   23.70 
   7  -4  -3   77.89   23.80 
  -7   4   3   47.10   16.80 
  -7   4   3   74.29   22.10 
  -7   4   3   44.90   16.40 
   6  -4  -3  147.79   30.40 
   6  -4  -3  148.99   35.90 
  -6   4   3  214.68   35.80 
  -6   4   3  212.18   24.90 
   5  -4  -3  576.54   51.89 
   5  -4  -3  620.54   49.99 
  -5   4   3  578.74   31.80 
  -5   4   3  636.04   43.70 
   4  -4  -3  -14.20    5.70 
   4  -4  -3   -4.30    6.60 
  -4   4   3   17.00    9.70 
  -4   4   3    5.90    4.80 
   3  -4  -3   68.69   20.40 
   3  -4  -3   74.49   21.90 
   3  -4  -3   81.99   18.30 
  -3   4   3   64.39   16.10 
   2  -4  -3  612.84   49.20 
   2  -4  -3  664.13   40.20 
  -2   4   3  595.64   36.90 
   1  -4  -3    8.10    9.00 
   1  -4  -3   23.40    7.60 
  -1   4   3   17.10    9.60 
   0  -4  -3  513.95   39.40 
   0  -4  -3  479.25   31.60 
  -1  -4  -3  131.19   23.70 
  -1  -4  -3  156.58   28.20 
  -2  -4  -3   87.29   16.00 
  -2  -4  -3   72.39   21.70 
  -2  -4  -3   85.79   23.80 
  -3  -4  -3    8.80   12.10 
  -3  -4  -3   23.30    9.30 
  -3  -4  -3    1.90   11.00 
  -4  -4  -3  102.29   30.00 
  -4  -4  -3   55.79   13.30 
  -4  -4  -3   70.29   24.40 
  -5  -4  -3  415.96   29.60 
  -5  -4  -3  399.26   60.09 
  -5  -4  -3  441.66   65.19 
  -6  -4  -3  141.99   34.30 
  -6  -4  -3  182.78   41.60 
  -6  -4  -3  202.58   47.10 
  -6  -4  -3  178.18   20.80 
  -7  -4  -3  214.68   53.29 
  -7  -4  -3  134.59   41.90 
  -7  -4  -3   55.79   25.00 
  -7  -4  -3   69.19   13.10 
  -8  -4  -3   31.70   22.60 
  -8  -4  -3   -9.60   18.40 
  -8  -4  -3   45.90   30.00 
  -9  -4  -3  118.69   42.80 
  -9  -4  -3   42.40   34.70 
  -9  -4  -3   88.79   39.40 
  14  -5  -3   56.69   31.40 
 -14   5   3   18.60   22.90 
 -13   5   3   -6.80   25.30 
 -13   5   3   57.29   34.80 
  12  -5  -3   25.10   20.30 
 -12   5   3   16.10   23.70 
 -12   5   3   15.30   20.90 
  11  -5  -3  163.08   39.50 
 -11   5   3  145.59   38.90 
 -11   5   3  184.98   39.80 
  10  -5  -3   40.20   40.10 
  10  -5  -3  108.69   32.30 
 -10   5   3   34.60   21.60 
 -10   5   3  -27.60   26.40 
 -10   5   3   88.59   26.90 
   9  -5  -3  119.49   34.20 
  -9   5   3  126.79   32.70 
  -9   5   3  162.88   38.60 
  -9   5   3  118.89   30.70 
   8  -5  -3  113.89   31.10 
   8  -5  -3   75.39   32.00 
  -8   5   3  111.39   27.10 
  -8   5   3  166.28   34.80 
  -8   5   3  151.08   35.10 
   7  -5  -3   56.29   22.50 
   7  -5  -3   73.19   29.50 
  -7   5   3  128.89   30.20 
  -7   5   3   88.49   21.20 
  -7   5   3   45.30   17.70 
   6  -5  -3   80.29   25.40 
  -6   5   3  107.89   19.00 
  -6   5   3   99.59   26.00 
   5  -5  -3  292.87   46.40 
   5  -5  -3  272.47   46.10 
  -5   5   3  312.37   19.70 
  -5   5   3  261.47   28.40 
   4  -5  -3    3.10    8.30 
   4  -5  -3    3.50    8.90 
   4  -5  -3   18.80   15.70 
  -4   5   3   17.60    8.70 
   3  -5  -3   67.59   21.90 
   3  -5  -3   53.79   14.70 
   3  -5  -3   35.50   17.10 
  -3   5   3   62.29   15.10 
   2  -5  -3   19.80   14.30 
   2  -5  -3   29.60    4.30 
   2  -5  -3   28.20   11.20 
  -2   5   3   38.10   12.30 
   1  -5  -3  878.91   49.70 
   1  -5  -3  810.02   33.40 
  -1   5   3  858.91   47.60 
   0  -5  -3   -1.50    7.10 
   0  -5  -3   14.70   10.80 
  -1  -5  -3 1129.29   64.29 
  -1  -5  -3 1155.98   59.79 
  -2  -5  -3   35.30   11.60 
  -2  -5  -3   25.10   15.30 
  -2  -5  -3   -3.30    9.20 
  -3  -5  -3   -3.40    9.10 
  -3  -5  -3   15.90   14.50 
  -3  -5  -3   -1.20    7.80 
  -4  -5  -3  546.65   37.80 
  -4  -5  -3  532.85   56.69 
  -4  -5  -3  666.63   63.29 
  -5  -5  -3    7.50   15.90 
  -5  -5  -3   20.80   10.80 
  -5  -5  -3   57.49   26.20 
  -6  -5  -3   26.10   21.40 
  -6  -5  -3    7.60   18.00 
  -6  -5  -3   14.70    9.90 
  -6  -5  -3   34.20   17.60 
  -7  -5  -3    7.80    8.40 
  -7  -5  -3   22.80   20.20 
  -8  -5  -3   61.59   37.00 
  -8  -5  -3   62.19   31.80 
  -8  -5  -3   48.70   35.90 
  -9  -5  -3   32.40   37.40 
  -9  -5  -3   39.30   34.90 
  14  -6  -3   26.80   23.00 
 -14   6   3   63.69   35.00 
  13  -6  -3  152.48   41.40 
  12  -6  -3  -43.30   14.10 
 -12   6   3    5.80   18.90 
  11  -6  -3   26.00   24.20 
 -11   6   3  -28.50   21.10 
 -11   6   3   34.20   25.20 
 -11   6   3   55.49   24.50 
  10  -6  -3   20.50   20.10 
  10  -6  -3   54.69   43.20 
 -10   6   3   11.10   16.40 
 -10   6   3    6.20   19.10 
   9  -6  -3  121.39   42.30 
   9  -6  -3  178.08   42.50 
  -9   6   3  245.48   43.80 
  -9   6   3  146.19   38.70 
  -9   6   3  159.78   32.10 
   8  -6  -3  194.48   42.70 
   8  -6  -3  155.98   40.50 
  -8   6   3  206.78   41.90 
  -8   6   3  237.18   35.60 
  -8   6   3  244.68   42.70 
   7  -6  -3   -7.90   12.90 
   7  -6  -3   -2.30    9.90 
  -7   6   3    1.10   10.60 
  -7   6   3   21.80   11.70 
  -7   6   3   20.20   13.20 
   6  -6  -3    8.90   10.80 
   6  -6  -3  -13.50    9.20 
  -6   6   3    1.60    5.40 
   5  -6  -3   29.70   13.10 
   5  -6  -3   37.30   20.20 
   5  -6  -3   57.89   24.00 
  -5   6   3   41.20   14.10 
   4  -6  -3   57.69   23.40 
   4  -6  -3   44.00   20.50 
   4  -6  -3   35.70   13.00 
  -4   6   3   23.00   11.60 
   3  -6  -3   31.40   12.00 
   3  -6  -3    8.10   14.30 
  -3   6   3   15.00    8.90 
   2  -6  -3  245.88   44.20 
   2  -6  -3  229.88   26.40 
  -2   6   3  231.08   25.10 
   1  -6  -3   38.30   15.70 
   1  -6  -3    4.00    9.60 
   1  -6  -3   17.30    7.00 
   0  -6  -3 1153.88   52.99 
   0  -6  -3 1093.99   62.29 
  -1  -6  -3  509.75   45.80 
  -1  -6  -3  583.84   44.80 
  -2  -6  -3   48.00   15.80 
  -2  -6  -3   32.50   19.00 
  -2  -6  -3   24.40   16.90 
  -3  -6  -3  -18.10    8.50 
  -3  -6  -3  -15.70    8.00 
  -3  -6  -3    4.20    9.00 
  -4  -6  -3    1.90    8.10 
  -4  -6  -3    8.10   17.40 
  -4  -6  -3    7.20   14.20 
  -5  -6  -3   -9.50   10.00 
  -5  -6  -3   -9.70   15.70 
  -5  -6  -3   25.90   19.10 
  -6  -6  -3   52.49   15.00 
  -6  -6  -3   71.59   33.20 
  -6  -6  -3  120.29   38.70 
  -6  -6  -3   62.49   22.90 
  -7  -6  -3   -2.60    7.70 
  -7  -6  -3    5.80   20.50 
  -7  -6  -3  -14.70   24.60 
  -7  -6  -3    2.10   26.30 
  -8  -6  -3   14.30   27.00 
  -8  -6  -3  -29.80   33.90 
  -8  -6  -3  -33.20   19.50 
  14  -7  -3   31.90   28.30 
 -14   7   3   45.70   32.90 
  13  -7  -3   48.70   27.60 
 -13   7   3   10.20   26.40 
  12  -7  -3   34.80   21.80 
 -12   7   3   -4.20   21.00 
  11  -7  -3    3.00   15.60 
 -11   7   3   14.20   13.60 
 -11   7   3   25.90   26.30 
  10  -7  -3    9.80   14.00 
 -10   7   3   -8.00   21.60 
 -10   7   3   13.90   20.90 
 -10   7   3   10.80   17.20 
   9  -7  -3   35.70   29.70 
   9  -7  -3  139.39   40.20 
  -9   7   3  163.28   39.50 
  -9   7   3  102.89   29.70 
  -9   7   3  124.79   27.40 
   8  -7  -3  -19.30   25.50 
   8  -7  -3    5.30   13.10 
  -8   7   3   -0.20   10.80 
  -8   7   3   33.40   16.80 
  -8   7   3    3.70    8.70 
   7  -7  -3  394.06   63.99 
   7  -7  -3  338.47   56.49 
  -7   7   3  370.06   26.40 
  -7   7   3  366.26   38.60 
   6  -7  -3  194.98   43.30 
   6  -7  -3  165.28   44.10 
  -6   7   3  238.58   49.40 
  -6   7   3  207.58   11.40 
   5  -7  -3  899.61   53.79 
   5  -7  -3  877.01   74.89 
   5  -7  -3  952.60   76.49 
  -5   7   3  866.41   50.19 
   4  -7  -3   -2.50   10.40 
  -4   7   3   23.20   10.90 
   3  -7  -3   52.49   22.80 
   3  -7  -3   49.20   16.70 
  -3   7   3   98.99   19.70 
   2  -7  -3   12.50   11.90 
   2  -7  -3   46.70   16.80 
  -2   7   3   30.60   12.00 
   1  -7  -3  540.65   30.00 
   1  -7  -3  571.14   45.20 
   1  -7  -3  722.13   65.59 
   0  -7  -3  142.39   29.60 
   0  -7  -3  138.49   35.90 
   0  -7  -3  152.68   25.50 
  -1  -7  -3  140.99   35.90 
  -1  -7  -3  127.59   27.10 
  -1  -7  -3  181.28   33.70 
  -2  -7  -3   -4.50    9.20 
  -2  -7  -3   -8.30    9.60 
  -3  -7  -3   36.10   20.50 
  -3  -7  -3   -2.10   12.90 
  -3  -7  -3   -4.90    9.10 
  -4  -7  -3  -33.10   14.30 
  -4  -7  -3   36.00   20.00 
  -4  -7  -3    4.40   10.40 
  -5  -7  -3  -13.70   10.10 
  -5  -7  -3   14.30   19.60 
  -5  -7  -3    4.40   17.40 
  -6  -7  -3   -3.30   11.70 
  -6  -7  -3  -21.40   19.20 
  -7  -7  -3   -2.70    9.40 
  -7  -7  -3   10.90   27.00 
  -7  -7  -3    8.00   28.20 
  -7  -7  -3   36.30   21.20 
  14  -8  -3   15.00   23.50 
 -14   8   3   -0.20   24.60 
  13  -8  -3   84.79   34.90 
 -13   8   3   91.19   32.50 
  12  -8  -3  -13.10   17.50 
 -12   8   3   44.10   24.50 
  11  -8  -3  201.58   53.59 
 -11   8   3  155.78   34.90 
 -11   8   3  252.97   57.69 
  10  -8  -3  288.67   55.79 
 -10   8   3  339.27   53.29 
 -10   8   3  265.57   42.10 
   9  -8  -3    6.80   10.20 
  -9   8   3   16.30   19.60 
  -9   8   3   -0.20    8.70 
  -9   8   3    9.00   15.70 
   8  -8  -3   -6.50   11.30 
  -8   8   3   19.00   10.40 
  -8   8   3   39.00   16.40 
   7  -8  -3  677.13   76.09 
   7  -8  -3  683.53   70.69 
  -7   8   3  582.94   46.70 
  -7   8   3  667.73   23.80 
   6  -8  -3  251.27   53.09 
  -6   8   3  240.48   51.59 
   5  -8  -3    9.60   19.80 
   5  -8  -3   -7.60    7.90 
   5  -8  -3   41.60   21.70 
  -5   8   3  -13.80    6.30 
   4  -8  -3   -1.10    8.80 
   4  -8  -3    6.80   10.10 
  -4   8   3    1.00    6.70 
   3  -8  -3  123.09   35.50 
   3  -8  -3  133.69   24.50 
  -3   8   3  100.49   20.30 
   2  -8  -3   18.20   13.40 
   2  -8  -3   30.10   21.40 
   1  -8  -3  101.89   32.10 
   1  -8  -3   84.79   15.50 
   1  -8  -3   66.19   20.20 
   0  -8  -3   63.39   17.80 
   0  -8  -3   56.19   27.40 
  -1  -8  -3  113.29   26.20 
  -1  -8  -3  110.79   33.40 
  -1  -8  -3  214.78   38.50 
  -2  -8  -3   33.50   21.00 
  -2  -8  -3   30.10   17.80 
  -2  -8  -3   67.09   25.50 
  -3  -8  -3  -10.70   18.70 
  -3  -8  -3   -5.20   13.60 
  -3  -8  -3   22.40   17.30 
  -3  -8  -3   19.10   17.20 
  -4  -8  -3  221.48   36.60 
  -4  -8  -3  171.88   44.50 
  -4  -8  -3  230.68   47.50 
  -4  -8  -3  166.78   41.50 
  -5  -8  -3   12.80   18.10 
  -5  -8  -3  -13.40   11.50 
  -5  -8  -3   16.30   20.20 
  -5  -8  -3  -20.00   16.90 
  -6  -8  -3  153.48   48.60 
  -6  -8  -3  137.79   38.80 
  -6  -8  -3  111.49   22.70 
  -6  -8  -3  106.09   38.60 
  13  -9  -3    9.40   18.80 
 -13   9   3    4.10   25.00 
  12  -9  -3  218.18   53.49 
 -12   9   3  158.68   36.60 
  11  -9  -3  194.68   49.20 
 -11   9   3  209.28   38.30 
 -11   9   3  175.28   45.90 
  10  -9  -3   52.59   26.60 
 -10   9   3   46.80   17.70 
 -10   9   3  111.69   29.30 
   9  -9  -3   30.00   25.70 
  -9   9   3   40.20   21.10 
  -9   9   3   74.89   17.80 
   8  -9  -3    0.10   14.20 
  -8   9   3   12.90   15.80 
  -8   9   3    5.00    4.80 
   7  -9  -3  128.09   51.29 
   7  -9  -3  194.68   46.10 
  -7   9   3  288.97   40.10 
   6  -9  -3   68.79   31.00 
   6  -9  -3   38.60   25.20 
  -6   9   3   49.99   25.00 
   5  -9  -3   68.79   32.60 
   5  -9  -3  105.59   32.30 
  -5   9   3   90.39   20.70 
   4  -9  -3  -17.20    8.30 
   4  -9  -3    7.40    8.50 
  -4   9   3   -6.70    6.70 
   3  -9  -3    1.80    9.90 
   3  -9  -3  -21.30   14.70 
   2  -9  -3  464.45   71.19 
   2  -9  -3  340.17   36.60 
   1  -9  -3  397.36   65.59 
   1  -9  -3  332.17   24.40 
   1  -9  -3  319.67   43.60 
   0  -9  -3   41.00   13.60 
   0  -9  -3   -0.90   13.10 
   0  -9  -3   22.90   14.90 
  -1  -9  -3   37.20   17.60 
  -1  -9  -3   46.30   27.90 
  -1  -9  -3   39.90   22.90 
  -2  -9  -3    8.70   14.70 
  -2  -9  -3   46.00   20.30 
  -2  -9  -3   42.50   26.90 
  -2  -9  -3   36.40   21.50 
  -3  -9  -3   24.30   21.80 
  -3  -9  -3   13.20   15.40 
  -3  -9  -3   18.50   16.50 
  -3  -9  -3   -1.90   10.60 
  -4  -9  -3  151.18   31.70 
  -4  -9  -3  188.08   45.10 
  -4  -9  -3  223.28   50.09 
  -4  -9  -3  115.59   42.20 
  -5  -9  -3   83.39   34.10 
  -5  -9  -3   25.20   34.80 
  -5  -9  -3   94.79   35.60 
  13 -10  -3   62.79   34.90 
 -13  10   3    1.30   22.40 
  12 -10  -3   49.40   30.30 
 -12  10   3   36.40   21.00 
  11 -10  -3   72.99   35.90 
 -11  10   3  132.39   38.80 
 -11  10   3  163.48   29.60 
  10 -10  -3   29.10   29.80 
 -10  10   3    0.20   20.20 
 -10  10   3   24.20   10.90 
   9 -10  -3  378.46   70.79 
  -9  10   3  241.48   43.10 
  -9  10   3  255.97   14.60 
   8 -10  -3   67.49   26.20 
  -8  10   3   34.00   16.70 
   7 -10  -3    4.50   14.50 
  -7  10   3  -11.10   10.80 
   6 -10  -3   72.69   32.40 
   5 -10  -3  125.09   39.10 
   5 -10  -3   34.00   33.10 
  -5  10   3   98.49   21.30 
   4 -10  -3   32.90   14.50 
   4 -10  -3   44.40   26.60 
  -4  10   3   46.80   15.80 
   3 -10  -3   39.30   25.60 
   2 -10  -3  166.08   30.80 
   2 -10  -3  152.68   43.60 
   1 -10  -3   49.00   10.90 
   1 -10  -3   40.40   23.10 
   0 -10  -3  105.69   21.40 
   0 -10  -3   92.69   27.40 
   0 -10  -3  103.39   35.10 
  -1 -10  -3   10.10   21.80 
  -1 -10  -3   43.60   22.40 
  -1 -10  -3   42.60   20.20 
  -1 -10  -3   10.20   16.40 
  -2 -10  -3  -13.20   17.80 
  -2 -10  -3   24.60   16.70 
  -2 -10  -3   18.30   20.60 
  -2 -10  -3   -5.60   14.30 
  -3 -10  -3   27.30   24.50 
  -3 -10  -3   44.20   19.30 
  -3 -10  -3   18.50   28.90 
  -3 -10  -3   17.30   21.30 
  -4 -10  -3   21.00   23.20 
  -4 -10  -3    4.10   18.50 
  -4 -10  -3  -24.60   19.50 
  -4 -10  -3  -13.80   19.60 
  12 -11  -3  131.09   51.19 
 -12  11   3  109.89   36.40 
  11 -11  -3  103.29   41.10 
 -11  11   3  210.48   44.70 
 -11  11   3  112.39   21.30 
  10 -11  -3  104.19   45.20 
 -10  11   3  127.19   31.80 
   9 -11  -3  -35.70   15.00 
  -9  11   3   24.90   20.90 
   8 -11  -3  149.19   49.30 
  -8  11   3  187.58   31.60 
   7 -11  -3   74.09   31.40 
   6 -11  -3   19.30   19.10 
  -6  11   3   11.80   10.30 
   5 -11  -3   -7.30   21.20 
  -5  11   3  -10.10    8.60 
   4 -11  -3  -12.40   11.40 
   4 -11  -3  -13.40    7.50 
   3 -11  -3   15.50   23.10 
   3 -11  -3   60.29   19.50 
   2 -11  -3    8.60   13.10 
   2 -11  -3  -37.60   15.90 
   1 -11  -3   98.59   26.30 
   1 -11  -3  142.09   44.40 
   1 -11  -3  146.89   13.00 
   1 -11  -3  139.69   12.10 
   0 -11  -3   16.40   15.90 
   0 -11  -3   32.10   22.00 
   0 -11  -3  -16.40    9.30 
  -1 -11  -3   -7.80   15.60 
  -1 -11  -3   29.00   20.60 
  -1 -11  -3   21.20   23.00 
  -2 -11  -3   32.10   20.20 
  -2 -11  -3   34.10   19.70 
  -2 -11  -3    6.40   18.10 
  -2 -11  -3   18.60   23.70 
  -3 -11  -3  -14.60   25.40 
  -3 -11  -3  -24.20   20.90 
  -3 -11  -3   27.10   20.90 
  -3 -11  -3   17.90   21.60 
  11 -12  -3   98.79   46.70 
 -11  12   3   15.00   37.10 
  10 -12  -3   65.09   31.90 
 -10  12   3   24.00   29.90 
   9 -12  -3  118.79   43.50 
  -9  12   3   85.89   25.00 
   8 -12  -3   -5.00   19.50 
  -8  12   3    1.50   13.60 
   7 -12  -3   36.70   22.70 
  -7  12   3   48.70   17.60 
   6 -12  -3   40.10   26.40 
   5 -12  -3   40.40   35.30 
   4 -12  -3   84.39   19.80 
   4 -12  -3  135.99   48.20 
   3 -12  -3   10.20   13.40 
   3 -12  -3   28.80   13.20 
   2 -12  -3   29.50   26.50 
   2 -12  -3   26.60   14.10 
   1 -12  -3   14.10   16.70 
   1 -12  -3   48.10   31.00 
   0 -12  -3  109.79   19.90 
   0 -12  -3  126.39   39.50 
   0 -12  -3   71.49   30.10 
  -1 -12  -3    6.40   19.20 
  -1 -12  -3    2.70   16.00 
  -1 -12  -3    1.90   26.30 
  10 -13  -3  -47.00   25.90 
 -10  13   3  -19.10   24.50 
   9 -13  -3   62.19   37.10 
  -9  13   3   22.80   30.40 
   8 -13  -3   17.20   35.70 
  -8  13   3   46.60   17.10 
   7 -13  -3   16.40   17.70 
   6 -13  -3   68.39   33.00 
   5 -13  -3   13.50   27.50 
   4 -13  -3    0.20   20.00 
   3 -13  -3   -8.50   12.00 
   3 -13  -3   37.10   27.60 
   2 -13  -3   45.60   25.80 
   2 -13  -3   98.39   46.60 
   1 -13  -3  269.37   44.00 
   1 -13  -3  359.86   71.19 
   0 -13  -3  -10.00   21.10 
   0 -13  -3    7.00   27.20 
   0 -13  -3   20.10   10.00 
   0 -13  -3   -4.20    6.20 
   8 -14  -3   38.80   29.90 
   7 -14  -3   54.89   45.30 
   6 -14  -3   80.09   39.10 
   5 -14  -3   -4.00   26.00 
   4 -14  -3  201.28   60.59 
   3 -14  -3  148.69   56.89 
   2 -16   4   33.70   29.00 
   3 -16   4    7.70   20.70 
   4 -16   4  103.39   47.00 
  -1 -15   4   -4.70   28.20 
  -1 -15   4   25.80   18.40 
   0 -15   4   51.79   29.70 
   0 -15   4  -29.50   23.10 
   1 -15   4   54.89   26.80 
   1 -15   4   33.40   24.30 
   1 -15   4   51.89   24.50 
   2 -15   4  -27.80   15.70 
   2 -15   4   22.10   21.70 
   3 -15   4  -35.70   15.80 
   3 -15   4  -21.60   16.70 
   4 -15   4  -15.90   18.50 
   4 -15   4   35.60   24.80 
   5 -15   4   -4.90   14.40 
   5 -15   4   32.40   20.20 
   6 -15   4  -17.80   29.80 
   6 -15   4  -19.40   18.50 
   7 -15   4   -1.90   27.50 
   7 -15   4   -0.50   21.50 
  -3 -14   4  -22.40   17.00 
  -3 -14   4   -5.40   13.40 
  -3 -14   4  -52.09   25.70 
  -3 -14   4   17.00   11.40 
  -2 -14   4  -15.00   16.20 
  -2 -14   4  -42.30   25.20 
  -2 -14   4    9.40   17.00 
  -1 -14   4    1.10   19.90 
  -1 -14   4   10.10   28.30 
  -1 -14   4   12.10   25.20 
   0 -14   4  128.89   37.10 
   0 -14   4  202.58   54.59 
   0 -14   4  178.08   48.80 
   1 -14   4   30.00   21.00 
   1 -14   4   26.90   19.20 
   2 -14   4    9.50   17.20 
   2 -14   4    9.60   22.30 
   3 -14   4  495.15   94.59 
   3 -14   4  339.97   46.20 
   4 -14   4   59.59   25.30 
   4 -14   4  120.39   28.30 
   5 -14   4  282.57   67.79 
   5 -14   4  240.48   36.80 
   6 -14   4   33.00   27.60 
   6 -14   4   54.59   24.20 
   7 -14   4  204.68   38.20 
   7 -14   4  119.19   47.80 
   8 -14   4  -34.10   24.70 
   8 -14   4    2.00   26.80 
  -9  14  -4  -17.50   21.30 
   9 -14   4    7.20   31.00 
  -5 -13   4   88.49   27.60 
  -5 -13   4   93.89   39.10 
  -5 -13   4   93.29   27.40 
  -5 -13   4   97.79   43.60 
  -4 -13   4  145.69   45.70 
  -4 -13   4   48.00   23.30 
  -4 -13   4   57.29   30.80 
  -4 -13   4  104.49   23.40 
  -3 -13   4   39.10   23.90 
  -3 -13   4   64.49   17.60 
  -3 -13   4   10.30   25.30 
  -3 -13   4  -10.10   14.70 
  -2 -13   4   42.60   10.60 
  -2 -13   4   47.10   21.50 
  -2 -13   4   23.50    6.70 
  -1 -13   4  -13.10   18.40 
  -1 -13   4   54.49   29.20 
  -1 -13   4   20.50   22.80 
   0 -13   4  145.09   38.90 
   0 -13   4  112.09   30.60 
   0 -13   4  146.99   44.80 
   1 -13   4  150.68   33.40 
   1 -13   4  154.18   44.60 
   2 -13   4  121.49   30.40 
   2 -13   4  129.89   40.60 
   3 -13   4   34.20   19.60 
   3 -13   4   75.39   32.60 
   4 -13   4   37.60   23.10 
   4 -13   4   31.40   18.50 
   5 -13   4   58.79   30.80 
   5 -13   4    3.00   16.50 
   6 -13   4   57.89   21.30 
   6 -13   4   49.00   24.10 
   7 -13   4  -21.20   15.50 
   7 -13   4   -5.90   21.10 
  -8  13  -4   51.39   22.50 
   8 -13   4   36.70   22.10 
   8 -13   4   27.70   29.20 
  -9  13  -4  226.28   46.80 
  -9  13  -4  140.19   23.80 
  -9  13  -4  202.18   34.50 
   9 -13   4  142.19   40.50 
   9 -13   4  105.39   46.80 
 -10  13  -4   14.50   28.70 
 -10  13  -4   -9.20   17.00 
 -10  13  -4   -5.70   25.80 
  10 -13   4    8.90   24.50 
  -6 -12   4  -25.30   16.80 
  -6 -12   4  -31.10   10.90 
  -6 -12   4  -42.50   13.30 
  -6 -12   4    4.20   23.60 
  -6 -12   4   18.60   38.60 
  -5 -12   4   23.40   24.30 
  -5 -12   4   10.20   14.00 
  -5 -12   4   -5.10   15.30 
  -4 -12   4  167.88   34.10 
  -4 -12   4  215.08   53.49 
  -4 -12   4  151.88   33.50 
  -4 -12   4   95.09   24.20 
  -3 -12   4  188.28   47.20 
  -3 -12   4  305.17   31.40 
  -3 -12   4  273.87   47.30 
  -2 -12   4   33.30   17.50 
  -2 -12   4   -8.50   21.20 
  -2 -12   4   21.20    9.20 
  -2 -12   4   47.60   23.10 
  -2 -12   4   66.29   15.00 
  -1 -12   4  363.86   65.69 
  -1 -12   4  366.76   58.39 
  -1 -12   4  344.57   51.19 
   0 -12   4   74.89   23.90 
   0 -12   4   25.80   20.00 
  -1  12  -4   72.79   28.80 
   1 -12   4   56.79   22.20 
   1 -12   4   22.80   23.00 
  -2  12  -4    8.80   18.40 
   2 -12   4   35.20   15.60 
   2 -12   4   50.09   24.70 
   3 -12   4  182.68   33.30 
   3 -12   4  205.08   49.20 
   4 -12   4   18.30   16.50 
   4 -12   4   22.10   26.30 
   5 -12   4  255.27   39.70 
   5 -12   4  276.17   59.59 
  -6  12  -4  185.08   36.10 
   6 -12   4  349.77   71.39 
   6 -12   4  130.49   30.30 
  -7  12  -4  401.46   22.00 
  -7  12  -4  392.36   23.00 
  -7  12  -4  408.76   46.60 
   7 -12   4  340.07   51.59 
   7 -12   4  421.76   80.99 
  -8  12  -4   -7.90    7.60 
  -8  12  -4  -16.80   15.70 
  -8  12  -4   21.50   14.20 
   8 -12   4   24.60   27.90 
   8 -12   4   -7.00   22.70 
  -9  12  -4    1.10   20.10 
  -9  12  -4   16.10   21.70 
   9 -12   4   15.70   26.60 
   9 -12   4   37.60   19.40 
 -10  12  -4   17.40   30.20 
 -10  12  -4  -58.99   21.10 
 -10  12  -4    7.80   17.60 
  10 -12   4  -21.60   19.50 
  -7 -11   4    2.50   27.10 
  -7 -11   4   19.50   30.80 
  -7 -11   4   -2.10    2.90 
  -7 -11   4    3.90    5.30 
  -6 -11   4    7.50   29.20 
  -6 -11   4  -12.50   10.00 
  -5 -11   4   -3.20   17.30 
  -5 -11   4   10.80   12.40 
  -4 -11   4  170.08   36.60 
  -4 -11   4  147.49   45.50 
  -3 -11   4  251.47   28.80 
  -3 -11   4  287.37   45.90 
  -3 -11   4  265.17   55.59 
  -2 -11   4   10.10   13.80 
  -2 -11   4   -1.60    7.00 
  -2 -11   4    2.80   15.60 
  -2 -11   4   28.40   10.30 
  -1 -11   4   83.49   28.40 
  -1 -11   4   96.49   35.20 
  -1 -11   4   95.59   28.60 
  -1 -11   4   71.79    7.10 
  -1 -11   4   71.19    7.30 
   0  11  -4   37.60   24.40 
   0 -11   4   36.40   22.60 
   0 -11   4   57.39   22.50 
  -1  11  -4    9.10   15.50 
   1 -11   4   21.70   11.90 
   1 -11   4   -4.90   11.70 
   2 -11   4  152.08   30.40 
   2 -11   4  221.58   48.80 
  -3  11  -4   27.30   19.90 
   3 -11   4  -13.60   11.80 
   3 -11   4   -0.50   12.80 
  -4  11  -4  -12.50   16.60 
   4 -11   4  -10.20   18.40 
   4 -11   4   30.60   15.70 
  -5  11  -4   47.50   21.50 
   5 -11   4   28.70   18.70 
   5 -11   4   55.89   28.20 
  -6  11  -4  228.48   19.00 
  -6  11  -4  236.38   17.80 
  -6  11  -4  228.58   40.80 
   6 -11   4  302.67   45.60 
   6 -11   4  230.28   54.79 
  -7  11  -4  -10.40    7.40 
  -7  11  -4    8.30   15.10 
  -7  11  -4   -9.80   11.80 
   7 -11   4  -13.60    9.00 
   7 -11   4   48.90   21.80 
  -8  11  -4   75.29   21.30 
  -8  11  -4   36.20   21.50 
  -8  11  -4   19.20   17.90 
   8 -11   4   18.60   17.80 
  -9  11  -4   13.70   13.60 
  -9  11  -4   -3.60   19.50 
   9 -11   4   55.49   33.00 
   9 -11   4   -6.20   23.70 
 -10  11  -4   10.10   22.70 
 -10  11  -4   28.80   19.50 
  10 -11   4   11.80   32.80 
 -11  11  -4   93.69   30.90 
 -11  11  -4   60.49   33.70 
  11 -11   4  158.98   49.70 
  -8 -10   4  -15.10   21.30 
  -8 -10   4   47.60   32.60 
  -7 -10   4   15.00   24.20 
  -6 -10   4    2.40   19.20 
  -5 -10   4  -18.20   13.80 
  -5 -10   4    9.50    9.40 
  -4 -10   4   -6.00    9.20 
  -4 -10   4   12.10   13.90 
  -3 -10   4   12.50   15.90 
  -3 -10   4    2.40    9.10 
  -3 -10   4   13.30   15.60 
  -2 -10   4   -0.70   12.00 
  -2 -10   4    3.70   11.50 
  -2 -10   4    5.30    8.80 
  -1 -10   4  178.88   35.80 
  -1 -10   4  163.08   41.00 
  -1 -10   4  175.98   14.30 
  -1 -10   4  167.88   37.00 
  -1 -10   4  195.08   15.90 
   0  10  -4   24.60   18.10 
   0 -10   4   58.89   19.70 
   0 -10   4   43.20   19.80 
  -1  10  -4  347.67   54.59 
   1 -10   4  301.47   52.09 
   1 -10   4  269.57   38.70 
  -2  10  -4    5.50   12.30 
   2 -10   4   -5.70   10.10 
   2 -10   4  -13.20    7.70 
  -3  10  -4   30.60   25.50 
   3 -10   4  137.59   28.50 
   3 -10   4  113.79   35.90 
  -4  10  -4    7.10   13.70 
  -4  10  -4   11.20   11.80 
   4 -10   4    9.20   12.30 
   4 -10   4    0.90   17.50 
  -5  10  -4    6.10   15.80 
  -5  10  -4    0.80    4.80 
  -5  10  -4   -5.10    4.10 
   5 -10   4   -8.80    8.20 
   5 -10   4   13.80   14.10 
  -6  10  -4  -21.20    8.80 
  -6  10  -4   13.60    9.10 
   6 -10   4   14.80   16.20 
   6 -10   4  -18.80   13.50 
  -7  10  -4    8.60   14.00 
  -7  10  -4   -2.70   10.80 
   7 -10   4  -18.70   18.60 
   7 -10   4  -17.00   11.50 
  -8  10  -4   35.00   14.80 
  -8  10  -4   31.60   21.40 
   8 -10   4   31.90   29.80 
   8 -10   4   25.90   19.90 
  -9  10  -4   -8.20   10.10 
  -9  10  -4    2.30   12.80 
   9 -10   4    1.70   26.40 
   9 -10   4   -3.50   17.00 
 -10  10  -4   75.19   25.50 
 -10  10  -4   -7.60   16.70 
  10 -10   4    8.40   19.60 
 -11  10  -4   68.79   35.00 
 -11  10  -4    7.00   24.50 
  11 -10   4   22.30   28.20 
  -9  -9   4   27.50   25.50 
  -9  -9   4   11.10   26.90 
  -8  -9   4  -10.90   17.60 
  -8  -9   4   -2.00   24.00 
  -6  -9   4   -2.90   17.80 
  -6  -9   4   11.10    7.70 
  -5  -9   4  278.27   55.59 
  -5  -9   4  206.88   28.80 
  -4  -9   4  383.76   62.09 
  -4  -9   4  458.85   39.20 
  -3  -9   4  294.07   52.69 
  -3  -9   4  274.27   31.40 
  -3  -9   4  342.27   35.90 
  -2  -9   4  250.27   47.90 
  -2  -9   4  265.97   26.70 
  -2  -9   4  279.47   41.10 
   1   9  -4   68.99   20.70 
  -1  -9   4    5.40   11.50 
  -1  -9   4   -0.80   10.50 
  -1  -9   4   -0.20    4.70 
   0   9  -4    4.30   14.50 
   0  -9   4   34.90   13.50 
   0  -9   4   14.60   16.50 
  -1   9  -4  123.49   29.80 
   1  -9   4  113.29   31.30 
   1  -9   4  143.89   33.50 
  -2   9  -4   70.19   24.30 
   2  -9   4   68.89   27.50 
   2  -9   4   83.99   25.90 
  -3   9  -4   39.30   21.30 
   3  -9   4   54.29   22.40 
   3  -9   4   27.10   14.90 
  -4   9  -4    9.20   10.80 
  -4   9  -4   18.20    6.40 
  -4   9  -4    9.70   17.60 
   4  -9   4   11.10   13.20 
   4  -9   4   34.00   21.10 
  -5   9  -4  144.89   37.20 
  -5   9  -4  124.59   19.40 
  -5   9  -4   94.39   32.80 
   5  -9   4  135.49   30.50 
   5  -9   4  156.08   40.40 
  -6   9  -4   27.10    9.50 
  -6   9  -4    2.60   13.50 
   6  -9   4   11.20   19.40 
   6  -9   4   21.10   16.20 
  -7   9  -4   26.30   17.60 
  -7   9  -4   42.40   16.30 
   7  -9   4    3.40   19.10 
   7  -9   4    9.50   16.30 
  -8   9  -4  147.09   30.50 
  -8   9  -4   75.39   28.20 
   8  -9   4  152.48   36.10 
   8  -9   4  104.89   38.60 
   8  -9   4   92.79   42.20 
  -9   9  -4   39.20   26.30 
   9  -9   4   64.19   28.50 
 -10   9  -4   -4.40   15.30 
  10  -9   4   -5.20   23.30 
 -11   9  -4  -13.30   21.80 
  11  -9   4   45.00   29.00 
 -12   9  -4  238.18   54.19 
 -12   9  -4  193.18   47.50 
  12  -9   4  277.47   64.19 
 -10  -8   4   50.59   33.60 
 -10  -8   4   35.00   32.50 
  -9  -8   4   38.90   35.00 
  -9  -8   4  187.88   49.90 
  -8  -8   4   -8.20   19.00 
  -8  -8   4  -39.00   12.90 
  -7  -8   4   80.59   32.10 
  -6  -8   4  264.57   52.79 
  -6  -8   4  297.97   19.30 
  -5  -8   4   26.10   21.60 
  -5  -8   4   28.70   11.40 
  -4  -8   4  424.36   62.09 
  -4  -8   4  471.65   35.80 
  -3  -8   4   18.50   17.20 
  -3  -8   4   -6.90    7.00 
  -3  -8   4    8.60    8.60 
   2   8  -4   47.50   15.70 
  -2  -8   4   73.49   20.30 
  -2  -8   4   49.10   14.60 
  -2  -8   4   35.90   18.50 
   1   8  -4  284.57   42.30 
  -1  -8   4  240.78   39.00 
  -1  -8   4  250.17   18.80 
  -1  -8   4  231.48   42.30 
  -1  -8   4  300.27   42.40 
   0   8  -4   25.10   16.90 
   0  -8   4   95.59   24.10 
   0  -8   4   68.19   21.90 
  -1   8  -4  129.89   30.60 
   1  -8   4  193.48   30.60 
   1  -8   4  124.09   30.10 
  -2   8  -4   12.90   13.10 
   2  -8   4    0.50   13.50 
   2  -8   4    9.00    9.20 
  -3   8  -4    9.20    4.90 
  -3   8  -4    0.90   13.00 
  -3   8  -4   15.30   13.10 
   3  -8   4   30.90   15.50 
   3  -8   4    2.40    8.80 
  -4   8  -4  121.99   17.50 
  -4   8  -4  123.69   26.90 
  -4   8  -4  199.78   40.00 
   4  -8   4  115.39   34.30 
   4  -8   4  105.09   26.00 
  -5   8  -4   88.89   18.40 
  -5   8  -4   42.30   22.70 
  -5   8  -4   72.79   26.60 
   5  -8   4   71.89   24.60 
   5  -8   4   76.59   28.10 
  -6   8  -4  579.84   79.69 
  -6   8  -4  618.14   45.00 
  -6   8  -4  537.25   52.59 
   6  -8   4  601.54   64.89 
   6  -8   4  458.45   50.29 
  -7   8  -4  699.93   76.59 
  -7   8  -4  652.73   62.39 
   7  -8   4  847.22   79.69 
   7  -8   4  830.22   71.29 
  -8   8  -4  241.78   49.80 
   8  -8   4  286.47   52.69 
   8  -8   4  251.77   68.59 
   8  -8   4  292.17   59.09 
  -9   8  -4  -19.10   13.40 
   9  -8   4  -48.60   24.00 
   9  -8   4    0.20   17.80 
 -10   8  -4  122.79   37.80 
  10  -8   4  148.69   42.90 
 -11   8  -4   86.69   42.60 
  11  -8   4  144.09   44.60 
 -12   8  -4   25.40   29.90 
  12  -8   4   26.40   22.10 
 -11  -7   4   -3.30   24.10 
 -10  -7   4  125.89   43.80 
 -10  -7   4   75.99   37.40 
  -9  -7   4  218.48   53.29 
  -9  -7   4  191.38   51.49 
  -8  -7   4   -4.30   16.70 
  -7  -7   4  -34.30   17.10 
  -6  -7   4   -4.90   12.00 
  -5  -7   4   16.70   12.90 
  -5  -7   4    8.70    4.80 
  -4  -7   4   -5.70   11.50 
  -4  -7   4    8.90    7.40 
  -3  -7   4  127.29   23.60 
  -3  -7   4  161.58   35.80 
  -3  -7   4  137.99   23.00 
   2   7  -4   54.89   15.80 
  -2  -7   4   52.99   13.90 
  -2  -7   4   56.49   15.40 
  -2  -7   4   50.79   19.70 
   1   7  -4   11.40    8.80 
  -1  -7   4    7.30    8.00 
  -1  -7   4    1.70    5.00 
  -1  -7   4    3.40   11.20 
   0   7  -4  453.55   41.30 
   0  -7   4  400.06   39.10 
   0  -7   4  460.35   17.40 
   0  -7   4  434.26   37.10 
  -1   7  -4  170.98   32.90 
   1  -7   4  128.79   27.10 
   1  -7   4  181.68   29.60 
  -2   7  -4  354.36   40.00 
  -2   7  -4  342.97   35.30 
  -2   7  -4  364.96   17.70 
   2  -7   4  355.06   34.30 
   2  -7   4  295.87   44.80 
  -3   7  -4   55.19   11.80 
  -3   7  -4   47.20   22.00 
  -3   7  -4   44.50   17.00 
   3  -7   4   72.39   23.50 
  -4   7  -4  165.98   37.90 
  -4   7  -4  175.18   20.20 
  -4   7  -4  146.39   29.50 
   4  -7   4  170.08   36.90 
   4  -7   4  132.39   28.60 
  -5   7  -4 1773.92   71.19 
  -5   7  -4 1778.02  103.09 
  -5   7  -4 1670.63  104.49 
   5  -7   4 1742.23   88.69 
   5  -7   4 1698.53   99.89 
  -6   7  -4  297.47   54.49 
  -6   7  -4  376.16   55.19 
   6  -7   4  411.86   56.49 
   6  -7   4  299.07   53.09 
  -7   7  -4   -9.50   16.60 
  -7   7  -4    4.10   13.30 
   7  -7   4   32.30   18.90 
   7  -7   4    5.80   18.90 
   7  -7   4    5.80   16.40 
  -8   7  -4  280.47   55.49 
  -8   7  -4  270.67   55.69 
   8  -7   4  178.48   43.50 
   8  -7   4  160.88   42.80 
   8  -7   4  236.78   49.90 
  -9   7  -4   28.40   23.00 
   9  -7   4    0.70   28.50 
   9  -7   4  -12.80    7.20 
 -10   7  -4   64.09   25.60 
  10  -7   4   55.19   29.30 
  10  -7   4   39.00   35.00 
 -11   7  -4  -39.90   17.60 
  11  -7   4    8.10   39.70 
  11  -7   4  -42.70   17.10 
 -12   7  -4   -8.50   23.50 
  12  -7   4    4.80   22.90 
 -11  -6   4  -23.40   25.70 
 -11  -6   4   70.19   42.10 
 -10  -6   4   73.69   37.80 
 -10  -6   4   80.89   38.90 
  -9  -6   4   -9.90   18.30 
  -9  -6   4   19.80   24.00 
  -8  -6   4  107.19   37.90 
  -7  -6   4   26.40   21.10 
  -6  -6   4  151.58   37.80 
  -5  -6   4  261.37   14.60 
  -5  -6   4  233.58   44.40 
  -4  -6   4   28.90   17.60 
  -3  -6   4    9.00    7.70 
  -3  -6   4   18.30   11.90 
  -3  -6   4   11.80    6.00 
   2   6  -4   -7.20    5.90 
  -2  -6   4   13.50    9.10 
  -2  -6   4   21.80    9.00 
  -2  -6   4    1.20   10.60 
   1   6  -4   18.10   10.20 
  -1  -6   4    7.60   10.90 
  -1  -6   4    2.30    6.80 
  -1  -6   4    0.50    4.40 
  -1  -6   4   11.40   10.10 
   0   6  -4  944.01   55.29 
   0  -6   4  899.51   50.49 
   0  -6   4  897.91   53.69 
   0  -6   4  882.91   28.30 
  -1   6  -4  733.13   51.79 
  -1   6  -4  750.22   26.80 
  -1   6  -4  757.02   48.30 
   1  -6   4  776.52   47.10 
   1  -6   4  781.82   53.79 
  -2   6  -4  455.75   38.40 
  -2   6  -4  465.15   25.10 
  -2   6  -4  472.85   43.60 
   2  -6   4  419.76   43.20 
   2  -6   4  378.76   34.90 
  -3   6  -4   64.89   13.40 
  -3   6  -4   79.99   22.60 
  -3   6  -4   49.10   19.00 
   3  -6   4   53.09   20.50 
   3  -6   4   83.59   24.90 
  -4   6  -4  166.08   24.90 
  -4   6  -4  179.68   35.40 
  -4   6  -4  152.28   31.30 
   4  -6   4  206.78   39.80 
   4  -6   4  167.78   32.60 
  -5   6  -4  633.94   45.70 
  -5   6  -4  537.95   50.69 
  -5   6  -4  584.34   58.19 
   5  -6   4  704.03   56.49 
   5  -6   4  571.64   57.59 
  -6   6  -4  -13.40   12.50 
  -6   6  -4    8.70   14.00 
   6  -6   4    9.00   10.50 
   6  -6   4    4.80   15.50 
  -7   6  -4    1.00   14.30 
  -7   6  -4  -24.60    8.20 
   7  -6   4   23.40   21.80 
   7  -6   4   -0.20   13.10 
   7  -6   4    9.70   14.00 
  -8   6  -4   18.80   17.50 
   8  -6   4    4.50   20.40 
   8  -6   4   16.80   21.90 
   8  -6   4    2.80   12.40 
  -9   6  -4   24.00   22.40 
   9  -6   4   25.40   22.70 
   9  -6   4   10.70   19.80 
 -10   6  -4    4.60   19.50 
  10  -6   4    5.50   15.90 
  10  -6   4    5.00   25.30 
 -11   6  -4   35.20   35.70 
  11  -6   4  116.39   43.10 
 -12   6  -4   41.20   27.70 
  12  -6   4  -42.40   42.20 
 -12  -5   4   12.50   28.40 
 -12  -5   4  106.49   43.40 
 -11  -5   4   19.20   28.80 
 -11  -5   4  -20.10   21.90 
  10   5  -4  133.39   45.10 
 -10  -5   4  149.79   42.40 
 -10  -5   4   96.49   40.30 
   9   5  -4   91.09   33.80 
  -9  -5   4  152.48   46.90 
  -9  -5   4  133.79   39.40 
   8   5  -4  277.07   50.49 
  -8  -5   4  285.37   53.09 
   7   5  -4  243.48   44.90 
  -7  -5   4  159.38   39.40 
   6   5  -4   17.90   13.90 
  -6  -5   4   45.40   22.00 
   5   5  -4 1270.67   74.59 
   4   5  -4  556.04   47.80 
  -4  -5   4  580.84   22.60 
  -4  -5   4  616.94   52.79 
   3   5  -4    3.70    5.80 
  -3  -5   4    9.10    7.90 
  -3  -5   4   -9.60    8.40 
  -3  -5   4   12.80    5.80 
   2   5  -4    6.30    5.60 
  -2  -5   4    1.20    5.00 
  -2  -5   4    3.30    6.10 
  -2  -5   4    0.00    7.90 
   1   5  -4  198.28   22.60 
  -1  -5   4  233.78   19.10 
  -1  -5   4  189.98   28.40 
  -1  -5   4  187.88   30.10 
  -1  -5   4  204.58   22.70 
   0   5  -4   66.39   11.80 
   0   5  -4   70.29   18.50 
   0  -5   4   65.89   17.70 
   0  -5   4   64.79   17.70 
   0  -5   4   74.29   11.80 
  -1   5  -4  142.99   14.90 
  -1   5  -4  159.18   25.30 
  -1   5  -4  144.69   26.50 
   1  -5   4  158.68   14.50 
   1  -5   4  191.98   31.30 
   1  -5   4  142.69   25.20 
  -2   5  -4   13.00   10.00 
  -2   5  -4   34.10   16.40 
  -2   5  -4   10.90    7.40 
   2  -5   4    4.90   11.00 
   2  -5   4   -0.10    8.70 
  -3   5  -4   -5.80    8.30 
  -3   5  -4    4.00    6.10 
  -3   5  -4    8.80    6.10 
   3  -5   4   -3.50    8.20 
   3  -5   4    3.50    9.10 
  -4   5  -4  651.93   43.20 
  -4   5  -4  625.14   53.09 
  -4   5  -4  743.23   54.19 
   4  -5   4  680.13   68.59 
   4  -5   4  614.24   51.19 
  -5   5  -4  119.39   31.50 
  -5   5  -4  126.19   29.90 
   5  -5   4  136.39   31.90 
   5  -5   4  130.09   31.00 
  -6   5  -4   56.39   24.60 
  -6   5  -4   85.19   25.40 
   6  -5   4   85.99   24.10 
   6  -5   4  104.39   29.90 
   6  -5   4   69.29   26.60 
  -7   5  -4  168.18   42.00 
  -7   5  -4  188.78   42.10 
   7  -5   4  182.38   41.50 
   7  -5   4  197.68   44.10 
   7  -5   4  215.28   40.10 
  -8   5  -4   28.40   21.00 
  -8   5  -4   -5.20   15.00 
   8  -5   4   10.70   17.10 
   8  -5   4   -6.50    7.60 
   8  -5   4    6.20   14.10 
  -9   5  -4   28.40   24.60 
  -9   5  -4   38.80   23.10 
   9  -5   4  -23.30   18.40 
   9  -5   4   22.20   16.00 
 -10   5  -4  106.09   37.70 
  10  -5   4   80.69   30.20 
  10  -5   4   49.60   26.20 
 -11   5  -4   -7.20   24.00 
  11  -5   4   49.40   31.40 
 -12   5  -4  150.48   50.49 
 -12  -4   4  104.29   45.50 
 -12  -4   4  136.89   41.20 
 -11  -4   4    7.50   14.00 
 -11  -4   4  -32.30   21.10 
  10   4  -4   32.30   22.20 
 -10  -4   4   24.70   26.10 
 -10  -4   4    7.90   18.90 
   9   4  -4  -19.70   13.30 
  -9  -4   4   13.70   19.80 
  -9  -4   4   -9.00    8.30 
   8   4  -4   20.60   19.10 
  -8  -4   4   57.89   31.00 
   7   4  -4   -9.40   10.40 
  -7  -4   4   22.70   16.20 
   6   4  -4  397.46   43.60 
  -6  -4   4  385.16   54.99 
   5   4  -4  354.56   37.60 
  -5  -4   4  359.16   50.69 
   4   4  -4  176.98   31.60 
  -4  -4   4  185.68   33.20 
   3   4  -4  205.58   15.30 
   3   4  -4  191.38   31.30 
  -3  -4   4  189.98   14.00 
  -3  -4   4  222.68   24.70 
  -3  -4   4  199.08   31.90 
   2   4  -4  177.78   28.60 
   2   4  -4  191.28   17.80 
  -2  -4   4  162.18   18.60 
  -2  -4   4  175.88   29.50 
  -2  -4   4  185.48   17.60 
   1   4  -4  514.65   29.20 
   1   4  -4  500.25   31.90 
  -1  -4   4  571.54   34.00 
  -1  -4   4  487.95   35.80 
  -1  -4   4  443.36   36.70 
  -1  -4   4  543.75   28.90 
   0   4  -4  171.68   16.70 
   0   4  -4  202.28   28.90 
   0   4  -4  164.78   25.00 
   0  -4   4  188.28   26.70 
   0  -4   4  192.48   16.90 
   0  -4   4  197.28   28.20 
   0  -4   4  172.78   25.40 
  -1   4  -4  388.76   34.30 
  -1   4  -4  437.06   26.60 
  -1   4  -4  467.15   36.40 
   1  -4   4  410.36   34.80 
   1  -4   4  421.56   25.40 
   1  -4   4  423.06   34.20 
  -2   4  -4   -9.40    6.40 
  -2   4  -4   10.50    7.50 
  -2   4  -4    3.10    6.90 
   2  -4   4   10.60   11.40 
   2  -4   4   12.20   10.90 
  -3   4  -4   31.30   14.50 
  -3   4  -4   42.50   13.10 
  -3   4  -4   39.90   17.70 
   3  -4   4   35.00   15.70 
   3  -4   4   43.80   17.20 
  -4   4  -4  870.21   61.09 
  -4   4  -4  940.31   61.99 
  -4   4  -4  929.11   54.39 
   4  -4   4  856.01   60.09 
   4  -4   4  862.41   58.79 
  -5   4  -4  813.42   62.49 
  -5   4  -4  711.83   59.29 
   5  -4   4  677.03   57.59 
   5  -4   4  695.43   58.29 
  -6   4  -4  363.26   55.59 
  -6   4  -4  426.86   48.50 
   6  -4   4  425.66   59.49 
   6  -4   4  400.76   39.90 
   6  -4   4  377.46   56.29 
  -7   4  -4  119.89   35.00 
  -7   4  -4  188.08   40.70 
   7  -4   4  180.28   34.20 
   7  -4   4  127.39   39.80 
   7  -4   4  176.38   39.30 
   8  -4   4  -11.50   13.20 
   8  -4   4   12.10   15.60 
   8  -4   4    3.10   13.80 
  -9   4  -4   77.99   24.80 
  -9   4  -4   74.59   36.10 
   9  -4   4   74.99   24.40 
 -10   4  -4   77.69   31.40 
  10  -4   4    1.00   21.20 
 -11   4  -4    1.90   22.40 
  11  -4   4   35.60   26.10 
 -12   4  -4   -6.60   27.70 
  12  -4   4   39.80   33.70 
 -13  -3   4   99.09   51.89 
 -13  -3   4  224.88   55.29 
 -12  -3   4   53.59   29.10 
 -12  -3   4   29.80   31.40 
  11   3  -4  -28.40   29.20 
 -11  -3   4   37.40   27.50 
 -11  -3   4   55.59   28.50 
  10   3  -4  -20.60   18.80 
 -10  -3   4  -10.70   16.00 
 -10  -3   4    8.50   23.40 
   9   3  -4  317.57   53.59 
  -9  -3   4  314.47   59.69 
   8   3  -4  700.23   62.79 
  -8  -3   4  763.52   71.59 
   7   3  -4  171.18   36.60 
  -7  -3   4  138.09   34.40 
   6   3  -4    8.50   13.00 
  -6  -3   4   -3.60    7.50 
   5   3  -4  629.64   50.19 
  -5  -3   4  618.94   51.79 
   4   3  -4  353.96   35.70 
  -4  -3   4  386.66   39.50 
  -4  -3   4  405.36   36.70 
   3   3  -4  176.18   28.60 
   3   3  -4  154.78   12.00 
  -3  -3   4  179.48   28.80 
  -3  -3   4  193.48   26.80 
   2   3  -4  404.66   29.50 
   2   3  -4  434.26   24.40 
   2   3  -4  379.76   32.30 
  -2  -3   4  427.46   34.80 
  -2  -3   4  413.26   28.80 
  -2  -3   4  405.16   23.30 
   1   3  -4  675.83   39.70 
   1   3  -4  767.82   37.10 
   1   3  -4  762.12   36.10 
  -1  -3   4  714.93   34.30 
  -1  -3   4  757.42   36.70 
  -1  -3   4  761.32   42.40 
   0   3  -4  648.04   38.00 
   0   3  -4  640.24   39.50 
   0   3  -4  708.13   34.70 
   0  -3   4  658.53   38.50 
   0  -3   4  691.63   32.80 
   0  -3   4  715.73   41.00 
   0  -3   4  712.03   39.10 
  -1   3  -4  198.28   29.50 
  -1   3  -4  233.28   26.50 
  -1   3  -4  192.48   20.00 
   1  -3   4  194.98   19.60 
   1  -3   4  183.88   29.00 
   1  -3   4  228.58   25.70 
  -2   3  -4  100.99   19.10 
  -2   3  -4   86.89   21.60 
  -2   3  -4   80.09   19.50 
   2  -3   4   79.39   20.30 
   2  -3   4   85.99   20.60 
  -3   3  -4 1464.65   64.09 
  -3   3  -4 1449.15   71.69 
   3  -3   4 1499.95   73.29 
  -4   3  -4  212.68   37.70 
  -4   3  -4  221.48   37.80 
  -4   3  -4  267.47   37.30 
   4  -3   4  252.97   40.20 
   4  -3   4  245.78   38.90 
  -5   3  -4  544.85   50.79 
  -5   3  -4  500.55   50.99 
   5  -3   4  491.85   37.20 
   5  -3   4  483.85   50.39 
   5  -3   4  455.95   49.30 
  -6   3  -4  831.32   65.19 
  -6   3  -4  870.71   72.19 
   6  -3   4  991.10   72.29 
   6  -3   4  843.92   51.59 
   6  -3   4 1004.10   76.69 
  -7   3  -4    7.90   12.20 
  -7   3  -4    0.30    9.30 
   7  -3   4    2.20   11.10 
   7  -3   4    3.70   13.90 
  -8   3  -4   61.09   24.60 
  -8   3  -4   17.40   17.70 
   8  -3   4   45.00   17.70 
  -9   3  -4  103.69   40.80 
  -9   3  -4   56.89   28.40 
   9  -3   4  115.49   25.50 
 -10   3  -4  116.19   41.20 
  10  -3   4   71.79   23.80 
 -11   3  -4  196.48   53.99 
  11  -3   4   96.39   29.50 
 -13  -2   4    2.80   27.30 
 -13  -2   4   58.09   31.80 
 -12  -2   4  130.19   45.90 
 -12  -2   4  102.09   41.90 
  11   2  -4   55.89   30.40 
 -11  -2   4  -16.60   19.50 
 -11  -2   4   21.20   25.10 
 -10  -2   4  155.68   44.70 
 -10  -2   4  102.09   39.30 
   9   2  -4  346.67   55.69 
  -9  -2   4  292.47   54.19 
   8   2  -4    4.70   12.00 
  -8  -2   4  -20.00   11.60 
   7   2  -4   -8.50   13.20 
  -7  -2   4    1.70   12.30 
   6   2  -4  123.19   28.90 
  -6  -2   4  142.59   32.90 
  -5  -2   4    5.40   12.00 
  -5  -2   4  -18.80    6.80 
   4   2  -4  243.58   11.50 
   4   2  -4  209.18   32.30 
   4   2  -4  221.58   10.40 
  -4  -2   4  206.38   34.20 
  -4  -2   4  204.88   30.90 
   3   2  -4 1546.45   64.99 
   3   2  -4 1483.15   36.50 
  -3  -2   4 1480.95   66.19 
  -3  -2   4 1454.15   59.19 
   2   2  -4 9379.96  137.59 
   2   2  -4 9641.33  110.99 
   2   2  -4 9999.00  150.58 
  -2  -2   4 9675.13  152.58 
  -2  -2   4 9673.33  136.79 
   1   2  -4 1540.45   53.29 
   1   2  -4 1506.75   57.99 
   1   2  -4 1584.64   51.59 
   1   2  -4 1521.55   54.19 
  -1  -2   4 1524.55   51.69 
  -1  -2   4 1535.55   55.59 
  -1  -2   4 1499.85   55.79 
   0   2  -4   91.99   18.80 
   0   2  -4  111.19   18.90 
   0   2  -4   80.89   16.60 
   0  -2   4   94.39   15.30 
   0  -2   4   90.09   15.80 
   0  -2   4   81.99   18.10 
  -1   2  -4  175.78   24.50 
  -1   2  -4  148.29   23.10 
  -1   2  -4  133.79   24.50 
   1  -2   4  182.98   28.40 
   1  -2   4  162.68   23.50 
   1  -2   4  133.99   14.60 
  -2   2  -4   13.10    8.10 
  -2   2  -4    3.10    7.70 
  -2   2  -4   -6.40    7.40 
   2  -2   4    1.20    8.50 
   2  -2   4    1.10    6.10 
  -3   2  -4    1.70    7.50 
  -3   2  -4   10.70    8.50 
  -3   2  -4   18.00   10.90 
   3  -2   4    8.50   10.70 
  -4   2  -4   47.60   16.10 
  -4   2  -4   50.79   18.60 
  -4   2  -4   65.29   21.10 
   4  -2   4   63.49   14.70 
   4  -2   4   40.40   17.70 
  -5   2  -4  517.35   52.99 
  -5   2  -4  440.66   44.10 
   5  -2   4  592.74   55.49 
   5  -2   4  545.35   34.10 
  -6   2  -4  342.87   50.59 
  -6   2  -4  365.16   58.89 
   6  -2   4  372.76   30.10 
   6  -2   4  266.57   48.20 
  -7   2  -4  590.84   66.19 
  -7   2  -4  529.35   55.49 
   7  -2   4  482.05   36.70 
   7  -2   4  497.05   71.79 
  -8   2  -4   -9.70   16.10 
   8  -2   4  -10.20    9.60 
  -9   2  -4   30.30   24.40 
  -9   2  -4   58.69   22.20 
   9  -2   4   12.70   14.20 
 -10   2  -4    0.30   18.50 
  10  -2   4   16.50   15.50 
 -11   2  -4   34.50   23.90 
 -11   2  -4   73.99   41.40 
  11  -2   4   -6.60   29.20 
 -13  -1   4  -17.30   23.30 
 -13  -1   4  -24.50   24.20 
 -12  -1   4   -8.50   20.80 
 -12  -1   4   41.70   29.60 
  11   1  -4   21.60   23.80 
 -11  -1   4  -16.60    9.40 
 -11  -1   4  -15.10   19.50 
  10   1  -4  -26.00   17.40 
 -10  -1   4   33.20   27.30 
 -10  -1   4  -13.30   12.80 
   9   1  -4   42.60   24.50 
  -9  -1   4   24.80   25.50 
  -9  -1   4   11.70   14.10 
   8   1  -4    7.30    5.40 
   8   1  -4   22.20   15.40 
  -8  -1   4   -9.40   15.10 
   7   1  -4  149.79   13.70 
   7   1  -4  169.58   34.50 
   6   1  -4  765.72   56.79 
   6   1  -4  840.02   30.00 
  -6  -1   4  800.82   58.19 
  -6  -1   4  855.01   63.49 
   5   1  -4  408.66   39.90 
   5   1  -4  381.16   20.80 
  -5  -1   4  436.46   44.20 
  -5  -1   4  380.86   38.30 
   4   1  -4    4.10    6.30 
  -4  -1   4    8.20    9.20 
  -4  -1   4   10.30   10.60 
   3   1  -4  799.22   44.60 
   3   1  -4  780.02   46.00 
  -3  -1   4  791.82   43.50 
   2   1  -4   -2.50    7.00 
   2   1  -4   -4.10    4.50 
  -2  -1   4   -7.80    4.30 
  -2  -1   4   -0.40    5.20 
  -2  -1   4   -7.80    6.10 
   1   1  -4 5645.24   96.29 
   1   1  -4 5790.32  107.39 
   1   1  -4 5659.13  105.69 
  -1  -1   4 5633.54   98.29 
  -1  -1   4 5790.02  104.79 
  -1  -1   4 5609.04  101.99 
   0   1  -4  106.99   19.20 
   0   1  -4  128.79   13.40 
   0   1  -4  131.29   20.10 
   0  -1   4  125.49   14.00 
   0  -1   4  144.49   21.60 
   0  -1   4  113.49   18.70 
  -1   1  -4    3.30    6.60 
  -1   1  -4   15.80    8.60 
  -1   1  -4   -7.30    2.90 
   1  -1   4   -2.80    5.30 
   1  -1   4    3.30    3.60 
   1  -1   4   10.90    9.80 
  -2   1  -4   44.60   15.70 
  -2   1  -4   52.49   16.20 
  -2   1  -4   49.90   17.00 
   2  -1   4   49.99   18.80 
   2  -1   4   52.09    7.40 
  -3   1  -4   11.00   10.50 
  -3   1  -4   10.20    9.50 
  -3   1  -4   21.20   12.20 
   3  -1   4   25.20   13.00 
   3  -1   4   17.00    5.80 
  -4   1  -4   43.30   15.90 
   4  -1   4   15.70   15.10 
   4  -1   4   36.00    7.90 
  -5   1  -4  118.69   27.90 
  -5   1  -4  155.08   36.00 
  -5   1  -4  183.28   35.10 
   5  -1   4  154.98   15.10 
   5  -1   4  155.78   35.50 
  -6   1  -4  105.19   30.80 
  -6   1  -4   74.29   28.20 
   6  -1   4   71.89   27.30 
   6  -1   4  106.79   16.30 
  -7   1  -4   87.59   27.10 
  -7   1  -4   48.80   26.40 
   7  -1   4   89.59   16.10 
  -8   1  -4   12.50   18.60 
  -8   1  -4   41.20   25.90 
   8  -1   4   42.90   12.20 
  -9   1  -4   51.89   22.40 
  -9   1  -4   68.39   33.90 
   9  -1   4   42.80   14.80 
 -10   1  -4   34.50   28.10 
 -10   1  -4   22.90   18.30 
  10  -1   4    4.50   10.70 
 -11   1  -4   15.30   19.00 
 -14   0   4  121.49   52.69 
 -14   0   4   88.39   42.90 
 -13   0   4   48.90   34.10 
 -13   0   4   86.29   36.40 
 -12   0   4  258.97   57.19 
  11   0  -4   51.89   28.60 
 -11   0   4   11.30   20.50 
 -11   0   4   34.50   27.50 
  10   0  -4   32.00   23.90 
  10   0  -4   42.60   13.80 
 -10   0   4   48.40   27.00 
 -10   0   4   13.60   27.10 
   9   0  -4  136.29   22.00 
   9   0  -4  144.79   36.40 
  -9   0   4  169.58   40.30 
  -9   0   4  103.49   34.00 
   8   0  -4   62.49   14.00 
   8   0  -4   69.19   25.20 
  -8   0   4   62.69   26.90 
   7   0  -4  272.67   44.80 
   7   0  -4  296.87   24.70 
  -7   0   4  344.77   49.40 
  -7   0   4  291.57   56.99 
   6   0  -4  420.86   28.60 
   6   0  -4  405.16   42.30 
  -6   0   4  371.76   50.59 
  -6   0   4  398.16   40.40 
   5   0  -4  170.88   18.60 
   5   0  -4  164.58   33.00 
  -5   0   4  169.88   33.80 
  -5   0   4  177.28   30.10 
   4   0  -4    2.60    6.60 
   4   0  -4   -2.70    6.70 
   4   0  -4    0.30    4.40 
  -4   0   4    0.40    7.40 
  -4   0   4    5.50    9.50 
   3   0  -4  168.28   26.70 
   3   0  -4  209.48   30.30 
  -3   0   4  165.18   28.70 
  -3   0   4  189.98   26.70 
   2   0  -4 9051.79  137.69 
   2   0  -4 9018.40  141.39 
  -2   0   4 8934.61  138.09 
  -2   0   4 9227.98  126.69 
  -2   0   4 8910.51  136.79 
   1   0  -4  838.62   39.60 
   1   0  -4  883.51   37.50 
   1   0  -4  840.62   43.10 
  -1   0   4  855.71   37.80 
  -1   0   4  868.21   39.40 
  -1   0   4  868.51   42.80 
   0   0  -4  277.07   17.40 
   0   0  -4  279.57   26.70 
   0   0  -4  244.48   24.10 
   0   0   4  304.37   19.20 
   0   0   4  296.07   26.90 
   0   0   4  293.07   25.60 
  -1   0  -4  224.78   25.00 
  -1   0  -4  241.18   26.90 
   1   0   4  207.68   23.90 
   1   0   4  210.28   29.40 
   1   0   4  182.68    9.40 
  -2   0  -4   44.00   16.80 
  -2   0  -4   68.19   19.60 
   2   0   4   59.49   17.30 
  -3   0  -4  175.08   32.50 
  -3   0  -4  213.58   40.50 
  -3   0  -4  201.58   35.70 
   3   0   4  239.28   39.30 
  -4   0  -4  582.94   52.69 
  -4   0  -4  562.84   47.90 
  -4   0  -4  606.84   52.19 
   4   0   4  570.84   51.99 
  -5   0  -4  568.54   50.59 
  -5   0  -4  697.13   63.19 
  -5   0  -4  607.34   56.29 
   5   0   4  568.14   57.29 
  -6   0  -4  433.86   48.00 
  -6   0  -4  360.76   54.79 
  -6   0  -4  425.46   66.19 
  -7   0  -4   46.50   20.80 
  -7   0  -4   35.80   20.20 
  -7   0  -4   73.99   30.70 
  -8   0  -4   72.49   28.90 
  -8   0  -4  119.69   41.00 
  -8   0  -4   46.00   26.50 
  -9   0  -4  -10.60   18.30 
  -9   0  -4    9.80   25.00 
  -9   0  -4  -11.10   19.60 
 -10   0  -4  154.08   46.10 
 -10   0  -4  185.78   54.39 
 -11   0  -4   68.39   34.50 
 -11   0  -4   64.49   37.50 
 -14   1   4  200.68   60.19 
 -13   1   4  256.57   60.19 
 -13   1   4  222.28   61.69 
  12  -1  -4    5.20   11.90 
 -12   1   4   22.50   28.10 
 -12   1   4   16.90   21.80 
  11  -1  -4   87.19   20.70 
 -11   1   4  155.98   44.50 
 -11   1   4  148.59   42.10 
  10  -1  -4  127.09   26.20 
  10  -1  -4   90.49   31.10 
 -10   1   4   38.80   27.20 
 -10   1   4   47.20   26.00 
 -10   1   4   96.19   22.90 
   9  -1  -4   32.40   13.30 
   9  -1  -4   49.40   23.90 
  -9   1   4   14.70   22.90 
  -9   1   4   24.40   15.20 
  -9   1   4   20.00   11.90 
  -9   1   4   21.70   18.50 
   8  -1  -4  151.68   25.60 
   8  -1  -4  133.39   35.40 
  -8   1   4  222.88   43.20 
  -8   1   4  103.49   32.10 
   7  -1  -4   11.00   14.20 
   7  -1  -4   11.70    7.20 
  -7   1   4   11.70   11.50 
   6  -1  -4  196.98   37.20 
   6  -1  -4  167.88   25.50 
  -6   1   4  211.48   39.60 
  -6   1   4  205.68   34.90 
   5  -1  -4   29.20   17.20 
   5  -1  -4   32.10   12.20 
  -5   1   4   13.70   12.20 
  -5   1   4   45.80   18.60 
   4  -1  -4   26.60   14.10 
   4  -1  -4   -4.40    7.50 
  -4   1   4   20.70   13.50 
   3  -1  -4 1768.62   67.09 
   3  -1  -4 1756.52   70.09 
  -3   1   4 1614.64   62.89 
  -3   1   4 1748.13   70.49 
   2  -1  -4    6.70    9.10 
   2  -1  -4   11.90    9.60 
  -2   1   4   12.90    7.50 
  -2   1   4   18.30   11.70 
  -2   1   4    9.40    8.30 
   1  -1  -4 2082.09   70.19 
   1  -1  -4 2095.59   60.19 
   1  -1  -4 2032.60   58.69 
  -1   1   4 2097.49   59.39 
  -1   1   4 2069.19   58.79 
  -1   1   4 2118.89   69.49 
   0  -1  -4  103.39   12.50 
   0  -1  -4  106.49   20.20 
   0  -1  -4  150.08   25.20 
   0   1   4   95.49   19.50 
   0   1   4  133.19   22.10 
  -1  -1  -4   81.79   21.10 
  -1  -1  -4   99.19   20.70 
  -1  -1  -4   88.49    6.30 
   1   1   4   92.79   20.50 
   1   1   4  167.98   27.70 
  -2  -1  -4  241.48   37.00 
  -2  -1  -4  201.48   31.80 
   2   1   4  267.37   38.50 
  -3  -1  -4  937.21   62.99 
  -3  -1  -4  873.01   74.19 
   3   1   4  930.91   61.99 
  -4  -1  -4   12.90   10.90 
  -4  -1  -4    5.20   10.60 
  -4  -1  -4   -9.40    8.70 
   4   1   4    5.50   13.30 
  -5  -1  -4  104.19   28.80 
  -5  -1  -4  103.69   32.70 
  -5  -1  -4  128.59   30.60 
   5   1   4   48.40   28.00 
  -6  -1  -4   86.19   23.90 
  -6  -1  -4   80.29   27.20 
  -6  -1  -4   77.99   29.90 
  -7  -1  -4   82.29   28.40 
  -7  -1  -4   42.90   22.80 
  -7  -1  -4   59.99   30.70 
  -8  -1  -4   64.89   29.60 
  -8  -1  -4   61.89   29.30 
  -8  -1  -4   76.99   32.70 
  -9  -1  -4    9.90   19.10 
  -9  -1  -4  -44.30   15.70 
  -9  -1  -4  -30.50   24.40 
 -10  -1  -4   24.60   30.00 
 -10  -1  -4   37.30   31.40 
 -14   2   4   77.09   34.80 
 -13   2   4   48.10   31.30 
  12  -2  -4   17.10   11.30 
 -12   2   4   -6.60   16.90 
 -12   2   4    7.60   16.70 
  11  -2  -4   16.60   12.30 
  11  -2  -4   17.80   24.20 
 -11   2   4   -7.10   18.80 
 -11   2   4   -1.50   12.20 
 -11   2   4  -39.80   14.60 
  10  -2  -4  377.16   40.00 
 -10   2   4  411.86   68.49 
 -10   2   4  393.66   60.89 
 -10   2   4  359.86   41.40 
 -10   2   4  368.96   61.19 
   9  -2  -4  308.07   41.70 
   9  -2  -4  317.17   54.69 
  -9   2   4  165.18   44.10 
  -9   2   4  199.98   43.30 
  -9   2   4  277.27   50.39 
  -9   2   4  246.28   36.90 
   8  -2  -4   64.39   19.80 
   8  -2  -4   68.79   24.00 
  -8   2   4   32.40   19.70 
  -8   2   4   39.50   24.80 
  -8   2   4   30.80   17.20 
  -8   2   4   51.09   18.80 
   7  -2  -4   36.20   16.00 
   7  -2  -4   41.30   21.60 
  -7   2   4   67.69   22.30 
  -7   2   4   47.20   21.40 
   6  -2  -4  162.08   32.70 
   6  -2  -4  152.28   26.20 
  -6   2   4  137.99   28.80 
  -6   2   4  117.79   31.40 
   5  -2  -4  871.91   51.79 
  -5   2   4  839.42   60.59 
  -5   2   4  850.01   52.69 
   4  -2  -4  220.58   30.90 
   4  -2  -4  185.58   33.80 
   4  -2  -4  213.78   31.30 
  -4   2   4  165.38   31.80 
  -4   2   4  210.58   30.60 
   3  -2  -4   81.59   21.00 
   3  -2  -4  128.09   22.90 
  -3   2   4  101.19   19.40 
  -3   2   4  112.19   16.50 
  -3   2   4  139.99   25.20 
   2  -2  -4 2838.52   84.79 
   2  -2  -4 2759.02   83.59 
   2  -2  -4 2694.63   61.39 
  -2   2   4 2565.34   79.59 
  -2   2   4 2703.53   59.89 
  -2   2   4 2720.43   80.59 
   1  -2  -4  356.76   31.70 
   1  -2  -4  347.47   28.40 
   1  -2  -4  332.37   24.40 
  -1   2   4  335.17   29.70 
  -1   2   4  353.96   25.30 
   0  -2  -4  410.96   35.90 
   0  -2  -4  450.65   27.60 
   0  -2  -4  411.36   30.70 
   0   2   4  475.05   36.70 
   0   2   4  465.15   32.70 
  -1  -2  -4  821.42   52.19 
  -1  -2  -4  792.62   28.50 
  -1  -2  -4  746.23   46.70 
   1   2   4  772.52   48.10 
  -2  -2  -4  394.96   40.40 
  -2  -2  -4  365.26   37.90 
  -3  -2  -4   -7.40    9.50 
  -3  -2  -4    2.30   10.10 
   3   2   4  -23.10    8.60 
  -4  -2  -4   -8.50    9.00 
  -4  -2  -4   30.10   15.50 
   4   2   4   22.10   14.70 
  -5  -2  -4    0.60    9.90 
  -5  -2  -4   30.10   20.50 
  -5  -2  -4   49.40   24.40 
  -6  -2  -4    9.40   15.70 
  -6  -2  -4   29.60   18.90 
  -6  -2  -4   50.49   23.80 
  -7  -2  -4   34.40   21.50 
  -7  -2  -4   72.19   24.30 
  -7  -2  -4   14.50   24.60 
  -8  -2  -4  239.38   42.30 
  -8  -2  -4  229.98   54.59 
  -9  -2  -4  146.39   36.40 
  -9  -2  -4  134.39   50.39 
  -9  -2  -4   47.70   33.20 
 -10  -2  -4   -7.40   15.40 
 -10  -2  -4  -33.90   26.00 
  14  -3  -4   43.90   21.70 
 -14   3   4   25.80   27.40 
  13  -3  -4   37.50   17.80 
  12  -3  -4   -1.30   12.30 
 -12   3   4   -7.90   16.30 
 -12   3   4   19.10   16.70 
  11  -3  -4   30.30   21.30 
  11  -3  -4   60.89   30.90 
 -11   3   4   58.99   29.20 
 -11   3   4   74.29   25.20 
  10  -3  -4    3.90   12.20 
  10  -3  -4  -16.00   21.90 
 -10   3   4   18.10   19.10 
 -10   3   4   27.80   24.70 
 -10   3   4   -8.70   18.70 
 -10   3   4   -7.90   13.60 
   9  -3  -4  140.09   30.70 
   9  -3  -4  171.58   42.00 
  -9   3   4  131.39   33.60 
  -9   3   4  180.78   40.90 
  -9   3   4  140.89   40.30 
  -9   3   4  140.79   31.60 
   8  -3  -4   23.40   18.90 
   8  -3  -4    1.80    8.10 
  -8   3   4   15.00   20.50 
  -8   3   4    2.10   10.30 
  -8   3   4   41.30   18.70 
  -8   3   4    1.80   17.10 
   7  -3  -4   -4.60   14.30 
   7  -3  -4   -4.90   10.00 
  -7   3   4    8.30   11.50 
  -7   3   4   -1.80   17.10 
   6  -3  -4    1.70   12.70 
   6  -3  -4  -13.30    5.00 
  -6   3   4   -5.10   14.40 
  -6   3   4   20.80   11.60 
   5  -3  -4   49.00   16.90 
   5  -3  -4   63.29   19.90 
   5  -3  -4   56.99   23.10 
  -5   3   4   87.29   20.90 
  -5   3   4   30.40   20.40 
   4  -3  -4   64.59   19.80 
   4  -3  -4   70.69   18.40 
   4  -3  -4   75.69   22.20 
  -4   3   4   70.79   18.40 
   3  -3  -4   47.30   17.30 
   3  -3  -4   69.89   18.90 
  -3   3   4   35.20    8.00 
  -3   3   4   74.19   16.90 
   2  -3  -4  132.99   27.00 
   2  -3  -4  118.79   23.00 
   2  -3  -4  133.79   13.60 
  -2   3   4  122.99   13.40 
  -2   3   4  133.69   22.90 
   1  -3  -4  150.58   26.40 
   1  -3  -4  132.89   19.10 
   1  -3  -4  118.69   22.00 
  -1   3   4  146.49   24.80 
  -1   3   4  129.09   19.00 
   0  -3  -4  123.99   20.30 
   0  -3  -4  168.08   28.60 
   0  -3  -4  115.79   20.50 
   0   3   4  127.89   24.10 
   0   3   4  142.29   23.40 
  -1  -3  -4  109.89   22.70 
  -1  -3  -4  100.09   23.50 
   1   3   4  128.99   25.50 
  -2  -3  -4  236.48   16.20 
  -2  -3  -4  233.18   37.00 
   2   3   4  270.97   39.60 
  -3  -3  -4  376.96   16.90 
  -3  -3  -4  358.86   50.49 
  -3  -3  -4  298.67   45.20 
  -4  -3  -4  -12.40   12.00 
  -4  -3  -4   -8.20   11.20 
  -5  -3  -4   14.10   14.10 
  -5  -3  -4    6.80   14.70 
  -5  -3  -4   -8.60   12.00 
  -6  -3  -4   96.49   35.90 
  -6  -3  -4   56.69   22.20 
  -6  -3  -4   86.69   27.80 
  -7  -3  -4   44.90   22.30 
  -7  -3  -4   61.79   25.00 
  -7  -3  -4   47.80   28.30 
  -8  -3  -4   12.60   14.30 
  -8  -3  -4   30.50   24.30 
  -8  -3  -4    6.50   23.40 
  -9  -3  -4   -3.30   30.90 
  -9  -3  -4  -39.50   16.80 
  -9  -3  -4   34.20   25.10 
  14  -4  -4   53.69   23.90 
 -14   4   4   -7.80   24.30 
  13  -4  -4   66.69   25.80 
 -13   4   4   62.69   29.40 
  12  -4  -4    3.20   16.60 
 -12   4   4   -0.90   17.70 
 -12   4   4  -22.30   17.40 
  11  -4  -4   31.50   16.20 
 -11   4   4   39.30   22.60 
 -11   4   4  -23.50   13.80 
  10  -4  -4   12.50   17.40 
  10  -4  -4    7.70   15.60 
 -10   4   4    3.00   23.00 
 -10   4   4    6.70   14.40 
 -10   4   4    3.70   13.10 
   9  -4  -4   13.10   11.40 
   9  -4  -4   -5.20   18.70 
  -9   4   4  -12.20   10.10 
  -9   4   4    8.80   14.90 
   8  -4  -4  137.19   32.00 
   8  -4  -4   31.90   29.20 
  -8   4   4  113.99   29.80 
  -8   4   4  112.39   27.00 
   7  -4  -4   38.10   18.30 
   7  -4  -4   41.90   23.10 
  -7   4   4   48.20   16.30 
  -7   4   4   47.50   17.50 
   6  -4  -4  448.56   50.79 
   6  -4  -4  470.85   47.20 
  -6   4   4  450.35   41.40 
   5  -4  -4   25.80   13.80 
   5  -4  -4   -8.30   12.60 
   5  -4  -4   -1.70    8.90 
  -5   4   4    6.40    8.10 
   4  -4  -4  499.05   47.00 
   4  -4  -4  532.45   40.90 
   4  -4  -4  462.35   46.10 
  -4   4   4  467.35   21.00 
  -4   4   4  527.65   39.60 
   3  -4  -4  443.96   37.20 
   3  -4  -4  526.35   49.60 
   3  -4  -4  499.05   43.80 
  -3   4   4  390.76   33.40 
  -3   4   4  465.95   18.50 
   2  -4  -4  624.04   46.80 
   2  -4  -4  655.33   27.00 
   2  -4  -4  693.03   46.40 
  -2   4   4  610.04   26.50 
  -2   4   4  604.04   41.50 
   1  -4  -4  525.45   30.60 
   1  -4  -4  480.85   39.80 
   1  -4  -4  542.85   42.20 
  -1   4   4  496.25   38.70 
  -1   4   4  588.54   32.80 
   0  -4  -4  106.39   25.00 
   0  -4  -4  154.68   23.70 
   0   4   4  154.08   25.10 
   0   4   4  114.39   25.00 
  -1  -4  -4   87.49   24.40 
  -1  -4  -4   40.50   15.70 
  -2  -4  -4  450.75   27.80 
  -2  -4  -4  558.54   48.60 
  -2  -4  -4  458.75   46.80 
  -3  -4  -4   38.00   19.20 
  -3  -4  -4   23.80    8.80 
  -3  -4  -4   11.20   12.60 
  -4  -4  -4  327.87   19.80 
  -4  -4  -4  284.67   50.89 
  -4  -4  -4  294.57   50.79 
  -5  -4  -4   38.70   25.30 
  -5  -4  -4   63.59   24.10 
  -6  -4  -4  295.87   60.59 
  -6  -4  -4  303.47   48.90 
  -6  -4  -4  350.06   60.19 
  -7  -4  -4   34.00   20.90 
  -7  -4  -4  -11.30   20.90 
  -7  -4  -4   33.80   21.70 
  -8  -4  -4   78.19   39.60 
  -8  -4  -4  -18.60   15.80 
  -8  -4  -4   36.30   28.20 
  -9  -4  -4   94.19   34.70 
  -9  -4  -4   -0.70   30.60 
  14  -5  -4  347.17   60.49 
 -14   5   4  381.46   69.99 
  13  -5  -4  107.59   32.00 
 -13   5   4   49.10   33.50 
  12  -5  -4  -37.30   14.50 
 -12   5   4   20.40   19.30 
 -12   5   4  -12.30   13.60 
  11  -5  -4   99.89   32.10 
 -11   5   4   74.39   23.20 
 -11   5   4   54.99   24.90 
 -11   5   4   91.69   34.80 
  10  -5  -4   62.49   37.40 
  10  -5  -4   24.20   17.80 
 -10   5   4   27.60   18.90 
 -10   5   4   -7.60   17.50 
   9  -5  -4   62.09   25.20 
   9  -5  -4  125.59   39.20 
  -9   5   4   88.19   31.00 
  -9   5   4  129.29   30.40 
  -9   5   4  159.18   38.20 
   8  -5  -4   11.70   13.70 
   8  -5  -4   34.60   24.80 
  -8   5   4   14.30   12.40 
  -8   5   4   22.40   14.90 
   7  -5  -4  355.56   53.39 
   7  -5  -4  406.66   61.69 
  -7   5   4  393.16   42.20 
  -7   5   4  455.75   34.90 
   6  -5  -4   52.49   25.70 
   6  -5  -4   34.50   15.60 
  -6   5   4   28.50   15.30 
  -6   5   4   53.29   12.70 
   5  -5  -4   23.30   12.70 
   5  -5  -4   18.70   14.40 
   5  -5  -4   53.39   24.60 
  -5   5   4   45.60   16.10 
  -5   5   4   15.30    5.70 
   4  -5  -4 1313.07   65.19 
   4  -5  -4 1298.27   78.59 
  -4   5   4 1274.97   61.99 
   3  -5  -4   98.89   27.40 
   3  -5  -4   99.79   22.20 
  -3   5   4  102.29   22.10 
   2  -5  -4    5.40    9.00 
   2  -5  -4    7.70    4.80 
   2  -5  -4  -17.10   10.00 
  -2   5   4   -2.60    7.80 
   1  -5  -4   54.79   17.20 
   1  -5  -4   45.90   12.80 
  -1   5   4   70.29   21.60 
   0  -5  -4  172.68   26.40 
   0  -5  -4  158.48   30.70 
  -1  -5  -4   21.40   13.20 
  -1  -5  -4    5.70   11.70 
  -2  -5  -4   56.89   14.20 
  -2  -5  -4  121.69   28.30 
  -2  -5  -4   88.89   25.30 
  -3  -5  -4  455.05   49.70 
  -3  -5  -4  398.36   29.40 
  -3  -5  -4  422.46   48.20 
  -4  -5  -4    4.80   12.60 
  -4  -5  -4   -2.50   15.10 
  -4  -5  -4   -6.10    5.80 
  -5  -5  -4  152.68   14.10 
  -5  -5  -4  154.58   39.40 
  -5  -5  -4  192.48   46.20 
  -6  -5  -4   37.60   25.80 
  -6  -5  -4   11.90   19.20 
  -6  -5  -4  -14.90   16.30 
  -7  -5  -4  -40.20   16.20 
  -7  -5  -4   26.80   30.10 
  -7  -5  -4  -19.90   21.70 
  -8  -5  -4  131.29   43.30 
  -8  -5  -4   59.49   35.10 
  14  -6  -4   69.89   34.50 
 -14   6   4   83.09   41.10 
  13  -6  -4  113.79   41.10 
 -13   6   4  138.29   41.70 
 -12   6   4   32.40   33.70 
 -12   6   4   28.80   16.50 
  11  -6  -4   11.10   18.90 
 -11   6   4   30.50   19.60 
 -11   6   4   17.50   23.10 
 -11   6   4   48.20   32.70 
  10  -6  -4    9.80   15.80 
 -10   6   4   45.80   26.40 
 -10   6   4   52.69   20.70 
   9  -6  -4   23.70   21.70 
   9  -6  -4   -4.70   15.50 
  -9   6   4   -7.60   15.00 
  -9   6   4    9.20   10.60 
   8  -6  -4  292.57   52.89 
   8  -6  -4  210.58   65.29 
  -8   6   4  259.17   28.70 
  -8   6   4  172.18   37.40 
   7  -6  -4   96.79   29.90 
   7  -6  -4   67.79   34.50 
  -7   6   4  115.79   19.80 
  -7   6   4   91.09   22.60 
   6  -6  -4   27.90   20.20 
  -6   6   4   10.00    5.20 
  -6   6   4   -4.20    7.80 
   5  -6  -4  798.82   68.69 
   5  -6  -4  936.61   58.39 
   5  -6  -4  811.22   69.39 
   4  -6  -4  935.21   73.09 
   4  -6  -4  921.31   68.79 
   4  -6  -4  909.71   56.19 
  -4   6   4 1081.69   57.59 
   3  -6  -4  633.74   56.89 
   3  -6  -4  577.24   44.70 
   3  -6  -4  583.34   59.09 
  -3   6   4  665.13   44.90 
   2  -6  -4   72.79   20.50 
   2  -6  -4   59.79   24.10 
   2  -6  -4   43.10    8.20 
   1  -6  -4   96.09   24.90 
   1  -6  -4  117.59   18.10 
  -1   6   4   83.59   22.00 
   0  -6  -4  548.15   71.59 
   0  -6  -4  530.35   39.00 
  -1  -6  -4  567.94   46.30 
  -1  -6  -4  526.25   50.89 
  -2  -6  -4   50.59   24.10 
  -2  -6  -4   51.99   20.40 
  -3  -6  -4    0.50    9.60 
  -3  -6  -4    5.30   16.00 
  -3  -6  -4   34.30   19.60 
  -4  -6  -4  -15.70   15.60 
  -4  -6  -4    0.00   15.80 
  -4  -6  -4   21.00   10.20 
  -5  -6  -4  112.09   35.00 
  -5  -6  -4   84.69   14.20 
  -5  -6  -4  156.68   43.70 
  -6  -6  -4  108.39   35.40 
  -6  -6  -4  140.69   36.10 
  -6  -6  -4  237.88   55.79 
  -7  -6  -4  154.48   44.90 
  -7  -6  -4  187.48   51.09 
  14  -7  -4  199.08   49.90 
 -14   7   4  154.88   49.20 
  13  -7  -4   28.70   21.80 
 -13   7   4   14.70   26.20 
  12  -7  -4  202.58   46.30 
 -12   7   4  150.28   38.10 
  11  -7  -4  268.97   54.89 
 -11   7   4  277.07   46.70 
 -11   7   4  253.97   53.69 
  10  -7  -4   15.10   18.80 
 -10   7   4   18.10   15.70 
 -10   7   4   28.90   28.40 
   9  -7  -4   13.10   14.20 
  -9   7   4   -4.00   10.10 
  -9   7   4  -10.70   13.80 
   8  -7  -4  476.85   70.49 
  -8   7   4  475.05   33.60 
  -8   7   4  445.86   45.80 
   7  -7  -4  115.79   34.90 
  -7   7   4  126.69   27.50 
  -7   7   4  111.09   14.50 
   6  -7  -4  -16.10   19.60 
   6  -7  -4   18.70   14.50 
  -6   7   4   19.30   12.00 
   5  -7  -4  183.38   43.20 
   5  -7  -4  224.38   36.50 
   5  -7  -4  167.78   38.50 
  -5   7   4  130.29   25.40 
   4  -7  -4   -1.50    8.90 
   4  -7  -4    6.50   10.30 
   4  -7  -4   30.30   17.90 
   3  -7  -4   67.79   20.10 
   3  -7  -4   56.29   25.80 
   3  -7  -4   82.39   29.30 
  -3   7   4   56.19   18.90 
   2  -7  -4   10.50    4.10 
   2  -7  -4   12.50   13.70 
   2  -7  -4   13.00   11.60 
  -2   7   4    7.90    8.40 
   1  -7  -4  152.08   39.90 
   1  -7  -4  157.08   21.60 
   1  -7  -4  189.58   34.40 
   0  -7  -4  215.28   38.50 
   0  -7  -4  168.08   27.80 
  -1  -7  -4   90.49   24.00 
  -1  -7  -4   90.09   26.90 
  -2  -7  -4    0.80    9.20 
  -2  -7  -4  -21.30    8.20 
  -3  -7  -4   40.60   15.20 
  -3  -7  -4   37.40   20.60 
  -3  -7  -4   20.70   18.40 
  -4  -7  -4  -21.30   13.40 
  -4  -7  -4   -4.80   10.00 
  -5  -7  -4   18.60   11.20 
  -5  -7  -4   18.60   22.90 
  -5  -7  -4   49.40   24.40 
  -6  -7  -4   85.39   36.90 
  -6  -7  -4   41.90   32.20 
  14  -8  -4   20.00   34.00 
 -14   8   4   49.60   32.10 
  13  -8  -4   -8.20   17.60 
 -13   8   4   17.30   21.40 
  12  -8  -4    7.60   24.20 
 -12   8   4   13.20   15.70 
  11  -8  -4  179.18   49.90 
 -11   8   4  190.38   37.20 
 -11   8   4  229.28   46.00 
  10  -8  -4   19.50   17.20 
 -10   8   4  -15.60   16.80 
 -10   8   4   16.40   12.80 
   9  -8  -4  -33.00   16.80 
  -9   8   4   13.10   17.10 
  -9   8   4   -7.50    6.20 
   8  -8  -4    5.60    7.80 
  -8   8   4   14.00    6.20 
  -8   8   4  -13.60   13.40 
   7  -8  -4  114.09   38.20 
   7  -8  -4  145.29   41.30 
  -7   8   4  112.99   26.10 
   6  -8  -4   65.39   31.00 
   6  -8  -4   73.59   30.40 
  -6   8   4  103.99   22.30 
   5  -8  -4  384.96   61.99 
   5  -8  -4  441.16   42.80 
   5  -8  -4  426.56   69.09 
  -5   8   4  425.26   38.80 
   4  -8  -4   -7.60   14.60 
   4  -8  -4  -11.60    7.90 
   4  -8  -4   -2.30   10.20 
  -4   8   4   -3.80    7.60 
   3  -8  -4  100.49   25.20 
   3  -8  -4   93.39   31.90 
  -3   8   4  108.69   25.10 
   2  -8  -4   10.20   18.10 
   2  -8  -4   78.19   24.50 
   1  -8  -4   77.19   24.30 
   1  -8  -4  109.69   18.30 
   1  -8  -4   79.69   30.60 
   0  -8  -4  712.03   59.59 
   0  -8  -4  419.46   67.49 
   0  -8  -4  570.64   41.80 
  -1  -8  -4   28.90   18.00 
  -1  -8  -4    5.60   15.10 
  -1  -8  -4    6.40   11.60 
  -2  -8  -4   10.20   16.00 
  -2  -8  -4    5.50   14.90 
  -2  -8  -4  -15.90    9.80 
  -2  -8  -4    8.20   24.30 
  -3  -8  -4  131.99   36.70 
  -3  -8  -4    9.70   23.00 
  -3  -8  -4   85.19   23.70 
  -4  -8  -4   29.60   19.30 
  -4  -8  -4   56.19   24.50 
  -5  -8  -4   15.80   13.30 
  -5  -8  -4   72.29   28.60 
  -5  -8  -4   15.50   18.70 
  -6  -8  -4  129.09   44.60 
  -6  -8  -4   45.40   31.60 
  13  -9  -4   22.20   25.50 
 -13   9   4   12.20   22.90 
  12  -9  -4   69.89   31.70 
 -12   9   4   51.09   23.40 
 -11   9   4   -1.10   27.30 
 -11   9   4    2.50   15.30 
  10  -9  -4   99.39   36.60 
 -10   9   4   56.09   26.80 
 -10   9   4   73.69   20.50 
   9  -9  -4  100.79   36.20 
  -9   9   4  240.28   43.80 
  -9   9   4  192.38   16.40 
   8  -9  -4  300.47   61.19 
  -8   9   4  245.98   38.20 
   7  -9  -4   10.10   18.20 
  -7   9   4   -6.70   12.50 
   6  -9  -4   89.19   38.10 
   6  -9  -4   91.99   32.80 
  -6   9   4   88.89   24.40 
   5  -9  -4  154.08   42.90 
   5  -9  -4  250.47   38.70 
   5  -9  -4  238.78   53.19 
  -5   9   4  166.68   29.70 
   4  -9  -4  265.87   55.29 
   4  -9  -4  300.17   63.79 
   4  -9  -4  352.86   37.60 
  -4   9   4  268.37   37.40 
   3  -9  -4  439.36   43.60 
   3  -9  -4  476.75   75.09 
   2  -9  -4  -12.60   10.50 
   1  -9  -4  110.69   28.60 
   1  -9  -4   71.89   31.90 
   1  -9  -4   91.19   16.60 
   0  -9  -4  137.59   39.60 
   0  -9  -4  217.48   41.50 
   0  -9  -4  201.38   30.20 
  -1  -9  -4    2.20   17.10 
  -1  -9  -4   22.90   22.30 
  -1  -9  -4   28.90   16.10 
  -2  -9  -4   38.10   23.50 
  -2  -9  -4  102.59   26.20 
  -2  -9  -4   55.39   23.60 
  -2  -9  -4   27.80   26.80 
  -3  -9  -4    5.80   15.40 
  -3  -9  -4    7.80   12.30 
  -3  -9  -4   -2.90   17.40 
  -3  -9  -4  -16.60   20.40 
  -4  -9  -4   57.19   35.60 
  -4  -9  -4  122.19   33.40 
  -4  -9  -4   45.70   24.40 
  -5  -9  -4   -9.40   23.70 
  -5  -9  -4   16.70   27.80 
  -5  -9  -4   17.00   15.20 
  13 -10  -4   19.60   24.40 
 -13  10   4   34.90   20.90 
  12 -10  -4   23.60   20.40 
  11 -10  -4  116.09   41.90 
 -11  10   4  148.19   42.30 
 -11  10   4  135.89   23.20 
  10 -10  -4  111.29   35.80 
 -10  10   4   65.69   30.70 
 -10  10   4   45.60    7.50 
   9 -10  -4    3.40   32.10 
  -9  10   4  142.59   31.70 
   8 -10  -4   44.40   26.00 
  -8  10   4   48.80   23.30 
   7 -10  -4  -39.40   16.50 
  -7  10   4    7.50   14.30 
   6 -10  -4   13.50   24.40 
  -6  10   4   47.70   16.10 
   5 -10  -4  197.58   34.60 
   5 -10  -4  207.78   53.29 
  -5  10   4  234.88   33.90 
   4 -10  -4  148.89   44.70 
   4 -10  -4  142.29   28.40 
   4 -10  -4  180.18   48.70 
  -4  10   4  153.38   29.00 
   3 -10  -4    3.30   11.50 
   3 -10  -4   -0.10   13.50 
   2 -10  -4   79.19   27.10 
   2 -10  -4   80.69   35.00 
   1 -10  -4   -8.00   14.20 
   1 -10  -4   19.90    6.80 
   1 -10  -4   16.10   17.80 
   0 -10  -4   12.10   17.70 
   0 -10  -4  -21.90    9.60 
   0 -10  -4  -30.70   11.50 
  -1 -10  -4  133.69   39.20 
  -1 -10  -4  103.49   27.50 
  -1 -10  -4   73.49   25.20 
  -2 -10  -4   -1.30   22.70 
  -2 -10  -4   -2.50   16.70 
  -2 -10  -4   20.30   17.30 
  -2 -10  -4  -34.60   21.80 
  -3 -10  -4   64.99   31.50 
  -3 -10  -4  176.68   47.40 
  -3 -10  -4   80.79   32.10 
  12 -11  -4  102.09   49.00 
  11 -11  -4   53.59   30.60 
 -11  11   4   41.80   32.40 
  10 -11  -4  117.49   36.90 
 -10  11   4   82.89   34.20 
  -9  11   4    9.70   22.10 
   8 -11  -4   17.40   24.70 
  -8  11   4   64.99   22.80 
   7 -11  -4  240.78   61.09 
  -7  11   4  128.99   26.30 
  -6  11   4   19.00   15.30 
   5 -11  -4    5.20   13.50 
   5 -11  -4  -28.30    9.20 
  -5  11   4   -4.90   11.30 
   4 -11  -4   77.19   37.40 
   4 -11  -4   41.30   18.20 
   3 -11  -4  -28.70   18.20 
   2 -11  -4   61.09   20.90 
   2 -11  -4   23.80   24.20 
   1 -11  -4   95.59   27.20 
   1 -11  -4   75.89   32.20 
   0 -11  -4   68.09   17.90 
   0 -11  -4   37.80   23.80 
  -1 -11  -4   33.40   25.60 
  -1 -11  -4   -1.40   16.30 
  -1 -11  -4   -2.90   18.40 
  -2 -11  -4   26.10   20.10 
  -2 -11  -4   17.00   24.20 
  -2 -11  -4   -5.50   19.00 
  11 -12  -4    9.00   22.50 
 -11  12   4  -45.10   37.00 
  10 -12  -4  -35.60   17.40 
 -10  12   4   22.70   27.70 
   9 -12  -4  -15.40   17.20 
  -9  12   4   32.10   24.60 
   8 -12  -4    8.60   24.70 
  -8  12   4   31.90   19.80 
   7 -12  -4   59.59   34.40 
   6 -12  -4  -42.10   16.50 
   5 -12  -4   31.40   30.80 
   4 -12  -4   26.30   15.60 
   3 -12  -4  -45.90   17.30 
   3 -12  -4  -15.40   14.40 
   2 -12  -4  -33.90   21.70 
   2 -12  -4   -9.20   17.30 
   1 -12  -4   53.09   37.30 
   1 -12  -4   18.50   23.20 
   0 -12  -4  -31.90   17.30 
   0 -12  -4    9.80   25.40 
   0 -12  -4  -10.70    9.40 
   9 -13  -4    8.60   27.00 
  -9  13   4  -14.70   21.20 
   8 -13  -4   36.50   25.90 
  -8  13   4  -32.10   16.90 
   7 -13  -4   14.10   35.50 
   6 -13  -4   69.29   41.40 
   5 -13  -4   -8.80   16.70 
   4 -13  -4    5.60   15.40 
   4 -13  -4   29.60   26.80 
   3 -13  -4  -29.20   21.20 
   2 -13  -4   22.80   34.90 
   2 -16   5   38.60   33.70 
   2 -16   5  180.08   45.30 
   3 -16   5  -13.70   21.20 
   3 -16   5   32.30   26.00 
   4 -16   5    2.90   27.80 
   4 -16   5   29.90   27.80 
  -2 -15   5   40.30   24.90 
  -2 -15   5    9.00   26.50 
  -1 -15   5   -4.40   27.50 
  -1 -15   5    9.70   21.50 
  -1 -15   5   36.80   32.80 
   0 -15   5   54.79   28.50 
   0 -15   5   36.20   21.60 
   0 -15   5   15.70   25.70 
   1 -15   5   46.00   28.80 
   1 -15   5   -9.50   21.80 
   1 -15   5  -27.30   19.80 
   2 -15   5   17.70   22.60 
   2 -15   5  -10.20   21.10 
   3 -15   5  127.39   45.50 
   3 -15   5   59.79   26.10 
   4 -15   5  123.69   38.20 
   4 -15   5  130.39   31.90 
   5 -15   5   26.10   24.20 
   5 -15   5   29.90   26.90 
   6 -15   5   61.19   41.90 
   6 -15   5   35.10   27.10 
   7 -15   5   -9.50   30.20 
   7 -15   5  -62.69   29.60 
  -4 -14   5   27.10   33.70 
  -4 -14   5   -6.10   25.40 
  -4 -14   5   -0.60   18.60 
  -4 -14   5  -11.00   13.50 
  -3 -14   5   17.50   24.30 
  -3 -14   5   29.50   10.00 
  -3 -14   5   96.19   45.80 
  -3 -14   5   14.80   12.50 
  -2 -14   5  105.49   34.70 
  -2 -14   5   72.19   33.50 
  -2 -14   5   77.19   31.80 
  -1 -14   5   61.19   23.00 
  -1 -14   5   34.80   38.00 
   0 -14   5   97.69   27.00 
   0 -14   5   79.89   37.10 
   0 -14   5   69.29   29.20 
   1 -14   5   42.90   28.00 
   1 -14   5   -4.60   22.10 
   2 -14   5   -0.60   14.40 
   3 -14   5   83.09   32.80 
   3 -14   5   24.10   23.40 
   4 -14   5    9.30   17.60 
   4 -14   5   -4.60   18.30 
   5 -14   5   -7.20   23.10 
   5 -14   5  -13.10   21.30 
   6 -14   5   -2.90   23.00 
   6 -14   5   -5.30   23.70 
   7 -14   5  -35.90   28.90 
   7 -14   5  -55.09   19.60 
  -8  14  -5   33.60   22.20 
   8 -14   5   30.70   34.30 
   8 -14   5  -14.80   19.40 
  -5 -13   5  128.79   28.00 
  -5 -13   5  126.49   32.60 
  -5 -13   5   46.70   34.10 
  -5 -13   5   68.79   24.20 
  -4 -13   5   29.80   18.50 
  -4 -13   5   36.80   29.40 
  -4 -13   5    8.10   21.40 
  -3 -13   5   27.50   11.50 
  -3 -13   5   -1.20   27.30 
  -3 -13   5   50.89   15.70 
  -3 -13   5   19.40   17.30 
  -2 -13   5   22.70   19.40 
  -2 -13   5    6.30   23.10 
  -2 -13   5    3.30   22.70 
  -1 -13   5   24.10   21.70 
  -1 -13   5  -21.90   12.40 
   0 -13   5   -8.40   13.00 
   0 -13   5   11.20   16.40 
   0 -13   5   20.00   19.60 
   1 -13   5  164.28   43.00 
   1 -13   5   90.49   29.10 
   2 -13   5   20.50   18.20 
   2 -13   5   37.60   17.90 
   3 -13   5   57.69   19.00 
   3 -13   5  -17.30   18.60 
   4 -13   5  121.59   29.90 
   4 -13   5  156.68   44.50 
   5 -13   5  226.48   46.50 
   6 -13   5  -10.70   17.90 
   6 -13   5   36.70   27.00 
  -7  13  -5   18.30   17.60 
   7 -13   5    2.50   18.50 
  -8  13  -5   -4.00    6.90 
  -8  13  -5   20.70   20.70 
  -8  13  -5  -14.90    9.50 
   8 -13   5   16.60   32.80 
   8 -13   5   12.70   24.10 
  -9  13  -5  104.89   37.60 
  -9  13  -5   70.89   21.00 
  -9  13  -5  102.69   42.50 
   9 -13   5  112.69   48.60 
  -6 -12   5   53.79   34.00 
  -6 -12   5   23.40   25.00 
  -6 -12   5    0.60   11.40 
  -5 -12   5  -12.00   12.00 
  -5 -12   5    5.90   22.50 
  -5 -12   5   -6.40   20.20 
  -4 -12   5   64.79   26.70 
  -4 -12   5  103.79   39.30 
  -4 -12   5   80.49   25.50 
  -3 -12   5   -6.00   11.90 
  -3 -12   5   53.89   25.40 
  -3 -12   5   27.50   15.60 
  -3 -12   5    0.00    7.80 
  -2 -12   5   47.90   31.90 
  -2 -12   5   29.30   21.50 
  -2 -12   5   21.70    8.80 
  -2 -12   5   26.70   19.20 
  -2 -12   5   19.00    7.20 
  -1 -12   5    3.90   14.70 
  -1 -12   5   46.30   28.00 
  -1 -12   5   28.70   17.80 
   0 -12   5    7.50   20.30 
   0 -12   5   65.39   25.50 
   0 -12   5   27.80   22.60 
  -1  12  -5  263.97   51.79 
   1 -12   5  157.98   34.60 
   1 -12   5  205.48   47.20 
  -2  12  -5  -28.20   17.70 
   2 -12   5   19.80   18.30 
   2 -12   5   -4.10   13.20 
   3 -12   5   21.60   16.30 
   3 -12   5   -5.50   13.40 
   4 -12   5   43.70   21.40 
   4 -12   5  129.09   43.30 
   5 -12   5  307.47   61.59 
   5 -12   5  237.18   44.20 
  -6  12  -5  108.79   33.50 
   6 -12   5  105.09   30.90 
   6 -12   5  202.18   49.20 
  -7  12  -5   22.60   10.00 
  -7  12  -5   33.90   18.80 
  -7  12  -5   53.19   14.20 
   7 -12   5   91.29   28.90 
  -8  12  -5  233.58   49.10 
  -8  12  -5  266.17   51.89 
  -8  12  -5  192.18   28.40 
   8 -12   5  246.58   61.09 
   8 -12   5  213.28   48.10 
  -9  12  -5  370.26   41.10 
  -9  12  -5  353.56   50.49 
  -9  12  -5  313.37   59.59 
   9 -12   5  246.78   62.89 
 -10  12  -5   -1.10   22.50 
 -10  12  -5  -19.90   16.40 
  10 -12   5    2.20   24.30 
  -7 -11   5  175.48   52.39 
  -6 -11   5   17.60    9.50 
  -6 -11   5   14.50   14.80 
  -6 -11   5   15.60   26.60 
  -5 -11   5   -9.60   17.60 
  -5 -11   5    8.00   21.20 
  -5 -11   5   21.50   14.80 
  -4 -11   5   83.89   26.60 
  -4 -11   5   90.69   35.70 
  -4 -11   5  108.89   26.40 
  -3 -11   5   91.59   21.40 
  -3 -11   5   88.69   25.30 
  -3 -11   5  198.28   46.80 
  -2 -11   5  225.18   41.40 
  -2 -11   5  186.88   21.30 
  -2 -11   5  178.48   42.40 
  -2 -11   5  172.98   18.30 
  -2 -11   5  214.98   51.19 
   1  11  -5   99.59   25.00 
  -1 -11   5   99.29   30.60 
  -1 -11   5   55.29   23.70 
  -1 -11   5   95.79   34.30 
   0  11  -5    9.50   17.50 
   0 -11   5  -14.80   13.50 
   0 -11   5   -9.40   11.60 
  -1  11  -5  165.18   40.00 
   1 -11   5  123.59   28.60 
   1 -11   5   93.89   29.10 
  -2  11  -5   25.20   19.50 
   2 -11   5   39.70   15.60 
   2 -11   5   -5.80   12.60 
  -3  11  -5  587.14   65.49 
   3 -11   5  474.05   71.19 
   3 -11   5  598.84   52.59 
  -4  11  -5  492.75   74.99 
   4 -11   5  436.36   70.19 
   4 -11   5  394.66   46.20 
  -5  11  -5  227.88   40.60 
   5 -11   5  164.58   38.10 
   5 -11   5  300.27   61.49 
  -6  11  -5  -14.90    9.10 
  -6  11  -5    8.80    8.00 
   6 -11   5  -13.60   14.80 
   6 -11   5   -9.50   11.10 
  -7  11  -5   10.00   10.30 
  -7  11  -5    0.00   15.10 
   7 -11   5   -6.90   17.50 
  -8  11  -5  -11.80   14.60 
   8 -11   5   26.70   25.30 
   8 -11   5  -15.60   17.80 
  -9  11  -5    9.00   14.80 
  -9  11  -5    5.30   18.80 
   9 -11   5  -23.40   11.10 
 -10  11  -5   21.00   23.70 
 -10  11  -5   32.80   24.30 
  10 -11   5    9.10   20.00 
 -11  11  -5   16.50   29.40 
  -8 -10   5   18.00   28.10 
  -7 -10   5   39.50   39.80 
  -7 -10   5   67.39   34.80 
  -6 -10   5   39.80   26.30 
  -6 -10   5   31.00   25.10 
  -5 -10   5   22.30   19.40 
  -5 -10   5   -2.60   12.30 
  -5 -10   5   22.50   12.30 
  -4 -10   5    7.20   14.70 
  -4 -10   5    8.80   12.40 
  -4 -10   5   -0.50   13.40 
  -3 -10   5   11.90   11.90 
  -3 -10   5   16.40   12.90 
  -3 -10   5  -10.00   16.30 
  -2 -10   5  123.29   37.00 
  -2 -10   5  157.48   38.70 
  -2 -10   5  155.48   22.00 
  -2 -10   5  235.88   43.90 
   1  10  -5  412.06   56.69 
  -1 -10   5  377.36   18.80 
  -1 -10   5  374.86   52.09 
  -1 -10   5  351.36   58.19 
  -1 -10   5  395.06   54.89 
   0  10  -5   68.19   25.30 
   0 -10   5   78.39   26.40 
   0 -10   5  101.29   26.00 
  -1  10  -5   32.10   19.20 
   1 -10   5   54.99   21.00 
   1 -10   5   23.20   17.90 
  -2  10  -5  381.36   60.09 
   2 -10   5  297.57   52.59 
   2 -10   5  307.07   43.60 
  -3  10  -5   37.70   25.50 
   3 -10   5   41.50   18.00 
   3 -10   5   62.19   28.90 
  -4  10  -5  380.76   53.39 
  -4  10  -5  443.86   70.79 
  -4  10  -5  431.26   16.40 
   4 -10   5  403.96   68.49 
   4 -10   5  482.85   49.00 
  -5  10  -5  166.68   34.70 
  -5  10  -5  173.28   19.00 
   5 -10   5  226.98   41.70 
   5 -10   5  237.88   53.59 
  -6  10  -5  -11.70   11.60 
  -6  10  -5  -13.40    6.60 
   6 -10   5    7.10   16.40 
   6 -10   5   14.70   18.00 
  -7  10  -5  179.68   43.40 
  -7  10  -5  220.38   35.00 
   7 -10   5  166.98   48.10 
  -8  10  -5   79.29   25.20 
  -8  10  -5   63.29   26.20 
   8 -10   5   85.59   32.00 
   8 -10   5   50.49   29.80 
  -9  10  -5  214.78   50.29 
  -9  10  -5  241.08   43.00 
   9 -10   5  181.18   51.29 
 -10  10  -5   75.89   27.70 
  10 -10   5   55.59   31.00 
 -11  10  -5  -34.80   20.80 
 -11  10  -5  -29.40   17.30 
  11 -10   5   30.00   25.00 
  -9  -9   5    5.50   27.40 
  -9  -9   5   11.20   24.70 
  -8  -9   5   66.29   35.00 
  -7  -9   5  176.68   48.90 
  -6  -9   5   -5.80   13.10 
  -6  -9   5    3.90    4.30 
  -6  -9   5   15.90   19.60 
  -5  -9   5   -7.10   19.30 
  -5  -9   5    6.90    8.60 
  -5  -9   5   36.90   19.90 
  -4  -9   5  212.48   45.90 
  -4  -9   5  193.58   30.00 
  -4  -9   5  244.48   37.70 
  -3  -9   5  117.99   23.00 
  -3  -9   5  125.29   37.10 
  -3  -9   5  122.49   25.20 
   2   9  -5    6.80   10.40 
  -2  -9   5    5.70    9.70 
  -2  -9   5   15.20    8.60 
  -2  -9   5   -4.90   14.20 
   1   9  -5   94.99   25.10 
  -1  -9   5  134.89   35.60 
  -1  -9   5   90.69   26.90 
  -1  -9   5  121.19   13.80 
  -1  -9   5  107.69   27.80 
   0   9  -5   95.89   25.70 
   0  -9   5  159.18   31.20 
   0  -9   5   95.49   26.40 
  -1   9  -5   79.39   24.20 
   1  -9   5   75.89   25.90 
   1  -9   5   84.89   23.00 
  -2   9  -5  476.85   51.49 
   2  -9   5  408.26   40.70 
   2  -9   5  624.94   60.89 
  -3   9  -5  472.35   19.80 
  -3   9  -5  449.76   64.89 
  -3   9  -5  460.85   45.70 
   3  -9   5  511.75   47.20 
   3  -9   5  572.34   61.59 
  -4   9  -5   23.70    9.00 
  -4   9  -5   40.20   19.70 
  -4   9  -5    5.80   12.40 
   4  -9   5   11.50   15.60 
   4  -9   5   -7.30   15.90 
  -5   9  -5   23.90   17.60 
  -5   9  -5   25.10   10.90 
   5  -9   5   29.00   18.70 
   5  -9   5   80.29   26.60 
  -6   9  -5   25.10   11.70 
   6  -9   5   17.50   15.70 
   6  -9   5   11.40   16.00 
  -7   9  -5   43.30   17.10 
  -7   9  -5   -6.00   17.20 
   7  -9   5   33.30   22.30 
   7  -9   5   73.69   34.00 
  -8   9  -5   57.69   22.10 
  -8   9  -5  106.59   30.40 
   8  -9   5   53.79   34.30 
   8  -9   5   66.89   36.20 
   8  -9   5   68.49   29.30 
  -9   9  -5   32.20   19.40 
  -9   9  -5   45.20   26.30 
 -10   9  -5  135.89   38.50 
  10  -9   5   97.39   34.90 
 -11   9  -5   71.09   39.50 
 -11   9  -5   42.60   34.30 
  11  -9   5   81.99   35.20 
 -10  -8   5   -8.80   25.00 
 -10  -8   5   19.20   26.60 
  -9  -8   5   -7.50   14.40 
  -9  -8   5   36.10   31.50 
  -8  -8   5  378.86   65.69 
  -7  -8   5   20.70   20.50 
  -6  -8   5   -0.70   12.20 
  -5  -8   5   -5.90   11.60 
  -5  -8   5   13.30   15.90 
  -5  -8   5    5.30    5.80 
  -4  -8   5  160.48   39.50 
  -4  -8   5  108.69   28.00 
  -4  -8   5  127.19   21.60 
  -3  -8   5  465.45   37.70 
  -3  -8   5  404.76   60.09 
  -3  -8   5  464.65   37.60 
   2   8  -5   32.00   13.70 
  -2  -8   5   76.19   18.90 
  -2  -8   5   42.90   12.80 
  -2  -8   5   41.80   19.90 
   1   8  -5   48.20   18.40 
  -1  -8   5   80.59   24.30 
  -1  -8   5   43.50   16.70 
  -1  -8   5   62.49   21.60 
  -1  -8   5   46.30   10.00 
   0   8  -5   15.60   13.50 
   0  -8   5   11.50   11.00 
   0  -8   5    6.80    3.90 
   0  -8   5   23.60   12.60 
  -1   8  -5  989.40   68.19 
   1  -8   5  975.40   59.49 
  -2   8  -5 1084.39   66.79 
  -2   8  -5 1138.89   76.49 
  -2   8  -5 1121.89   33.30 
   2  -8   5 1187.58   67.19 
   2  -8   5 1170.78   78.79 
  -3   8  -5    8.40   14.10 
  -3   8  -5    3.30    5.50 
  -3   8  -5   -7.80    7.50 
   3  -8   5    3.40   13.10 
   3  -8   5   20.40   13.60 
  -4   8  -5   18.20   13.70 
  -4   8  -5   -9.70    6.40 
  -4   8  -5  -11.50   10.50 
   4  -8   5   10.50   11.90 
  -5   8  -5   22.40   10.70 
  -5   8  -5  -18.00   12.10 
  -5   8  -5   20.70   21.50 
   5  -8   5    6.00   16.90 
   5  -8   5   30.40   22.10 
  -6   8  -5   -9.70   17.50 
  -6   8  -5  -13.80   11.60 
  -6   8  -5  -10.10    7.90 
   6  -8   5   -3.00   12.00 
   6  -8   5   -3.80    7.70 
  -7   8  -5   31.40   22.60 
  -7   8  -5   24.80   17.90 
   7  -8   5   40.70   23.80 
   7  -8   5   36.00   23.10 
  -8   8  -5   42.20   19.60 
  -8   8  -5    4.30   19.10 
   8  -8   5   -4.30   19.50 
   8  -8   5   46.00   24.60 
  -9   8  -5   61.99   24.80 
  -9   8  -5   16.40   24.10 
   9  -8   5   23.70   31.10 
   9  -8   5  102.79   37.20 
 -10   8  -5   76.09   43.90 
 -10   8  -5   -1.30   17.20 
  10  -8   5   14.40   21.30 
  10  -8   5   39.40   33.80 
 -11   8  -5  297.87   60.09 
 -11   8  -5  170.08   48.20 
  11  -8   5  280.07   67.69 
 -11  -7   5    4.80   30.80 
 -10  -7   5  135.19   43.30 
 -10  -7   5  206.88   60.49 
  -9  -7   5   48.50   24.60 
  -8  -7   5   30.90   20.20 
  -7  -7   5  106.29   36.30 
  -6  -7   5   18.80   18.80 
  -5  -7   5  167.78   40.00 
  -5  -7   5  130.29   12.40 
  -5  -7   5   64.39   24.60 
  -4  -7   5  196.28   33.60 
  -4  -7   5  158.78   36.70 
  -4  -7   5  130.79   19.80 
   3   7  -5  318.47   28.70 
  -3  -7   5  348.67   51.79 
  -3  -7   5  237.58   26.70 
  -3  -7   5  326.97   29.40 
   2   7  -5 1112.69   57.49 
  -2  -7   5 1057.09   72.99 
  -2  -7   5 1101.99   57.29 
  -2  -7   5 1029.00   47.60 
   1   7  -5    0.50    9.40 
  -1  -7   5    2.10    8.40 
  -1  -7   5    7.30    6.40 
  -1  -7   5    7.30    9.40 
  -1  -7   5   -0.50    9.10 
   0   7  -5  266.67   40.60 
   0  -7   5  215.98   35.60 
   0  -7   5  267.17   31.60 
   0  -7   5  263.07   17.90 
  -1   7  -5  881.21   61.29 
  -1   7  -5  936.41   33.90 
   1  -7   5  948.21   57.99 
   1  -7   5  986.90   65.29 
  -2   7  -5  290.97   45.70 
  -2   7  -5  220.48   19.60 
  -2   7  -5  248.88   36.90 
   2  -7   5  230.58   36.70 
  -3   7  -5  970.90   71.19 
  -3   7  -5 1056.49   66.29 
  -3   7  -5  975.40   45.10 
   3  -7   5 1022.30   73.59 
   3  -7   5  908.11   60.19 
  -4   7  -5   91.69   26.60 
  -4   7  -5   90.59   18.70 
  -4   7  -5   70.59   25.00 
   4  -7   5  138.39   36.70 
   4  -7   5  132.39   30.00 
  -5   7  -5  100.99   35.10 
  -5   7  -5  152.38   28.70 
  -5   7  -5  136.39   31.90 
   5  -7   5  130.69   31.80 
   5  -7   5  203.78   42.90 
  -6   7  -5   51.69   19.90 
  -6   7  -5   45.60   23.70 
  -6   7  -5   70.69   27.00 
   6  -7   5   90.19   28.80 
   6  -7   5   84.49   28.20 
  -7   7  -5   57.19   26.50 
  -7   7  -5   92.99   36.10 
  -7   7  -5   31.10   16.70 
   7  -7   5   54.89   25.10 
   7  -7   5   29.10   20.10 
   7  -7   5   60.89   29.60 
  -8   7  -5  138.29   37.50 
  -8   7  -5   74.29   26.50 
   8  -7   5  140.39   39.60 
   8  -7   5  140.89   41.00 
  -9   7  -5  131.09   38.20 
  -9   7  -5  122.09   40.20 
   9  -7   5  145.29   44.50 
   9  -7   5  201.38   46.10 
 -10   7  -5  -17.30   18.80 
 -10   7  -5   -2.00   15.80 
  10  -7   5  -27.80   28.40 
 -11   7  -5   64.29   26.20 
 -11   7  -5   20.80   23.80 
  11  -7   5  -17.10   36.00 
  11  -7   5  -22.20   23.50 
 -11  -6   5  -33.00   24.70 
 -10  -6   5   55.29   31.40 
 -10  -6   5   18.50   26.10 
   9   6  -5    1.30   20.70 
  -9  -6   5   32.50   23.20 
   8   6  -5   36.10   25.60 
  -8  -6   5  129.39   40.30 
  -7  -6   5    0.10   16.40 
   6   6  -5  208.08   41.20 
  -6  -6   5  155.38   38.90 
  -5  -6   5  192.98   42.50 
  -5  -6   5  245.88   40.50 
  -4  -6   5  545.85   54.09 
  -4  -6   5  530.45   26.90 
   3   6  -5    4.50    5.60 
  -3  -6   5    7.10    7.80 
  -3  -6   5    6.80    6.70 
   2   6  -5   14.50    8.30 
  -2  -6   5    2.30    7.30 
  -2  -6   5    6.40    6.80 
  -2  -6   5    6.20   11.60 
   1   6  -5   70.49   19.00 
  -1  -6   5   74.39   21.90 
  -1  -6   5   67.89   13.20 
  -1  -6   5   74.49   23.40 
  -1  -6   5   45.20   15.30 
   0   6  -5    8.50    6.10 
   0   6  -5    5.60    6.90 
   0  -6   5    0.00    7.40 
   0  -6   5   11.70    9.70 
   0  -6   5    1.60    4.60 
  -1   6  -5   46.30   18.00 
  -1   6  -5   82.89   14.40 
  -1   6  -5   79.49   22.00 
   1  -6   5   52.89   11.60 
   1  -6   5   55.59   18.30 
   1  -6   5   83.79   21.60 
  -2   6  -5   -5.30    7.30 
  -2   6  -5  -11.20    6.70 
  -2   6  -5    3.60    5.80 
   2  -6   5   -5.60    4.30 
   2  -6   5    6.00    8.70 
  -3   6  -5    2.50    7.90 
  -3   6  -5   -9.50    6.10 
  -3   6  -5   -7.30    5.70 
   3  -6   5   -1.70    9.80 
   3  -6   5   11.50   10.70 
  -4   6  -5   11.50    8.90 
  -4   6  -5    2.40   10.90 
  -4   6  -5   20.40   13.90 
   4  -6   5    8.70   15.40 
   4  -6   5    5.70   13.00 
  -5   6  -5    3.90    9.40 
  -5   6  -5  -18.60    7.70 
  -5   6  -5   16.10    8.90 
   5  -6   5    2.30   13.00 
   5  -6   5  -11.60   10.40 
  -6   6  -5   17.50   17.80 
  -6   6  -5    9.10   13.80 
  -6   6  -5   62.79   22.80 
   6  -6   5   54.29   26.40 
   6  -6   5   68.69   24.00 
  -7   6  -5  163.78   43.00 
  -7   6  -5  167.18   40.40 
  -7   6  -5   94.79   27.80 
   7  -6   5  126.59   33.90 
   7  -6   5  110.59   35.30 
   7  -6   5  209.58   45.20 
  -8   6  -5  -11.10   20.50 
  -8   6  -5    1.40   15.70 
   8  -6   5  -15.10   11.50 
   8  -6   5  -16.20   18.00 
  -9   6  -5   26.80   19.40 
  -9   6  -5   26.30   23.50 
   9  -6   5   14.20   24.20 
   9  -6   5    7.30   14.20 
 -10   6  -5   25.10   19.10 
 -10   6  -5   22.70   22.30 
  10  -6   5   24.60   26.90 
  10  -6   5   29.30   18.40 
 -11   6  -5   72.59   35.40 
 -11   6  -5  -14.80   18.30 
  11  -6   5  -37.90   39.70 
 -12  -5   5   69.09   48.80 
 -12  -5   5    8.60   23.00 
 -11  -5   5   51.69   30.40 
 -11  -5   5   55.09   38.40 
 -10  -5   5  253.17   60.19 
   9   5  -5  327.27   58.19 
  -9  -5   5  349.17   63.39 
   8   5  -5   41.70   26.60 
  -8  -5   5   34.20   24.80 
   7   5  -5   56.09   24.90 
  -7  -5   5   29.00   20.10 
   6   5  -5  205.68   41.30 
  -6  -5   5  151.88   37.60 
  -6  -5   5  139.49   32.30 
   5   5  -5   95.59   26.80 
  -5  -5   5  115.89   32.20 
  -5  -5   5   56.99   20.70 
   4   5  -5    8.00    9.20 
   4   5  -5   24.10    6.70 
  -4  -5   5   11.60   10.70 
  -4  -5   5   -8.50    7.90 
   3   5  -5   74.09   20.50 
   3   5  -5   57.09   12.90 
  -3  -5   5   74.29   17.90 
  -3  -5   5   75.49   23.00 
  -3  -5   5   61.29   12.20 
   2   5  -5   24.60   10.10 
  -2  -5   5   14.60   11.20 
  -2  -5   5   23.50   10.40 
  -2  -5   5   46.70   13.90 
   1   5  -5  156.48   25.70 
   1   5  -5  139.49   20.60 
  -1  -5   5  149.09   28.90 
  -1  -5   5  154.38   25.20 
  -1  -5   5  143.19   16.70 
  -1  -5   5  131.99   25.70 
   0   5  -5   20.60   11.70 
   0   5  -5   24.00    8.70 
   0   5  -5   20.90   12.10 
   0  -5   5   31.40    9.50 
   0  -5   5   37.20   14.70 
   0  -5   5   38.60   13.80 
   0  -5   5   18.50   10.90 
  -1   5  -5  324.07   33.60 
  -1   5  -5  351.76   35.80 
  -1   5  -5  310.87   25.90 
   1  -5   5  319.37   34.90 
   1  -5   5  290.27   23.10 
   1  -5   5  260.27   30.20 
  -2   5  -5  107.29   25.40 
  -2   5  -5  114.69   20.60 
  -2   5  -5  109.29   26.30 
   2  -5   5  103.69   23.70 
   2  -5   5   95.79   23.50 
  -3   5  -5  722.13   56.39 
  -3   5  -5  692.33   53.49 
  -3   5  -5  788.32   46.50 
   3  -5   5  728.23   55.19 
   3  -5   5  676.33   54.99 
  -4   5  -5    3.30    7.60 
  -4   5  -5    3.60   13.00 
  -4   5  -5   13.80   13.60 
   4  -5   5   12.70   14.20 
   4  -5   5    9.40   11.30 
  -5   5  -5  140.19   35.60 
  -5   5  -5  187.68   40.00 
   5  -5   5  189.78   37.80 
   5  -5   5  140.69   35.60 
  -6   5  -5  196.88   43.00 
  -6   5  -5  178.78   33.60 
  -6   5  -5  206.88   43.70 
   6  -5   5  162.58   32.90 
   6  -5   5  169.08   40.40 
   6  -5   5  164.88   37.90 
  -7   5  -5  227.08   50.09 
  -7   5  -5  176.78   41.80 
  -7   5  -5  286.27   50.49 
   7  -5   5  167.18   45.00 
   7  -5   5  219.98   46.80 
   7  -5   5  197.28   38.50 
  -8   5  -5   49.00   23.50 
  -8   5  -5   26.10   22.40 
  -8   5  -5   47.10   21.70 
   8  -5   5   51.79   24.90 
   8  -5   5   17.80   22.20 
  -9   5  -5  124.39   36.90 
  -9   5  -5   88.19   35.20 
   9  -5   5   88.79   31.20 
 -10   5  -5    8.80   21.80 
  10  -5   5   39.50   25.90 
 -11   5  -5  200.08   58.99 
 -11   5  -5  310.17   69.19 
  11  -5   5  169.98   46.20 
 -12  -4   5  -36.00   26.00 
 -12  -4   5  -15.20   21.10 
 -11  -4   5  265.17   58.29 
 -11  -4   5  253.87   65.69 
  10   4  -5   87.59   32.60 
 -10  -4   5   55.69   34.90 
   9   4  -5  205.28   53.59 
  -9  -4   5  174.18   47.50 
   8   4  -5  197.18   45.80 
  -8  -4   5  222.28   48.80 
   7   4  -5   13.40   15.80 
  -7  -4   5   11.40   15.50 
   6   4  -5  100.89   29.40 
  -6  -4   5   65.99   26.10 
  -6  -4   5   92.69   26.80 
   5   4  -5   60.19   19.90 
  -5  -4   5   10.80   16.50 
  -5  -4   5   52.89   18.50 
   4   4  -5  578.94   47.60 
   4   4  -5  552.74   20.80 
  -4  -4   5  583.14   51.09 
  -4  -4   5  481.85   41.10 
   3   4  -5   19.60    7.30 
  -3  -4   5   31.70   11.90 
  -3  -4   5   16.40   11.30 
   2   4  -5  133.89   19.70 
   2   4  -5  125.79   25.90 
   2   4  -5  107.89   20.00 
  -2  -4   5  133.59   21.30 
  -2  -4   5  124.29   25.30 
  -2  -4   5  104.59   17.80 
   1   4  -5   78.69   16.10 
   1   4  -5   53.69   14.60 
  -1  -4   5   48.90   16.40 
  -1  -4   5   60.79   13.10 
  -1  -4   5   60.59   15.90 
  -1  -4   5   53.29   15.80 
   0   4  -5   11.80    9.60 
   0   4  -5    5.20    7.10 
   0   4  -5   -7.30    6.30 
   0  -4   5   19.90   12.80 
   0  -4   5    9.60    6.20 
   0  -4   5    9.80    7.70 
   0  -4   5    9.20   10.20 
  -1   4  -5  163.08   29.20 
  -1   4  -5  226.18   35.10 
  -1   4  -5  165.78   23.90 
   1  -4   5  174.98   19.90 
   1  -4   5  144.19   26.50 
   1  -4   5  200.08   32.20 
  -2   4  -5  363.06   38.40 
  -2   4  -5  440.96   34.20 
  -2   4  -5  453.05   41.00 
   2  -4   5  396.36   39.90 
  -3   4  -5  349.37   34.40 
  -3   4  -5  392.06   42.40 
  -3   4  -5  373.76   40.20 
   3  -4   5  380.46   40.90 
   3  -4   5  411.26   42.90 
  -4   4  -5    5.30    7.00 
  -4   4  -5   10.20   11.80 
  -4   4  -5    3.20    8.70 
   4  -4   5    2.20   10.00 
   4  -4   5   14.20   13.50 
  -5   4  -5   21.90   17.40 
  -5   4  -5   22.50   16.40 
  -5   4  -5   13.40   12.20 
   5  -4   5   -5.40    8.00 
   5  -4   5    4.50   12.20 
  -6   4  -5   32.10   19.30 
  -6   4  -5   -3.80    9.80 
  -6   4  -5  -12.40   10.00 
   6  -4   5  -10.40   10.30 
   6  -4   5   20.00   17.70 
   6  -4   5    2.90   10.80 
  -7   4  -5   -2.90   16.80 
  -7   4  -5    7.90   14.90 
   7  -4   5   19.50   21.00 
   7  -4   5   71.79   21.00 
  -8   4  -5   66.49   29.10 
  -8   4  -5   98.69   36.10 
  -8   4  -5   87.59   34.80 
   8  -4   5   64.69   23.70 
  -9   4  -5   58.29   31.30 
  -9   4  -5  173.58   45.70 
   9  -4   5   24.20   17.30 
 -10   4  -5   32.80   21.40 
 -10   4  -5  104.59   42.70 
  10  -4   5   64.89   23.40 
 -11   4  -5  119.99   47.30 
 -11   4  -5  169.48   46.60 
  11  -4   5   84.49   31.60 
 -13  -3   5  -11.40   28.20 
 -13  -3   5   28.10   27.80 
 -12  -3   5  111.39   36.90 
 -12  -3   5  104.09   39.60 
 -11  -3   5    3.10   29.60 
  10   3  -5   76.39   28.60 
 -10  -3   5   37.20   28.20 
   9   3  -5  408.26   63.29 
  -9  -3   5  331.27   60.39 
   8   3  -5   77.39   28.60 
  -8  -3   5   74.99   31.20 
   7   3  -5  343.37   53.99 
  -7  -3   5  406.46   58.69 
  -7  -3   5  397.36   56.69 
   6   3  -5   84.89   25.40 
  -6  -3   5   85.69   31.20 
  -6  -3   5   66.29   21.80 
   5   3  -5 1412.16   76.39 
  -5  -3   5 1475.55   82.59 
  -5  -3   5 1424.06   73.89 
   4   3  -5   22.40    5.70 
  -4  -3   5   42.10   17.50 
  -4  -3   5    5.40    8.20 
   3   3  -5  351.06   31.90 
   3   3  -5  349.57   34.70 
   3   3  -5  356.06   22.50 
  -3  -3   5  357.76   36.30 
  -3  -3   5  323.37   29.80 
   2   3  -5  887.31   50.39 
   2   3  -5  828.32   44.60 
   2   3  -5  842.62   39.30 
  -2  -3   5  782.22   42.20 
  -2  -3   5  860.51   49.70 
   1   3  -5   43.00   15.90 
   1   3  -5   58.79   15.00 
   1   3  -5   40.80   13.10 
   1   3  -5   52.19   14.60 
  -1  -3   5   54.49   15.10 
  -1  -3   5   39.70   13.50 
  -1  -3   5   57.29   14.20 
   0   3  -5   53.99   15.10 
   0   3  -5   32.40   11.80 
   0   3  -5   43.80   14.60 
   0  -3   5   64.59   16.80 
   0  -3   5   47.80   13.20 
   0  -3   5   27.70   11.10 
   0  -3   5   45.30   15.60 
  -1   3  -5 1369.56   57.79 
  -1   3  -5 1392.86   65.49 
  -1   3  -5 1355.26   66.19 
   1  -3   5 1412.76   66.29 
   1  -3   5 1341.57   65.49 
   1  -3   5 1397.86   54.39 
   1  -3   5 1375.86   56.59 
  -2   3  -5    7.50    7.50 
  -2   3  -5    2.10    8.60 
  -2   3  -5    7.00    9.40 
   2  -3   5    1.10    7.80 
  -3   3  -5  706.63   53.59 
  -3   3  -5  588.54   44.70 
  -3   3  -5  557.64   48.40 
   3  -3   5  728.03   55.89 
   3  -3   5  664.53   53.39 
  -4   3  -5   18.10   12.70 
  -4   3  -5   35.80   19.10 
   4  -3   5   54.19   20.90 
   4  -3   5    4.00   11.50 
  -5   3  -5    4.00   13.50 
  -5   3  -5    1.30   13.90 
  -5   3  -5  -25.00    9.50 
   5  -3   5  -15.50    7.40 
   5  -3   5   10.10   15.40 
  -6   3  -5    6.20   15.60 
  -6   3  -5   28.80   20.00 
  -6   3  -5   34.30   19.90 
   6  -3   5   20.10   12.60 
   6  -3   5    7.10   18.10 
  -7   3  -5   80.59   28.60 
  -7   3  -5   45.30   25.90 
  -7   3  -5   94.69   32.10 
   7  -3   5  129.39   40.10 
   7  -3   5   67.99   19.00 
  -8   3  -5   16.20   20.60 
  -8   3  -5   27.50   19.40 
  -8   3  -5    5.80   23.00 
   8  -3   5   23.60   12.20 
  -9   3  -5  103.09   34.20 
   9  -3   5   45.90   16.30 
 -10   3  -5  336.27   65.39 
 -10   3  -5  238.78   58.19 
  10  -3   5  216.08   33.00 
 -11   3  -5   28.30   29.80 
 -11   3  -5   33.80   22.60 
  11  -3   5  -31.70   19.50 
 -13  -2   5  108.79   52.09 
 -13  -2   5  -16.70   26.00 
 -12  -2   5   84.99   34.30 
 -12  -2   5   57.69   37.00 
 -11  -2   5  266.97   58.79 
 -11  -2   5  235.78   56.79 
  10   2  -5  248.98   49.30 
 -10  -2   5  184.58   51.29 
   9   2  -5    4.30   16.30 
  -9  -2   5  -18.40   16.80 
   8   2  -5   96.99   30.00 
  -8  -2   5   45.40   24.10 
  -8  -2   5   38.80   24.50 
   7   2  -5  736.43   61.09 
  -7  -2   5  650.53   61.99 
  -7  -2   5  699.63   60.59 
   6   2  -5   76.49    5.60 
   6   2  -5   90.79   24.00 
  -6  -2   5   75.89   24.80 
  -6  -2   5   75.09   26.10 
   5   2  -5    9.70   12.10 
   5   2  -5   29.70    6.60 
  -5  -2   5   57.79   21.50 
  -5  -2   5   61.49   20.70 
   4   2  -5    5.70    8.20 
  -4  -2   5    4.90   11.20 
   3   2  -5  254.07   28.70 
   3   2  -5  282.17   29.10 
  -3  -2   5  260.07   26.90 
  -3  -2   5  267.37   37.20 
   2   2  -5  228.38   24.80 
   2   2  -5  213.38   30.10 
  -2  -2   5  165.08   25.90 
  -2  -2   5  204.58   23.40 
  -2  -2   5  172.78   25.90 
   1   2  -5    3.10    5.80 
   1   2  -5    6.00    7.00 
   1   2  -5    0.20    9.10 
   1   2  -5    1.90    5.80 
  -1  -2   5   -3.80    4.50 
  -1  -2   5   -6.00    5.40 
  -1  -2   5    6.10    6.90 
   0   2  -5  736.53   44.30 
   0   2  -5  757.92   43.70 
   0  -2   5  737.33   37.50 
   0  -2   5  724.03   44.50 
   0  -2   5  766.32   41.60 
  -1   2  -5  128.29   23.30 
  -1   2  -5  113.09   22.90 
  -1   2  -5  201.28   32.60 
   1  -2   5  206.98   31.90 
   1  -2   5  155.08   16.80 
   1  -2   5  192.38   27.50 
  -2   2  -5  633.44   47.40 
  -2   2  -5  600.34   43.60 
   2  -2   5  608.74   57.79 
   2  -2   5  558.94   27.90 
  -3   2  -5   38.90   16.20 
  -3   2  -5    8.60   10.50 
  -3   2  -5    3.40    9.60 
   3  -2   5    5.80   11.70 
  -4   2  -5  -13.50    4.80 
  -4   2  -5    0.90    7.30 
  -4   2  -5    2.20    9.80 
   4  -2   5   11.80   14.70 
   4  -2   5    1.60    5.60 
  -5   2  -5   -9.90    7.90 
  -5   2  -5  -14.70    9.40 
  -5   2  -5   16.20   14.50 
   5  -2   5   -5.20    5.20 
   5  -2   5  -16.60   10.60 
  -6   2  -5 1947.61  105.19 
  -6   2  -5 2147.19  111.59 
  -6   2  -5 2023.90  114.39 
   6  -2   5 1840.02  133.49 
   6  -2   5 1830.62   57.09 
  -7   2  -5  348.57   57.49 
  -7   2  -5  246.98   51.99 
  -7   2  -5  394.16   60.59 
   7  -2   5  349.37   27.30 
  -8   2  -5  -14.50   20.90 
  -8   2  -5   20.60   23.00 
  -8   2  -5   18.60   21.00 
   8  -2   5   23.70    8.90 
  -9   2  -5   65.29   30.90 
  -9   2  -5   82.89   35.80 
   9  -2   5   61.79   14.10 
 -10   2  -5  137.39   43.70 
 -10   2  -5  205.38   52.49 
  10  -2   5  255.87   19.90 
 -11   2  -5  -61.79   26.10 
 -11   2  -5   69.49   25.20 
 -14  -1   5  -68.49   23.80 
 -14  -1   5  -10.10   26.60 
 -13  -1   5  201.08   55.59 
 -13  -1   5  102.89   46.50 
 -12  -1   5   30.80   27.00 
 -12  -1   5   78.99   39.80 
  11   1  -5   94.09   33.30 
 -11  -1   5   57.59   31.60 
 -11  -1   5   28.00   28.30 
  10   1  -5  491.25   71.79 
 -10  -1   5  512.75   77.49 
   9   1  -5   59.79   11.10 
   9   1  -5   31.70   20.00 
  -9  -1   5   29.30   29.70 
  -9  -1   5   44.90   25.30 
   8   1  -5  364.86   54.59 
   8   1  -5  380.26   22.80 
  -8  -1   5  381.96   55.79 
  -8  -1   5  423.66   63.49 
   7   1  -5   22.20   15.60 
   7   1  -5   43.80    9.00 
  -7  -1   5   46.40   24.30 
  -7  -1   5   58.69   21.20 
   6   1  -5  913.01   36.80 
   6   1  -5  859.21   62.69 
  -6  -1   5  900.51   67.39 
  -6  -1   5  869.51   61.79 
   5   1  -5    8.90    6.60 
   5   1  -5   12.10   12.10 
  -5  -1   5   26.30   13.60 
  -5  -1   5   19.40   15.80 
   4   1  -5   76.49   20.30 
   4   1  -5   79.39   20.50 
  -4  -1   5   52.39   18.10 
  -4  -1   5   74.29   20.40 
   3   1  -5  360.76   32.50 
   3   1  -5  337.27   31.90 
  -3  -1   5  380.06   32.80 
  -3  -1   5  393.06   36.40 
   2   1  -5  330.57   28.90 
   2   1  -5  374.56   31.80 
  -2  -1   5  302.27   29.20 
  -2  -1   5  331.17   27.90 
  -2  -1   5  349.57   30.20 
   1   1  -5   23.30    9.90 
   1   1  -5   23.00   11.50 
   1   1  -5   19.30   10.50 
  -1  -1   5   19.60   10.40 
  -1  -1   5   38.00   12.90 
  -1  -1   5   12.80    8.90 
   0   1  -5  726.03   44.80 
   0   1  -5  687.93   31.60 
   0   1  -5  624.34   41.50 
   0  -1   5  755.12   44.30 
   0  -1   5  722.73   33.70 
   0  -1   5  684.23   43.20 
  -1   1  -5   60.89   18.90 
  -1   1  -5   60.19   17.70 
  -1   1  -5   51.69   16.80 
   1  -1   5   62.39   10.80 
   1  -1   5   59.39   17.90 
   1  -1   5   62.89   16.40 
  -2   1  -5  188.48   32.40 
  -2   1  -5  180.78   29.90 
  -2   1  -5  173.28   32.00 
   2  -1   5  201.28   11.90 
   2  -1   5  211.18   34.50 
  -3   1  -5  -13.50    7.70 
  -3   1  -5    2.50    7.80 
  -3   1  -5   12.20    9.40 
   3  -1   5    8.80   14.20 
  -4   1  -5  739.83   58.59 
  -4   1  -5  843.32   65.19 
  -4   1  -5  812.02   59.89 
   4  -1   5  748.13   63.29 
  -5   1  -5  149.88   36.20 
  -5   1  -5  136.09   31.60 
  -5   1  -5   98.69   31.30 
   5  -1   5  105.79   33.80 
  -6   1  -5    9.00   16.30 
  -6   1  -5   36.90   19.00 
  -6   1  -5   10.60   14.80 
   6  -1   5   78.59   30.00 
  -7   1  -5   57.09   27.40 
  -7   1  -5   24.20   22.20 
  -7   1  -5   18.60   20.80 
  -8   1  -5   34.80   22.80 
  -8   1  -5    5.20   21.20 
  -8   1  -5  -20.70   19.80 
  -9   1  -5  203.28   52.09 
  -9   1  -5  155.78   46.70 
 -10   1  -5  -40.50   21.50 
 -14   0   5   -6.00   26.70 
 -14   0   5   67.49   34.40 
 -13   0   5  120.19   44.40 
 -13   0   5   96.19   41.40 
 -12   0   5    8.00   13.90 
 -12   0   5   -5.20   28.50 
  11   0  -5  -48.50   16.10 
  11   0  -5    5.40    8.30 
 -11   0   5  -10.70   13.70 
 -11   0   5  -14.00   20.00 
  10   0  -5   11.70    8.00 
  10   0  -5   33.90   20.30 
 -10   0   5   25.10   27.10 
 -10   0   5   -1.20    8.40 
   9   0  -5   -2.40   18.20 
   9   0  -5   51.49   13.70 
  -9   0   5   19.00   21.70 
  -9   0   5   69.49   32.90 
   8   0  -5   97.09   18.20 
   8   0  -5  123.69   34.50 
  -8   0   5  110.79   32.40 
  -8   0   5   92.89   35.00 
   7   0  -5   48.90   20.70 
   7   0  -5   48.90   13.00 
  -7   0   5   38.60   23.70 
  -7   0   5   72.69   23.80 
   6   0  -5  138.79   21.10 
   6   0  -5  133.59   33.00 
  -6   0   5  136.69   32.70 
  -6   0   5  129.19   28.60 
   5   0  -5   10.50    7.40 
   5   0  -5    0.80    8.80 
  -5   0   5    4.30   11.50 
  -5   0   5    8.70   12.60 
   4   0  -5  265.27   31.20 
   4   0  -5  289.27   31.90 
  -4   0   5  300.47   36.20 
  -4   0   5  372.86   34.40 
   3   0  -5  951.30   53.39 
  -3   0   5  963.70   47.50 
  -3   0   5  920.71   53.49 
  -3   0   5  973.00   52.09 
   2   0  -5  203.58   23.60 
   2   0  -5  246.18   27.60 
   2   0  -5  215.18   23.10 
  -2   0   5  167.68   25.70 
  -2   0   5  242.88   26.60 
  -2   0   5  182.88   20.30 
   1   0  -5  603.94   33.50 
   1   0  -5  594.44   40.80 
   1   0  -5  578.24   37.60 
  -1   0   5  610.34   34.80 
  -1   0   5  608.54   39.80 
  -1   0   5  592.74   37.20 
   0   0  -5  889.81   49.40 
   0   0  -5  891.81   51.69 
   0   0  -5  961.90   34.80 
   0   0   5  909.41   35.50 
   0   0   5  889.91   48.60 
   0   0   5  995.70   53.09 
  -1   0  -5 1170.88   61.19 
  -1   0  -5 1299.87   65.89 
   1   0   5 1293.67   64.39 
   1   0   5 1276.77   27.60 
   1   0   5 1140.39   73.29 
  -2   0  -5  204.28   35.50 
  -2   0  -5  206.58   34.10 
   2   0   5  221.48   36.50 
  -3   0  -5  550.64   49.60 
  -3   0  -5  691.33   53.99 
   3   0   5  710.73   56.39 
  -4   0  -5  -13.10    6.30 
  -4   0  -5   -8.80    9.70 
  -4   0  -5   -1.70    9.90 
   4   0   5   10.60   11.80 
  -5   0  -5   28.10   22.10 
  -5   0  -5   38.90   19.60 
  -5   0  -5    4.30   14.50 
   5   0   5   52.99   24.80 
  -6   0  -5  102.19   30.60 
  -6   0  -5   42.40   25.00 
  -6   0  -5   64.79   24.60 
   6   0   5  107.89   32.90 
  -7   0  -5  128.09   38.30 
  -7   0  -5  140.29   42.90 
  -8   0  -5  -33.00   16.30 
  -8   0  -5   18.10   19.30 
  -8   0  -5   13.90   15.90 
  -9   0  -5   51.59   29.50 
  -9   0  -5   86.59   35.90 
 -10   0  -5   17.60   33.50 
 -10   0  -5   19.60   24.20 
 -14   1   5  -21.90   27.70 
 -14   1   5   -9.20   20.10 
 -13   1   5   -6.90   24.80 
 -13   1   5  -27.90   19.20 
  12  -1  -5   60.59   17.70 
 -12   1   5  100.99   39.00 
 -12   1   5   57.19   32.20 
  11  -1  -5   71.19   30.60 
  11  -1  -5   91.39   21.10 
 -11   1   5  138.99   39.40 
 -11   1   5   73.79   34.30 
  10  -1  -5  129.29   38.70 
  10  -1  -5   84.99   21.60 
 -10   1   5  154.98   43.40 
 -10   1   5   42.20   29.20 
 -10   1   5  142.49   38.50 
   9  -1  -5   75.99   18.90 
   9  -1  -5   30.90   21.20 
  -9   1   5   50.39   22.00 
  -9   1   5   62.79   32.90 
   8  -1  -5  181.18   30.10 
   8  -1  -5  176.68   40.40 
  -8   1   5  197.68   42.40 
  -8   1   5  200.18   47.50 
   7  -1  -5  518.45   40.00 
   7  -1  -5  467.65   52.29 
  -7   1   5  522.95   49.20 
  -7   1   5  476.65   52.79 
   6  -1  -5  618.54   42.80 
   6  -1  -5  631.94   55.49 
  -6   1   5  604.64   50.69 
  -6   1   5  616.64   55.69 
   5  -1  -5   70.59   24.50 
   5  -1  -5   28.40   12.70 
   5  -1  -5   54.49   19.30 
  -5   1   5   57.49   21.30 
  -5   1   5   46.20   22.00 
   4  -1  -5  572.14   45.40 
   4  -1  -5  598.24   46.90 
  -4   1   5  695.43   52.79 
  -4   1   5  627.94   45.30 
   3  -1  -5  857.71   51.89 
   3  -1  -5  851.51   51.49 
  -3   1   5  815.52   49.20 
  -3   1   5  777.22   50.79 
  -3   1   5  822.12   41.10 
   2  -1  -5  796.22   41.20 
   2  -1  -5  814.42   49.60 
   2  -1  -5  758.52   44.60 
  -2   1   5  746.93   46.10 
  -2   1   5  789.22   39.80 
  -2   1   5  833.52   47.20 
   1  -1  -5   -4.90    7.60 
   1  -1  -5   -1.50    5.50 
   1  -1  -5   -1.90    5.70 
  -1   1   5    8.00    9.00 
  -1   1   5   11.00    9.50 
  -1   1   5   -3.30    5.20 
   0  -1  -5    9.10   10.20 
   0  -1  -5   19.80    7.20 
   0  -1  -5    7.40    8.00 
   0   1   5   11.30    9.90 
   0   1   5   19.70   11.00 
  -1  -1  -5  707.43   49.30 
  -1  -1  -5  718.33   51.79 
  -1  -1  -5  708.73   17.00 
   1   1   5  714.03   49.10 
   1   1   5  750.42   51.79 
  -2  -1  -5   -3.60    8.50 
  -2  -1  -5    8.40   12.30 
   2   1   5   -2.50   11.90 
  -3  -1  -5  632.34   54.99 
  -3  -1  -5  672.53   57.69 
   3   1   5  558.74   51.99 
  -4  -1  -5   -4.50    8.70 
  -4  -1  -5   16.80   13.40 
  -4  -1  -5    2.70   13.20 
   4   1   5   17.70   18.00 
  -5  -1  -5   24.50   18.30 
  -5  -1  -5   36.90   16.90 
  -5  -1  -5   35.90   18.90 
   5   1   5   27.70   24.20 
  -6  -1  -5   91.09   31.20 
  -6  -1  -5   36.30   27.80 
  -6  -1  -5   42.40   21.80 
  -7  -1  -5   12.50   13.10 
  -7  -1  -5   19.10   18.60 
  -7  -1  -5  -37.30   14.70 
  -8  -1  -5   14.10   24.20 
  -8  -1  -5   -6.30   17.30 
  -8  -1  -5    2.20   11.90 
  -9  -1  -5   11.10   23.50 
  -9  -1  -5   14.30   29.20 
 -10  -1  -5  105.79   44.70 
 -10  -1  -5   62.79   38.80 
  14  -2  -5  -10.00   16.80 
 -14   2   5   26.40   24.90 
  13  -2  -5   10.90   17.20 
 -13   2   5   64.39   38.40 
 -13   2   5   98.99   42.80 
 -12   2   5   57.99   31.00 
 -12   2   5   62.49   36.40 
  11  -2  -5   16.30   12.90 
  11  -2  -5   -3.50   23.50 
 -11   2   5   10.00   18.30 
 -11   2   5   11.00   22.70 
  10  -2  -5  548.85   65.79 
  10  -2  -5  599.74   50.19 
 -10   2   5  530.35   58.89 
 -10   2   5  463.35   73.39 
 -10   2   5  610.34   81.49 
   9  -2  -5   28.30   15.50 
   9  -2  -5   25.30   17.50 
  -9   2   5   28.00   26.70 
  -9   2   5   65.79   27.00 
   8  -2  -5   41.80   23.70 
   8  -2  -5   16.30   14.00 
  -8   2   5   61.19   22.30 
  -8   2   5   35.60   23.60 
   7  -2  -5 2417.26  115.79 
   7  -2  -5 2504.95   94.89 
  -7   2   5 2455.15  117.99 
  -7   2   5 2552.44  108.99 
   6  -2  -5  851.81   64.89 
   6  -2  -5 1012.00   59.79 
  -6   2   5  787.02   63.29 
  -6   2   5  832.22   58.69 
   5  -2  -5   72.29   19.90 
   5  -2  -5   42.10   18.00 
   5  -2  -5   32.90   13.40 
  -5   2   5   55.69   24.00 
  -5   2   5   64.99   20.30 
   4  -2  -5   65.39   18.70 
   4  -2  -5   76.59   24.50 
  -4   2   5   70.09   15.40 
  -4   2   5   43.30   17.60 
  -4   2   5   26.10   12.80 
   3  -2  -5   -4.30   10.00 
   3  -2  -5    3.90    9.50 
  -3   2   5   -1.30    6.60 
  -3   2   5   18.40   15.50 
  -3   2   5    5.60    6.60 
   2  -2  -5    0.20    5.20 
   2  -2  -5    8.90   10.00 
   2  -2  -5  -16.30    5.60 
  -2   2   5    4.00   10.40 
  -2   2   5    7.00    9.40 
  -2   2   5   -1.20    5.40 
   1  -2  -5   -0.40    7.80 
   1  -2  -5   -4.30    7.00 
   1  -2  -5    4.30    6.90 
  -1   2   5   -6.10    5.40 
  -1   2   5   10.00    7.70 
   0  -2  -5    1.40    9.20 
   0  -2  -5    1.80    6.40 
   0  -2  -5    5.50    9.20 
   0   2   5   -0.90    6.80 
   0   2   5    9.20    9.10 
  -1  -2  -5  274.47   40.20 
  -1  -2  -5  295.57   16.90 
  -1  -2  -5  314.97   33.20 
   1   2   5  329.27   35.40 
  -2  -2  -5 1392.56   75.59 
  -2  -2  -5 1391.16   78.39 
   2   2   5 1345.17   73.99 
  -3  -2  -5  230.78   41.60 
  -3  -2  -5  167.18   36.10 
   3   2   5  183.08   36.90 
  -4  -2  -5   -9.20   11.10 
  -4  -2  -5    0.30   11.10 
  -4  -2  -5    2.90   10.80 
   4   2   5   -0.50   11.60 
  -5  -2  -5    5.30   15.10 
  -5  -2  -5   -1.00   12.50 
  -5  -2  -5    3.60   13.40 
  -6  -2  -5   84.59   23.00 
  -6  -2  -5   -6.40   18.40 
  -6  -2  -5   -4.20   14.10 
  -7  -2  -5  217.98   49.30 
  -7  -2  -5  168.58   42.60 
  -7  -2  -5  117.99   41.00 
  -8  -2  -5   36.30   26.30 
  -8  -2  -5   49.30   32.70 
  -9  -2  -5   54.49   35.20 
  -9  -2  -5  -11.10   32.50 
  14  -3  -5   25.00   21.60 
 -14   3   5  -22.20   26.30 
  13  -3  -5   -4.40   16.00 
 -13   3   5  -31.40   16.80 
  12  -3  -5  241.98   43.30 
 -12   3   5  193.38   48.00 
  11  -3  -5  -11.30    8.80 
 -11   3   5    4.20   12.90 
  10  -3  -5   28.10   15.40 
  10  -3  -5   25.30   27.30 
 -10   3   5   41.30   22.60 
 -10   3   5   71.69   35.70 
 -10   3   5   65.69   27.70 
   9  -3  -5   17.20   12.60 
   9  -3  -5   -5.20   19.40 
  -9   3   5   14.00   17.00 
  -9   3   5    9.80   20.40 
   8  -3  -5  373.16   61.39 
   8  -3  -5  421.76   45.20 
  -8   3   5  372.56   54.69 
  -8   3   5  317.47   56.99 
   7  -3  -5   -6.40    6.40 
   7  -3  -5   -5.30   12.80 
  -7   3   5   -5.50   16.50 
  -7   3   5   -6.40    8.70 
   6  -3  -5  485.15   45.40 
   6  -3  -5  557.94   56.39 
   6  -3  -5  471.15   45.00 
  -6   3   5  520.25   46.70 
  -6   3   5  473.95   53.99 
   5  -3  -5   -0.30   10.30 
   5  -3  -5    3.10    9.70 
   5  -3  -5    4.40   14.30 
  -5   3   5  -10.60    8.00 
  -5   3   5   -1.00   12.10 
   4  -3  -5   35.20   20.50 
   4  -3  -5   41.80   16.60 
  -4   3   5   29.30   12.80 
  -4   3   5   33.90   10.40 
   3  -3  -5   53.99   18.20 
   3  -3  -5   34.80   16.70 
  -3   3   5   43.10   10.70 
  -3   3   5   44.80   14.70 
   2  -3  -5   31.80   17.10 
   2  -3  -5   25.00   13.10 
   2  -3  -5   44.20   12.40 
  -2   3   5   37.20   11.50 
  -2   3   5   30.60   14.00 
   1  -3  -5  703.73   40.20 
   1  -3  -5  707.13   50.49 
   1  -3  -5  739.33   45.50 
  -1   3   5  632.04   46.70 
  -1   3   5  637.64   38.00 
   0  -3  -5  148.19   22.20 
   0  -3  -5  167.68   26.30 
   0  -3  -5  117.39   25.70 
   0   3   5  141.49   24.90 
   0   3   5  128.99   27.00 
  -1  -3  -5  614.04   31.30 
  -1  -3  -5  645.74   48.00 
  -1  -3  -5  543.65   51.59 
  -2  -3  -5  331.87   50.39 
  -2  -3  -5  390.16   16.40 
  -2  -3  -5  370.96   40.20 
  -2  -3  -5  365.26   15.00 
   2   3   5  374.86   40.60 
  -3  -3  -5  318.57   50.89 
  -3  -3  -5  266.47   48.20 
   3   3   5  259.67   44.90 
  -4  -3  -5  155.78   38.90 
  -4  -3  -5  200.38   44.30 
  -5  -3  -5   39.90   21.80 
  -5  -3  -5  107.19   35.10 
  -5  -3  -5   80.39   29.40 
  -6  -3  -5  106.89   36.80 
  -6  -3  -5  124.39   32.10 
  -6  -3  -5   41.50   22.90 
  -7  -3  -5    0.90   17.80 
  -7  -3  -5   30.70   21.50 
  -7  -3  -5   79.49   36.00 
  -8  -3  -5   68.19   35.30 
  -8  -3  -5  117.79   44.20 
  -9  -3  -5    7.60   22.80 
  -9  -3  -5   -2.80   29.90 
  14  -4  -5    7.80   20.90 
 -14   4   5   66.89   34.00 
  13  -4  -5  113.19   35.00 
 -13   4   5   32.20   29.00 
  12  -4  -5   86.39   28.90 
 -12   4   5   67.19   32.00 
  11  -4  -5   23.00   13.90 
 -11   4   5   12.40   17.40 
  10  -4  -5  136.99   40.00 
  10  -4  -5  148.19   34.40 
 -10   4   5  263.87   51.69 
 -10   4   5  202.08   41.30 
   9  -4  -5   18.50   33.50 
   9  -4  -5   74.09   24.80 
  -9   4   5   20.10   19.30 
   8  -4  -5   86.09   33.70 
   8  -4  -5   46.40   23.20 
  -8   4   5   76.59   25.10 
  -8   4   5   80.49   23.10 
   7  -4  -5  420.96   47.20 
   7  -4  -5  513.45   60.19 
  -7   4   5  446.46   45.50 
   6  -4  -5   41.10   16.40 
   6  -4  -5   47.30   21.20 
  -6   4   5   71.59   20.60 
   5  -4  -5  156.88   37.00 
   5  -4  -5  111.39   26.20 
   5  -4  -5  114.99   29.10 
  -5   4   5  139.69   16.20 
  -5   4   5  127.99   26.80 
   4  -4  -5  147.39   32.30 
   4  -4  -5  120.19   26.00 
   4  -4  -5  109.99   30.60 
  -4   4   5  194.68   38.00 
  -4   4   5  160.38   14.30 
   3  -4  -5  487.65   42.40 
   3  -4  -5  573.44   60.79 
  -3   4   5  541.15   26.20 
   2  -4  -5   26.00   15.90 
   2  -4  -5   57.49   12.70 
   2  -4  -5   43.20   16.60 
  -2   4   5   64.29   13.20 
  -2   4   5   56.89   18.40 
   1  -4  -5  212.08   35.20 
   1  -4  -5  231.88   24.00 
   1  -4  -5  197.38   30.60 
  -1   4   5  223.88   34.70 
  -1   4   5  225.28   23.70 
   0  -4  -5   93.09   21.40 
   0  -4  -5   78.09   27.90 
   0  -4  -5   87.19   19.40 
   0   4   5   61.39   20.10 
   0   4   5  103.29   21.60 
  -1  -4  -5   35.60   12.40 
  -1  -4  -5    9.40   11.70 
  -1  -4  -5   20.70   13.60 
   1   4   5   37.50   14.20 
  -2  -4  -5  280.87   20.30 
  -2  -4  -5  285.07   43.90 
  -2  -4  -5  300.47   23.30 
  -2  -4  -5  332.27   50.59 
  -3  -4  -5   13.00    4.30 
  -3  -4  -5   24.90   18.30 
  -3  -4  -5   14.90   15.40 
  -4  -4  -5   58.09   25.80 
  -4  -4  -5   94.09   31.70 
  -5  -4  -5  142.99   36.90 
  -5  -4  -5  144.99   41.30 
  -6  -4  -5   64.09   27.40 
  -6  -4  -5   52.99   29.20 
  -7  -4  -5  296.47   63.89 
  -7  -4  -5  146.49   42.40 
  -8  -4  -5  225.18   59.39 
  14  -5  -5   24.50   25.90 
 -14   5   5  -25.00   28.10 
  13  -5  -5   35.60   22.20 
 -13   5   5    7.10   20.80 
  12  -5  -5  -26.50   10.90 
 -12   5   5   13.00   16.90 
  11  -5  -5   45.50   25.20 
 -11   5   5   45.90   21.60 
  10  -5  -5   63.39   27.30 
 -10   5   5   24.70   25.30 
 -10   5   5  107.49   31.80 
   9  -5  -5  306.37   52.49 
   9  -5  -5  259.47   81.39 
  -9   5   5  370.36   57.39 
  -9   5   5  319.37   45.10 
   8  -5  -5  276.57   53.59 
   8  -5  -5  294.97   51.19 
  -8   5   5  369.86   51.79 
  -8   5   5  204.48   31.80 
   7  -5  -5  -27.40   18.80 
   7  -5  -5   40.00   22.30 
  -7   5   5    0.40   11.90 
  -7   5   5   27.70   11.80 
   6  -5  -5  544.55   49.10 
   6  -5  -5  396.26   58.29 
   6  -5  -5  514.35   56.09 
  -6   5   5  360.46   38.90 
  -6   5   5  492.85   28.90 
   5  -5  -5    5.70   14.80 
   5  -5  -5   -0.70   10.10 
   5  -5  -5   24.00   13.20 
  -5   5   5   10.10    4.50 
  -5   5   5    2.90    9.20 
   4  -5  -5   22.80   15.90 
   4  -5  -5    3.70    8.80 
   4  -5  -5   33.70   17.00 
  -4   5   5   20.30   12.00 
   3  -5  -5  243.38   42.50 
   3  -5  -5  255.07   39.60 
  -3   5   5  286.97   39.40 
  -3   5   5  216.78   14.70 
   2  -5  -5    2.60   11.00 
   2  -5  -5   28.20    9.20 
  -2   5   5   30.30   10.00 
  -2   5   5   21.20   11.80 
   1  -5  -5   39.70   18.90 
   1  -5  -5   51.09   14.90 
   1  -5  -5   37.30   18.00 
  -1   5   5   33.90   13.50 
   0  -5  -5   97.69   22.30 
   0  -5  -5   71.59   23.00 
   0  -5  -5   48.90   17.50 
  -1  -5  -5  262.17   44.50 
  -1  -5  -5  225.78   31.10 
  -1  -5  -5  295.37   34.40 
  -2  -5  -5   16.50    7.70 
  -2  -5  -5    6.10   13.70 
  -2  -5  -5   14.00   15.00 
  -3  -5  -5   46.60   22.00 
  -3  -5  -5   38.30   11.10 
  -3  -5  -5   36.10    9.80 
  -3  -5  -5   54.09   24.00 
  -4  -5  -5  188.38   43.70 
  -4  -5  -5  190.98   44.90 
  -5  -5  -5   17.00   17.30 
  -5  -5  -5   66.09   30.00 
  -6  -5  -5   38.70   28.50 
  -6  -5  -5   95.19   35.40 
  -7  -5  -5   90.29   34.70 
  -7  -5  -5   62.89   37.10 
  14  -6  -5   34.30   27.90 
 -14   6   5   65.59   36.30 
  13  -6  -5  129.79   41.60 
 -13   6   5  131.29   39.60 
  12  -6  -5  107.39   41.00 
 -12   6   5  190.28   42.70 
  11  -6  -5   18.40   16.40 
 -11   6   5  -18.00   14.30 
  10  -6  -5   53.39   23.10 
 -10   6   5   23.90   19.60 
 -10   6   5   17.20   18.10 
   9  -6  -5   -6.40   12.50 
  -9   6   5  -22.50   10.70 
  -9   6   5   -5.40    8.00 
   8  -6  -5  413.26   70.49 
   8  -6  -5  455.75   66.69 
  -8   6   5  504.25   51.89 
  -8   6   5  513.65   37.20 
   7  -6  -5  432.96   67.49 
   7  -6  -5  386.26   62.09 
  -7   6   5  362.86   41.90 
  -7   6   5  389.86   26.80 
   6  -6  -5  145.49   31.20 
   6  -6  -5  146.99   38.20 
   6  -6  -5  109.99   33.00 
  -6   6   5  166.58   11.10 
  -6   6   5  169.58   11.30 
  -6   6   5  177.88   31.20 
   5  -6  -5   -6.30    9.30 
   5  -6  -5   30.20   19.00 
   5  -6  -5   22.80   23.20 
  -5   6   5   44.70   16.00 
   4  -6  -5  158.68   30.70 
   4  -6  -5  141.39   37.10 
   4  -6  -5  115.39   33.30 
  -4   6   5  119.39   24.50 
   3  -6  -5    9.30   13.20 
   3  -6  -5   -4.50    8.10 
   3  -6  -5    0.10   13.80 
  -3   6   5   -7.20    8.00 
   2  -6  -5    2.50   11.20 
   2  -6  -5   17.20   17.90 
   2  -6  -5   -2.70    4.10 
  -2   6   5    1.90   10.30 
   1  -6  -5   35.00   13.50 
   1  -6  -5   33.00   19.30 
   1  -6  -5   55.39   22.50 
  -1   6   5   33.20   16.80 
   0  -6  -5   76.19   25.70 
   0  -6  -5   95.69   22.40 
   0  -6  -5   76.29   24.40 
  -1  -6  -5  326.47   38.00 
  -1  -6  -5  427.66   49.30 
  -1  -6  -5  374.16   39.20 
  -2  -6  -5  390.96   36.40 
  -2  -6  -5  409.96   33.50 
  -2  -6  -5  457.05   47.80 
  -2  -6  -5  399.46   59.69 
  -3  -6  -5  307.17   53.79 
  -3  -6  -5  196.88   26.00 
  -3  -6  -5  235.08   23.40 
  -3  -6  -5  285.47   50.59 
  -4  -6  -5    2.70   12.20 
  -4  -6  -5    0.30    6.50 
  -4  -6  -5   -5.30   16.20 
  -4  -6  -5    4.80    4.50 
  -5  -6  -5  -30.30   18.50 
  -6  -6  -5   16.50   26.90 
  -6  -6  -5   12.70   20.70 
  -7  -6  -5   -0.40   24.40 
  -7  -6  -5  -27.90   25.10 
  14  -7  -5  295.97   66.29 
 -14   7   5  370.46   64.79 
  13  -7  -5    8.60   23.00 
 -13   7   5    2.50   21.40 
  12  -7  -5  332.37   62.99 
 -12   7   5  320.37   52.69 
  11  -7  -5   18.20   25.60 
 -11   7   5   23.40   18.70 
 -11   7   5   48.50   27.70 
  10  -7  -5  142.29   38.70 
 -10   7   5  175.78   31.70 
 -10   7   5  137.19   36.10 
   9  -7  -5   16.00   16.10 
  -9   7   5   -7.70   17.40 
  -9   7   5  -11.60    7.40 
   8  -7  -5   17.80   20.60 
   8  -7  -5   25.60   21.30 
  -8   7   5   24.40   10.70 
  -8   7   5   79.89   24.30 
   7  -7  -5  160.18   48.00 
   7  -7  -5  196.48   46.80 
  -7   7   5  200.48   35.90 
   6  -7  -5   68.79   29.10 
   6  -7  -5   24.70   25.90 
  -6   7   5   57.49   20.80 
   5  -7  -5  196.28   44.60 
   5  -7  -5  175.88   42.60 
   5  -7  -5  195.78   36.90 
  -5   7   5  140.79   29.20 
   4  -7  -5   30.00   15.40 
   4  -7  -5   66.99   26.50 
  -4   7   5   44.50   17.10 
   3  -7  -5  149.79   37.80 
   3  -7  -5  204.68   37.80 
   3  -7  -5  130.19   36.70 
  -3   7   5  162.98   30.90 
   2  -7  -5   29.20   22.20 
   2  -7  -5   15.90   15.20 
   2  -7  -5   14.80   16.60 
  -2   7   5   15.40   10.90 
   1  -7  -5  160.98   23.90 
   1  -7  -5  140.09   33.70 
   1  -7  -5   98.39   27.40 
   0  -7  -5  111.69   23.40 
   0  -7  -5   99.59   29.00 
   0  -7  -5  109.19   30.40 
  -1  -7  -5    7.70   17.20 
  -1  -7  -5  -24.70   12.80 
  -2  -7  -5  422.46   62.89 
  -2  -7  -5  408.56   37.30 
  -2  -7  -5  373.96   53.79 
  -3  -7  -5   33.40   23.30 
  -3  -7  -5   35.10   12.80 
  -3  -7  -5   22.50   22.30 
  -3  -7  -5   13.60   13.60 
  -4  -7  -5   -6.30   22.80 
  -4  -7  -5   81.79   14.80 
  -4  -7  -5   44.30   11.30 
  -4  -7  -5   14.20   22.90 
  -5  -7  -5  -34.30   20.90 
  -5  -7  -5    9.80   22.60 
  -6  -7  -5    9.80   27.80 
  -6  -7  -5   49.80   30.10 
  14  -8  -5   -5.90   27.00 
 -14   8   5   47.80   25.00 
  13  -8  -5  -10.10   16.70 
 -13   8   5    0.30   20.40 
  12  -8  -5   37.90   25.80 
 -12   8   5   -7.90   15.70 
  11  -8  -5   -0.30   18.60 
 -11   8   5   22.40   18.00 
 -11   8   5  -51.79   26.40 
  10  -8  -5    2.10   15.80 
 -10   8   5    0.30   17.30 
 -10   8   5   -6.30   10.30 
   9  -8  -5   20.40   22.80 
  -9   8   5    7.50   17.10 
  -9   8   5   10.70    8.40 
   8  -8  -5   77.19   32.20 
  -8   8   5   51.69   19.00 
   7  -8  -5  -12.40   22.80 
   7  -8  -5   26.40   18.00 
  -7   8   5  -13.50   12.20 
   6  -8  -5   22.90   21.70 
   6  -8  -5   18.00   14.20 
   6  -8  -5   23.30   19.70 
  -6   8   5   67.39   19.50 
   5  -8  -5   57.69   27.30 
  -5   8   5   32.10   16.30 
   4  -8  -5   59.59   25.70 
   4  -8  -5  100.99   33.30 
  -4   8   5   83.29   22.30 
   3  -8  -5   99.29   41.40 
   3  -8  -5   68.39   31.80 
   3  -8  -5  156.68   33.50 
  -3   8   5  164.08   32.30 
   2  -8  -5   57.59    8.90 
   2  -8  -5   67.19   23.90 
   2  -8  -5   11.20   16.90 
   2  -8  -5   29.10   25.60 
   1  -8  -5  116.99   20.30 
   1  -8  -5   95.79   31.40 
   1  -8  -5  125.79   40.90 
   1  -8  -5  115.69   31.20 
   0  -8  -5  119.99   38.00 
   0  -8  -5  193.78   31.70 
   0  -8  -5  251.87   45.10 
  -1  -8  -5  491.55   55.99 
  -1  -8  -5  336.87   63.39 
  -1  -8  -5  488.35   50.89 
  -2  -8  -5   29.40   17.60 
  -2  -8  -5   -8.80   10.90 
  -2  -8  -5  -10.90   14.00 
  -3  -8  -5  164.38   27.30 
  -3  -8  -5  178.38   43.40 
  -3  -8  -5  135.39   35.50 
  -4  -8  -5   23.60   25.40 
  -4  -8  -5   20.30   15.50 
  -4  -8  -5   41.80   27.30 
  -4  -8  -5   27.70   13.60 
  -5  -8  -5   69.99   39.70 
  -5  -8  -5   90.99   36.80 
  13  -9  -5   -6.80   26.70 
 -13   9   5  -31.80   17.70 
  12  -9  -5   66.19   34.80 
 -12   9   5   38.50   23.20 
  11  -9  -5   10.50   20.50 
 -11   9   5   27.90   13.30 
 -11   9   5   26.40   26.90 
  10  -9  -5    7.30   18.10 
 -10   9   5   -6.80   25.20 
 -10   9   5    0.60    7.10 
   9  -9  -5   56.69   32.90 
  -9   9   5  145.29   33.90 
   8  -9  -5  159.48   46.90 
  -8   9   5  180.08   35.20 
   7  -9  -5   82.69   30.80 
  -7   9   5   37.60   19.70 
   6  -9  -5   41.40   18.10 
   6  -9  -5   19.50   21.10 
  -6   9   5   30.70   17.40 
   5  -9  -5   57.69   34.00 
   5  -9  -5  137.69   30.90 
   5  -9  -5   78.89   35.10 
  -5   9   5   90.99   25.40 
   4  -9  -5   28.30   22.40 
   4  -9  -5    6.90   12.70 
   4  -9  -5   52.89   24.50 
  -4   9   5  -23.60   12.60 
   3  -9  -5   61.39   30.70 
   3  -9  -5   92.39   28.50 
   2  -9  -5   89.99   27.60 
   2  -9  -5   77.29   28.10 
   2  -9  -5   65.29   27.20 
   1  -9  -5   33.80   23.90 
   1  -9  -5   15.20   19.20 
   1  -9  -5  -10.30   16.70 
   1  -9  -5   10.10    8.90 
   0  -9  -5   97.19   21.00 
   0  -9  -5  106.59   33.60 
   0  -9  -5  120.29   41.70 
   0  -9  -5   76.79   30.80 
  -1  -9  -5    4.40   14.80 
  -1  -9  -5   23.60   14.60 
  -1  -9  -5    2.20   19.50 
  -1  -9  -5   -5.50   20.50 
  -2  -9  -5   77.09   26.00 
  -2  -9  -5   81.99   23.70 
  -2  -9  -5   86.19   36.20 
  -2  -9  -5   41.30   20.60 
  -2  -9  -5   34.40   23.10 
  -3  -9  -5    6.40   15.00 
  -3  -9  -5   56.89   29.10 
  -3  -9  -5   46.00   30.20 
  -3  -9  -5   23.20   20.50 
  -3  -9  -5   36.70   22.30 
  -4  -9  -5    5.60   22.10 
  -4  -9  -5   21.50   16.40 
  -4  -9  -5   35.40   24.40 
  -4  -9  -5   -6.90   25.50 
  -4  -9  -5    5.00   24.30 
  12 -10  -5   44.60   30.10 
 -12  10   5   12.80   14.90 
  11 -10  -5   43.90   26.40 
 -11  10   5   98.89   38.90 
 -11  10   5   35.00    8.20 
  10 -10  -5   93.09   40.50 
 -10  10   5  131.69   42.60 
   9 -10  -5  196.88   53.29 
  -9  10   5  235.28   46.10 
  -8  10   5   72.29   24.40 
   7 -10  -5  170.08   52.99 
  -7  10   5  179.08   34.40 
   6 -10  -5   -9.30   13.00 
   6 -10  -5  -13.10    9.60 
  -6  10   5    1.40   13.30 
   5 -10  -5   16.90   17.40 
   5 -10  -5   12.40   24.80 
  -5  10   5   24.10   16.60 
   4 -10  -5   37.80   18.40 
   4 -10  -5   59.69   25.20 
  -4  10   5   15.90   16.00 
   3 -10  -5  138.99   44.00 
   3 -10  -5  166.48   44.30 
   3 -10  -5   79.09   25.90 
   2 -10  -5  222.28   41.00 
   2 -10  -5  238.78   57.29 
   2 -10  -5  160.98   38.70 
   1 -10  -5   44.80   10.30 
   1 -10  -5   50.19   30.90 
   1 -10  -5   46.80   29.50 
   1 -10  -5   33.00   22.30 
   0 -10  -5    6.90   12.00 
   0 -10  -5   24.20   20.20 
   0 -10  -5   39.50   27.70 
   0 -10  -5   15.60   21.90 
  -1 -10  -5   79.89   26.50 
  -1 -10  -5   49.30   27.50 
  -1 -10  -5  -20.40   28.00 
  -1 -10  -5   30.60   28.40 
  -1 -10  -5  136.29   32.00 
  -2 -10  -5   86.59   36.90 
  -2 -10  -5  137.69   43.00 
  -2 -10  -5  100.39   38.00 
  -2 -10  -5   96.49   30.20 
  -2 -10  -5   88.39   25.60 
  12 -11  -5   12.10   24.60 
  11 -11  -5   -7.50   26.40 
 -11  11   5   20.30   33.80 
  10 -11  -5    4.80   18.50 
   9 -11  -5   94.19   37.80 
  -9  11   5  119.89   34.10 
   8 -11  -5  136.69   44.20 
  -8  11   5   41.20   26.20 
   7 -11  -5    8.60   24.40 
  -7  11   5   13.80   17.50 
   6 -11  -5  327.57   70.79 
   6 -11  -5  421.76   47.70 
  -6  11   5  416.16   44.20 
   5 -11  -5   84.29   39.10 
   5 -11  -5  135.39   29.50 
  -5  11   5  167.08   30.90 
   4 -11  -5   20.80   18.80 
   4 -11  -5   28.70   24.20 
   3 -11  -5  165.38   46.50 
   3 -11  -5  151.08   34.60 
   2 -11  -5   -6.70   19.30 
   2 -11  -5   36.60   20.80 
   1 -11  -5  -31.50   15.30 
   1 -11  -5    1.20   19.00 
   0 -11  -5   49.30   31.10 
   0 -11  -5   25.70   23.90 
   0 -11  -5   63.19   34.90 
   0 -11  -5   20.90   14.60 
  -1 -11  -5   30.50   19.00 
  -1 -11  -5  -12.90   27.40 
  -1 -11  -5  -23.30   32.70 
  -1 -11  -5  -12.80   17.40 
  10 -12  -5   15.30   27.80 
 -10  12   5  -17.50   37.70 
   9 -12  -5   60.59   38.60 
  -9  12   5   62.69   30.40 
   8 -12  -5   14.80   27.70 
  -8  12   5  -13.10   21.90 
   7 -12  -5    3.30   26.50 
  -7  12   5   24.00   22.30 
   6 -12  -5   80.19   40.00 
   5 -12  -5   21.40   28.80 
   5 -12  -5    3.30   13.90 
   4 -12  -5   15.50   22.20 
   4 -12  -5  -49.90   20.10 
   3 -12  -5  -10.30   23.90 
   3 -12  -5   34.70   22.00 
   2 -12  -5  -17.30   28.90 
   2 -12  -5  -29.50   16.20 
   1 -12  -5    6.00   19.30 
   1 -12  -5  -46.60   20.00 
  -8  13   5   34.00   30.60 
   7 -13  -5   98.89   42.50 
   6 -13  -5   21.50   26.00 
   5 -13  -5  108.69   26.80 
   5 -13  -5  115.09   46.60 
   4 -13  -5   -8.70   18.90 
   4 -13  -5  -10.50   26.10 
   1 -16   6   -2.40   19.20 
   1 -16   6   18.00   24.70 
   1 -16   6   91.39   43.80 
   2 -16   6   45.60   32.50 
   2 -16   6   55.49   34.80 
   2 -16   6 -104.59   45.30 
   3 -16   6  111.49   46.10 
   3 -16   6   -7.70   28.30 
   4 -16   6  -25.00   31.30 
   4 -16   6   34.70   32.10 
  -2 -15   6   14.00   20.50 
  -2 -15   6   69.29   42.20 
  -1 -15   6   28.50   33.10 
  -1 -15   6   56.39   40.80 
   0 -15   6   46.20   35.30 
   0 -15   6   58.49   38.30 
   0 -15   6    6.80   29.40 
   1 -15   6   50.59   33.90 
   2 -15   6  147.89   51.29 
   2 -15   6  124.69   33.10 
   3 -15   6   67.99   34.70 
   3 -15   6  129.29   30.80 
   4 -15   6    1.80   26.90 
   4 -15   6   13.10   17.30 
   5 -15   6  161.68   55.79 
   5 -15   6   78.89   44.10 
   6 -15   6   30.40   34.90 
   6 -15   6   33.00   26.00 
   7 -15   6   -5.70   36.40 
   7 -15   6   44.30   19.80 
  -4 -14   6  124.29   37.00 
  -4 -14   6  151.78   53.79 
  -4 -14   6  162.38   24.30 
  -3 -14   6   48.20   32.80 
  -3 -14   6   93.39   29.70 
  -2 -14   6   59.89   26.90 
  -2 -14   6  104.29   38.70 
  -1 -14   6   31.90   19.30 
  -1 -14   6   28.90   31.80 
  -1 -14   6   32.30   30.00 
   0 -14   6  314.37   68.19 
   0 -14   6  241.88   53.29 
   1 -14   6   51.79   26.90 
   1 -14   6   22.70   20.70 
   1 -14   6    9.20   21.40 
   2 -14   6   -4.70   18.20 
   2 -14   6  -18.20   16.40 
   3 -14   6   42.60   28.90 
   4 -14   6  -34.50   23.20 
   4 -14   6   20.80   23.90 
   5 -14   6  -24.50   13.80 
   5 -14   6   32.50   26.80 
   6 -14   6  -20.10   27.20 
   6 -14   6   46.50   30.00 
   7 -14   6  -20.30   31.90 
   7 -14   6  121.59   47.40 
  -8  14  -6   43.70   26.40 
   8 -14   6  -26.80   30.10 
  -5 -13   6   32.70   26.50 
  -5 -13   6   18.60   14.10 
  -5 -13   6    1.00   24.90 
  -4 -13   6  -12.60   23.60 
  -4 -13   6   20.10   21.50 
  -4 -13   6   64.59   23.00 
  -4 -13   6   49.80   16.50 
  -3 -13   6    8.90    7.90 
  -3 -13   6   43.90   21.00 
  -3 -13   6   -1.30   10.10 
  -3 -13   6   -9.70   23.40 
  -2 -13   6  -10.80   25.00 
  -2 -13   6    9.50   19.70 
  -2 -13   6   -0.60   16.90 
  -1 -13   6   21.60   20.90 
   0  13  -6    3.90   28.70 
   0 -13   6  -22.50   17.80 
   0 -13   6    5.40   20.00 
   0 -13   6   10.90   14.20 
   1 -13   6   88.69   32.80 
   1 -13   6  -14.50   16.10 
   2 -13   6  241.48   42.30 
   2 -13   6  284.47   59.69 
   3 -13   6   29.90   17.90 
   3 -13   6  -29.30   15.60 
   4 -13   6   13.20   19.70 
   4 -13   6   35.30   21.30 
   5 -13   6  131.89   43.10 
   5 -13   6   72.89   30.50 
   6 -13   6    6.80   20.00 
   6 -13   6    6.60   14.50 
  -7  13  -6   21.90   25.40 
   7 -13   6   -7.40   27.30 
   7 -13   6   30.00   26.10 
  -8  13  -6   14.30   17.90 
  -8  13  -6   61.39   26.50 
  -8  13  -6   10.90   12.20 
   8 -13   6  -23.90   30.00 
  -9  13  -6   61.89   31.60 
  -9  13  -6   47.40   32.30 
   9 -13   6   24.40   38.20 
  -7 -12   6   -6.90   25.30 
  -6 -12   6   90.39   37.90 
  -6 -12   6  -12.40   24.30 
  -6 -12   6   43.80   12.20 
  -5 -12   6   18.80   13.70 
  -5 -12   6    3.30   24.40 
  -5 -12   6   11.50   19.20 
  -4 -12   6   33.40   18.90 
  -4 -12   6   -9.80   17.50 
  -4 -12   6   63.49   36.50 
  -3 -12   6    2.60   11.40 
  -3 -12   6   49.60   27.50 
  -3 -12   6  -14.80   23.40 
  -3 -12   6    0.60   14.80 
  -2 -12   6   -2.40   13.10 
  -2 -12   6    5.40    5.10 
  -2 -12   6   15.30   27.40 
  -2 -12   6   -3.60    5.90 
  -2 -12   6   -1.30   18.60 
   1  12  -6  109.39   37.20 
  -1 -12   6  172.68   38.70 
  -1 -12   6  148.69   44.80 
  -1 -12   6  141.49   35.40 
   0  12  -6  680.53   80.19 
   0 -12   6  661.73   68.49 
   0 -12   6  686.53   75.99 
   0 -12   6  606.84   57.49 
  -1  12  -6   65.39   27.10 
   1 -12   6    7.70   23.00 
   1 -12   6   80.29   24.20 
  -2  12  -6   34.20   31.20 
   2 -12   6   60.19   21.00 
   2 -12   6   26.00   19.40 
   3 -12   6  -18.10   12.30 
   3 -12   6  -41.10   15.70 
   4 -12   6   -1.40   18.30 
   4 -12   6  -42.90   14.30 
  -5  12  -6  145.69   32.90 
   5 -12   6  100.89   35.60 
   5 -12   6   53.59   32.00 
  -6  12  -6   49.70   10.00 
  -6  12  -6   41.90   20.80 
  -6  12  -6   75.59   12.40 
   6 -12   6   16.60   23.60 
  -7  12  -6    6.30   10.10 
  -7  12  -6   28.40   19.80 
   7 -12   6  -27.70   11.60 
   7 -12   6   -5.60   19.70 
  -8  12  -6  195.38   50.49 
  -8  12  -6  147.69   44.20 
   8 -12   6  100.19   42.60 
  -9  12  -6  106.59   40.50 
  -9  12  -6  143.29   32.30 
   9 -12   6  188.58   54.79 
 -10  12  -6   -2.30   25.00 
 -10  12  -6   21.20   22.90 
  10 -12   6   39.70   29.40 
  -8 -11   6  150.38   48.50 
  -7 -11   6  -20.00   21.20 
  -6 -11   6   23.00    8.20 
  -6 -11   6  115.69   37.70 
  -6 -11   6   29.00   37.20 
  -5 -11   6  117.79   33.30 
  -5 -11   6  168.98   48.40 
  -5 -11   6   78.79   20.80 
  -4 -11   6   58.79   29.30 
  -4 -11   6   92.59   23.90 
  -4 -11   6   37.30   18.00 
  -3 -11   6  227.78   44.80 
  -3 -11   6  190.78   42.50 
  -3 -11   6  200.38   48.90 
  -3 -11   6  304.47   31.40 
   2  11  -6  444.06   52.39 
  -2 -11   6  499.15   57.09 
  -2 -11   6  432.96   48.30 
  -2 -11   6  488.65   75.19 
  -2 -11   6  486.65   30.70 
   1  11  -6   47.70   20.70 
  -1 -11   6   67.49   23.90 
  -1 -11   6   -6.90   18.00 
  -1 -11   6   67.59   25.10 
   0  11  -6   11.00   20.60 
   0 -11   6   14.10   14.90 
   0 -11   6    1.00   16.50 
   0 -11   6   16.00   16.70 
  -1  11  -6   49.10   24.90 
   1 -11   6   79.09   30.50 
   1 -11   6   76.09   25.70 
  -2  11  -6    5.40   18.30 
   2 -11   6  -14.50   16.70 
   2 -11   6    8.60   14.00 
  -3  11  -6    3.30   20.30 
   3 -11   6    6.20   11.70 
   3 -11   6   30.30   16.80 
  -4  11  -6  107.99   30.00 
   4 -11   6   92.99   28.20 
   4 -11   6   36.90   24.20 
  -5  11  -6   73.59   27.60 
  -5  11  -6   61.19   11.90 
   5 -11   6  120.89   31.70 
   5 -11   6  102.59   38.70 
  -6  11  -6   63.19   28.60 
  -6  11  -6   74.89   17.20 
   6 -11   6   69.19   31.30 
   6 -11   6   81.59   27.30 
  -7  11  -6   15.70   14.70 
  -7  11  -6   30.00   20.10 
   7 -11   6   45.90   25.80 
  -8  11  -6  110.99   36.20 
  -8  11  -6   22.50   18.30 
   8 -11   6   72.99   34.80 
  -9  11  -6  127.89   34.40 
  -9  11  -6   87.59   36.60 
   9 -11   6  113.39   40.20 
 -10  11  -6   22.10   27.90 
  10 -11   6   45.80   28.80 
  -9 -10   6   44.20   33.10 
  -8 -10   6  -17.80   21.60 
  -7 -10   6  184.68   44.70 
  -7 -10   6  107.29   46.50 
  -6 -10   6  219.48   53.79 
  -6 -10   6  164.78   13.40 
  -6 -10   6  118.89   37.50 
  -5 -10   6   -4.60    7.00 
  -5 -10   6   39.40   19.30 
  -5 -10   6  -13.90   12.50 
  -4 -10   6   -6.50    7.00 
  -4 -10   6  -16.60   13.90 
  -4 -10   6   -7.30   12.80 
  -3 -10   6  160.48   31.50 
  -3 -10   6  203.28   30.40 
  -3 -10   6  172.68   45.00 
   2  10  -6   75.79   24.40 
  -2 -10   6   30.00   21.10 
  -2 -10   6   39.50   25.50 
  -2 -10   6   95.39   17.00 
   1  10  -6   27.10   22.10 
  -1 -10   6   -2.10   11.10 
  -1 -10   6    7.70   11.20 
  -1 -10   6  -13.00   12.80 
  -1 -10   6   12.50    5.80 
   0  10  -6    1.20   12.20 
   0 -10   6    4.90   13.30 
   0 -10   6   13.10   12.90 
   0 -10   6   20.40   14.10 
  -1  10  -6   19.40   16.50 
   1 -10   6    3.80   11.50 
   1 -10   6    1.80   12.00 
  -2  10  -6   22.40   20.00 
   2 -10   6    3.90   14.90 
   2 -10   6   25.20   16.20 
  -3  10  -6   19.00   17.90 
  -3  10  -6   21.80   20.80 
  -3  10  -6    8.70    3.40 
   3 -10   6    1.90   15.20 
   3 -10   6    7.30   14.20 
  -4  10  -6  136.89   38.50 
  -4  10  -6   97.59   15.10 
  -4  10  -6   65.99   25.60 
   4 -10   6   82.19   33.30 
   4 -10   6   91.59   30.70 
  -5  10  -6    5.80    9.20 
  -5  10  -6    3.20   15.60 
   5 -10   6   13.60   21.40 
   5 -10   6   14.30   19.30 
  -6  10  -6    4.90   12.40 
  -6  10  -6   22.10   18.00 
   6 -10   6   17.20   21.30 
  -7  10  -6   -0.40   12.50 
  -7  10  -6   43.60   24.80 
   7 -10   6   23.40   19.70 
   7 -10   6    2.10   21.70 
  -8  10  -6   -0.10   12.10 
  -8  10  -6   45.70   23.70 
   8 -10   6    3.70   21.20 
  -9  10  -6   25.40   18.30 
  -9  10  -6   35.50   24.90 
   9 -10   6  -19.60   16.50 
 -10  10  -6   89.59   33.10 
  10 -10   6  164.08   49.70 
 -10  -9   6   -4.80   24.60 
 -10  -9   6   31.60   30.90 
  -9  -9   6   -5.20   23.00 
  -8  -9   6  -30.10   21.90 
  -7  -9   6   97.09   36.20 
  -7  -9   6   74.79   27.10 
  -6  -9   6   10.60   19.30 
  -6  -9   6   23.20   17.20 
  -5  -9   6   -3.90    5.20 
  -5  -9   6   -5.50   14.50 
  -5  -9   6   30.20   17.40 
  -4  -9   6  322.07   45.00 
  -4  -9   6  314.67   55.39 
  -4  -9   6  292.77   29.80 
   3   9  -6  389.56   39.00 
  -3  -9   6  316.07   34.60 
  -3  -9   6  303.47   31.70 
  -3  -9   6  445.26   68.09 
   2   9  -6   95.99   25.50 
  -2  -9   6   85.19   28.70 
  -2  -9   6   94.19   17.40 
  -2  -9   6   68.59   22.50 
  -2  -9   6   53.39   19.40 
   1   9  -6  -15.50   10.40 
  -1  -9   6    1.40    6.40 
  -1  -9   6    9.70   12.40 
  -1  -9   6    4.70   10.50 
  -1  -9   6   -6.80   10.20 
   0   9  -6   89.79   28.70 
   0  -9   6  136.39   33.30 
   0  -9   6  170.18   12.20 
   0  -9   6  104.09   31.50 
   0  -9   6  153.48   33.30 
  -1   9  -6  235.28   45.80 
   1  -9   6  260.67   41.60 
   1  -9   6  239.28   44.10 
  -2   9  -6  170.28   14.20 
  -2   9  -6  150.48   38.50 
   2  -9   6  165.88   34.20 
   2  -9   6  210.08   42.80 
  -3   9  -6 1077.59   73.99 
  -3   9  -6 1051.69   42.80 
  -3   9  -6 1025.60   81.89 
   3  -9   6  934.51   67.79 
   3  -9   6 1068.79   83.09 
  -4   9  -6   -8.90   12.80 
  -4   9  -6   38.30   21.80 
  -4   9  -6   -0.90    6.90 
   4  -9   6    3.90   15.90 
   4  -9   6  -13.50   11.10 
  -5   9  -6  365.36   34.80 
  -5   9  -6  357.46   56.29 
   5  -9   6  381.16   59.29 
   5  -9   6  443.56   68.99 
  -6   9  -6    6.10   18.50 
  -6   9  -6    2.70   12.00 
   6  -9   6    1.00   14.00 
  -7   9  -6  112.19   37.20 
  -7   9  -6   62.69   21.80 
   7  -9   6   26.30   25.50 
   7  -9   6  130.79   37.30 
  -8   9  -6   29.50   18.70 
  -8   9  -6   80.29   28.70 
   8  -9   6   66.29   41.20 
   8  -9   6   59.89   28.10 
  -9   9  -6  143.49   38.20 
  -9   9  -6  118.39   38.50 
   9  -9   6  188.58   52.79 
 -10   9  -6   -3.90   29.30 
 -10   9  -6   -2.60   22.70 
  10  -9   6    2.10   12.40 
 -11   9  -6    0.00   28.70 
 -11   9  -6  103.19   41.40 
  11  -9   6   80.19   40.80 
 -10  -8   6   33.30   29.50 
 -10  -8   6    8.10   20.80 
  -9  -8   6  -19.60   18.20 
  -8  -8   6   -7.00   21.80 
  -7  -8   6  424.16   78.09 
  -7  -8   6  310.67   63.29 
  -6  -8   6  204.78   41.80 
  -6  -8   6  158.48   40.90 
  -5  -8   6   97.89   14.80 
  -5  -8   6   94.29   27.00 
  -4  -8   6  304.87   54.99 
  -4  -8   6  328.97   43.80 
  -4  -8   6  327.27   28.90 
   3   8  -6  276.57   29.70 
  -3  -8   6  203.68   30.80 
  -3  -8   6  266.97   29.90 
  -3  -8   6  279.57   50.99 
   2   8  -6   -9.90    7.70 
  -2  -8   6   29.60   13.00 
  -2  -8   6    1.00    8.50 
  -2  -8   6   -3.10   13.20 
  -2  -8   6   12.10    7.30 
   1   8  -6   37.10   15.50 
  -1  -8   6   40.00   16.30 
  -1  -8   6   43.40   11.50 
  -1  -8   6   25.80   19.10 
  -1  -8   6   17.70   10.40 
   0   8  -6  192.28   36.10 
   0  -8   6  109.89   29.40 
   0  -8   6  158.38   33.60 
   0  -8   6  117.09   13.40 
   0  -8   6  149.99   31.00 
  -1   8  -6   -8.80   12.20 
  -1   8  -6   21.80    7.80 
   1  -8   6   -1.10    9.80 
   1  -8   6   22.50   13.30 
  -2   8  -6   13.50   15.30 
  -2   8  -6   17.40   13.60 
  -2   8  -6   23.20    8.50 
   2  -8   6   21.70   15.50 
   2  -8   6   40.00   16.60 
  -3   8  -6   62.89   21.60 
  -3   8  -6  174.48   39.60 
  -3   8  -6   67.69   16.60 
   3  -8   6   88.29   26.00 
   3  -8   6   65.59   25.40 
  -4   8  -6   -9.10    9.80 
  -4   8  -6   21.00   11.40 
  -4   8  -6   18.80   15.70 
   4  -8   6    9.80   15.00 
   4  -8   6   13.50   16.20 
  -5   8  -6  109.59   31.60 
  -5   8  -6   21.50   30.10 
  -5   8  -6  125.69   25.90 
   5  -8   6  115.49   33.70 
   5  -8   6  129.09   37.20 
  -6   8  -6  646.14   53.09 
  -6   8  -6  467.05   67.89 
  -6   8  -6  604.44   67.09 
   6  -8   6  591.04   67.49 
  -7   8  -6    2.20   11.40 
  -7   8  -6   11.10   15.90 
   7  -8   6   -1.40   20.10 
   7  -8   6   -4.50    7.10 
  -8   8  -6  107.19   35.40 
  -8   8  -6  112.69   30.20 
   8  -8   6   92.19   34.60 
   8  -8   6   31.80   31.20 
  -9   8  -6   -4.70   24.50 
  -9   8  -6   10.70   17.80 
   9  -8   6   21.10   27.70 
   9  -8   6   34.90   24.80 
 -10   8  -6   87.49   37.80 
 -10   8  -6  101.79   34.70 
  10  -8   6   47.60   39.00 
  10  -8   6   57.69   40.70 
 -11   8  -6   69.09   35.00 
 -11   8  -6   54.09   36.30 
  11  -8   6  174.98   52.79 
 -11  -7   6   34.20   28.90 
 -11  -7   6   10.00   28.60 
 -10  -7   6  -40.60   21.90 
  -9  -7   6   36.40   34.90 
  -8  -7   6  161.18   41.60 
  -8  -7   6  292.07   60.19 
  -7  -7   6  533.25   62.09 
  -7  -7   6  448.76   71.99 
  -6  -7   6   33.80   23.00 
  -6  -7   6   -1.10   15.80 
  -5  -7   6  106.09   30.30 
  -5  -7   6   62.89   25.40 
   4   7  -6  262.37   24.00 
  -4  -7   6  247.78   36.90 
  -4  -7   6  128.49   34.70 
  -4  -7   6  278.77   23.50 
   3   7  -6  186.98   27.90 
  -3  -7   6  159.88   26.30 
  -3  -7   6  158.38   26.30 
  -3  -7   6  105.49   30.90 
   2   7  -6 1687.03   72.79 
  -2  -7   6 1831.12   89.29 
  -2  -7   6 1583.24   61.19 
  -2  -7   6 1721.33   72.89 
   1   7  -6   93.39   23.00 
  -1  -7   6  108.09   27.50 
  -1  -7   6   87.89   16.70 
  -1  -7   6   93.79   25.70 
  -1  -7   6   77.99   21.20 
   0   7  -6  652.93   52.69 
   0   7  -6  653.03   35.10 
   0  -7   6  577.44   47.50 
   0  -7   6  696.23   57.09 
   0  -7   6  600.24   49.90 
   0  -7   6  630.74   32.60 
  -1   7  -6   29.90   16.50 
  -1   7  -6   58.79   21.50 
  -1   7  -6   45.50   12.50 
   1  -7   6   22.70    9.00 
   1  -7   6    9.00   13.10 
   1  -7   6   64.09   20.40 
  -2   7  -6  124.69   31.40 
  -2   7  -6   81.69   30.30 
  -2   7  -6  123.29   20.90 
   2  -7   6   95.09   27.40 
   2  -7   6  107.29   26.20 
  -3   7  -6  287.37   46.40 
  -3   7  -6  396.86   57.29 
  -3   7  -6  353.36   31.70 
   3  -7   6  320.47   46.80 
   3  -7   6  293.27   49.80 
  -4   7  -6   -0.40    7.20 
  -4   7  -6   12.10   15.50 
  -4   7  -6    5.60   15.00 
   4  -7   6   28.40   15.50 
   4  -7   6   -1.60   10.70 
  -5   7  -6  215.78   34.90 
  -5   7  -6  210.38   43.00 
  -5   7  -6  207.58   52.09 
   5  -7   6  255.37   49.00 
   5  -7   6  199.88   45.60 
  -6   7  -6   35.60   22.60 
  -6   7  -6   14.80   14.90 
  -6   7  -6   49.80   22.60 
   6  -7   6   35.70   21.20 
   6  -7   6   40.30   24.60 
  -7   7  -6  256.47   52.69 
  -7   7  -6  126.19   32.60 
   7  -7   6  207.78   48.80 
   7  -7   6  343.17   58.79 
   7  -7   6  220.38   46.00 
  -8   7  -6  373.96   58.09 
  -8   7  -6  409.36   68.69 
   8  -7   6  359.36   60.39 
   8  -7   6  386.86   67.19 
  -9   7  -6   90.59   39.00 
  -9   7  -6  129.39   37.30 
   9  -7   6   75.59   31.30 
   9  -7   6  111.39   36.90 
 -10   7  -6  -18.20   16.90 
  10  -7   6  -13.90   20.70 
 -11   7  -6   60.39   34.80 
 -11   7  -6    0.00   20.50 
  11  -7   6  -17.30   39.90 
 -12  -6   6   46.70   36.80 
 -12  -6   6  -35.80   25.50 
 -11  -6   6  -13.70   23.00 
 -11  -6   6   49.40   35.10 
 -10  -6   6  132.19   48.50 
  -9  -6   6  -10.80   13.00 
   8   6  -6    2.90   19.80 
  -8  -6   6  -12.30   18.90 
  -8  -6   6   -5.00   17.30 
   7   6  -6   26.80   24.90 
  -7  -6   6   53.59   24.10 
  -7  -6   6   37.20   25.20 
   6   6  -6  179.58   40.30 
  -6  -6   6  137.79   33.80 
  -6  -6   6  135.19   39.90 
   5   6  -6   82.69   26.20 
  -5  -6   6  104.29   28.60 
  -5  -6   6   81.99   29.40 
   4   6  -6  105.39   16.40 
  -4  -6   6   90.89   27.70 
  -4  -6   6  110.19   28.60 
  -4  -6   6  104.79   16.60 
   3   6  -6  259.57   25.20 
  -3  -6   6  231.58   32.40 
  -3  -6   6  325.77   27.20 
  -3  -6   6  250.47   43.90 
   2   6  -6  210.48   24.60 
  -2  -6   6  200.78   22.70 
  -2  -6   6  209.18   34.50 
  -2  -6   6  209.08   45.50 
  -2  -6   6  184.48   28.70 
   1   6  -6  474.45   33.10 
   1   6  -6  411.56   36.30 
  -1  -6   6  450.05   44.60 
  -1  -6   6  413.76   29.80 
  -1  -6   6  405.36   39.30 
  -1  -6   6  406.36   36.70 
   0   6  -6   96.79   18.20 
   0   6  -6   99.29   24.40 
   0  -6   6  100.29   23.40 
   0  -6   6   95.39   23.50 
   0  -6   6   95.19   22.60 
   0  -6   6  103.39   18.30 
  -1   6  -6  -12.00    6.90 
  -1   6  -6    0.90    6.80 
  -1   6  -6   14.10   12.10 
   1  -6   6   11.10    6.00 
   1  -6   6    8.10    9.00 
   1  -6   6   -9.20    6.90 
  -2   6  -6   97.29   26.80 
  -2   6  -6   90.89   24.40 
  -2   6  -6   89.29   19.10 
   2  -6   6  120.09   30.90 
   2  -6   6  141.99   31.10 
  -3   6  -6   35.60   13.00 
  -3   6  -6   10.40   13.50 
  -3   6  -6   34.50   20.10 
   3  -6   6   20.70   16.80 
   3  -6   6   52.19   20.60 
  -4   6  -6  630.04   57.49 
  -4   6  -6  646.54   48.50 
  -4   6  -6  530.65   55.09 
   4  -6   6  575.94   56.59 
   4  -6   6  583.14   59.19 
  -5   6  -6    7.80   18.50 
  -5   6  -6    9.90   10.50 
   5  -6   6    1.00   12.00 
   5  -6   6    0.30   14.10 
  -6   6  -6   44.90   19.10 
  -6   6  -6   42.30   28.50 
  -6   6  -6   17.80   16.10 
   6  -6   6   -8.20   17.20 
   6  -6   6   45.30   21.10 
  -7   6  -6  359.86   54.49 
  -7   6  -6  343.77   61.49 
  -7   6  -6  359.86   62.09 
   7  -6   6  300.87   48.00 
   7  -6   6  327.37   60.29 
   7  -6   6  273.77   55.19 
  -8   6  -6   70.99   25.20 
  -8   6  -6   59.59   28.10 
   8  -6   6   68.39   24.30 
   8  -6   6   54.49   27.10 
  -9   6  -6  142.69   39.40 
   9  -6   6   90.09   32.40 
 -10   6  -6   26.00   26.50 
 -10   6  -6   28.70   26.40 
  10  -6   6   45.50   30.40 
 -11   6  -6   87.19   37.40 
  11  -6   6   69.29   36.10 
 -12  -5   6   47.70   37.40 
 -12  -5   6   13.10   32.70 
 -11  -5   6   57.19   32.60 
 -11  -5   6   -2.60   19.80 
 -10  -5   6  162.28   49.20 
   9   5  -6   27.80   26.80 
  -9  -5   6   26.00   24.40 
   8   5  -6  -18.00   15.00 
  -8  -5   6  -21.10   18.10 
  -8  -5   6  -15.10   18.00 
   7   5  -6   40.10   23.00 
  -7  -5   6   26.70   19.50 
  -7  -5   6   88.79   32.10 
   6   5  -6   -1.40   14.40 
  -6  -5   6   25.60   14.50 
  -6  -5   6   -7.00   12.70 
   5   5  -6   84.49   25.00 
  -5  -5   6  145.19   34.50 
  -5  -5   6  136.99   29.10 
   4   5  -6   65.99   21.40 
   4   5  -6   71.89   12.60 
  -4  -5   6   68.19   24.50 
   3   5  -6  919.61   61.09 
   3   5  -6  808.62   40.60 
  -3  -5   6  861.91   50.19 
  -3  -5   6  811.12   61.39 
   2   5  -6  547.95   38.80 
   2   5  -6  536.65   37.20 
  -2  -5   6  573.34   38.10 
  -2  -5   6  536.35   45.00 
  -2  -5   6  533.65   47.80 
  -2  -5   6  522.05   36.60 
   1   5  -6  339.07   29.60 
   1   5  -6  285.47   29.70 
  -1  -5   6  330.57   36.30 
  -1  -5   6  299.37   30.80 
  -1  -5   6  305.77   32.90 
  -1  -5   6  305.37   27.10 
   0   5  -6  278.17   32.20 
   0   5  -6  300.57   27.90 
   0   5  -6  269.87   39.50 
   0  -5   6  206.28   22.60 
   0  -5   6  244.28   34.80 
   0  -5   6  239.68   35.90 
   0  -5   6  267.77   31.60 
  -1   5  -6  377.56   38.70 
  -1   5  -6  360.06   30.80 
  -1   5  -6  350.76   38.10 
   1  -5   6  356.46   29.70 
   1  -5   6  349.87   35.40 
   1  -5   6  428.46   40.40 
   1  -5   6  384.26   39.50 
  -2   5  -6   75.99   18.50 
  -2   5  -6   69.39   24.10 
  -2   5  -6  101.49   28.40 
   2  -5   6   86.59   23.50 
   2  -5   6   53.59   19.80 
  -3   5  -6  504.25   41.40 
  -3   5  -6  466.55   48.00 
  -3   5  -6  486.25   47.90 
   3  -5   6  544.25   52.49 
   3  -5   6  480.35   47.90 
  -4   5  -6  448.96   51.19 
  -4   5  -6  564.24   55.49 
  -4   5  -6  475.95   43.80 
   4  -5   6  549.25   55.59 
   4  -5   6  476.55   51.79 
  -5   5  -6  189.28   35.10 
  -5   5  -6  215.88   43.50 
  -5   5  -6  189.08   41.70 
   5  -5   6  137.89   36.70 
   5  -5   6  151.58   36.80 
  -6   5  -6   32.20   18.70 
  -6   5  -6   19.10   16.30 
  -6   5  -6   18.10   19.30 
   6  -5   6   45.70   25.50 
   6  -5   6   20.00   20.90 
   6  -5   6   38.20   20.10 
  -7   5  -6  232.28   52.79 
  -7   5  -6  295.57   55.19 
  -7   5  -6  334.17   51.89 
   7  -5   6  361.26   62.29 
   7  -5   6  405.66   43.40 
  -8   5  -6  -11.60    9.90 
  -8   5  -6   10.60   16.30 
   8  -5   6   45.30   19.90 
  -9   5  -6   84.89   30.60 
  -9   5  -6   38.00   25.00 
   9  -5   6   87.09   30.90 
 -10   5  -6   59.09   29.90 
 -10   5  -6   95.89   33.60 
  10  -5   6   99.39   32.20 
 -11   5  -6  128.99   40.60 
 -11   5  -6   21.20   33.60 
  11  -5   6   82.49   31.20 
 -13  -4   6   62.59   38.80 
 -13  -4   6   14.80   32.00 
 -12  -4   6  -25.90   20.80 
 -12  -4   6   72.79   36.50 
 -11  -4   6  293.17   64.19 
 -10  -4   6   -8.30   18.20 
   9   4  -6   80.79   31.70 
  -9  -4   6   50.79   32.70 
  -9  -4   6   86.89   36.30 
   8   4  -6   24.80   19.70 
  -8  -4   6   15.60   17.40 
  -8  -4   6   34.60   23.00 
   7   4  -6   20.20   15.40 
  -7  -4   6   11.10   11.40 
  -7  -4   6   10.10   14.80 
   6   4  -6  461.15   49.10 
  -6  -4   6  438.46   47.70 
  -6  -4   6  580.84   60.19 
   5   4  -6  111.59    7.90 
   5   4  -6  148.99   31.70 
  -5  -4   6  106.09   24.80 
  -5  -4   6   91.29   27.20 
   4   4  -6   75.59   12.70 
   4   4  -6   71.19   22.60 
  -4  -4   6   94.19   23.30 
  -4  -4   6   65.39   23.00 
   3   4  -6 1733.63   81.09 
   3   4  -6 1762.32   58.19 
   3   4  -6 1671.13   71.89 
  -3  -4   6 1691.13   70.29 
  -3  -4   6 1776.52   85.59 
   2   4  -6 1951.70   68.29 
   2   4  -6 2019.30   74.19 
   2   4  -6 1955.30   81.39 
  -2  -4   6 1799.62   67.59 
  -2  -4   6 1994.00   85.49 
   1   4  -6 1088.79   53.89 
   1   4  -6  924.51   51.69 
  -1  -4   6 1028.80   54.89 
  -1  -4   6 1009.50   58.29 
  -1  -4   6 1042.40   49.90 
  -1  -4   6 1050.79   59.39 
   0   4  -6    3.00    9.10 
   0   4  -6   10.60   11.30 
   0   4  -6    4.80    7.60 
   0  -4   6    7.30    9.60 
   0  -4   6   -1.80    5.70 
   0  -4   6    8.90   11.90 
  -1   4  -6  348.47   38.30 
  -1   4  -6  290.47   29.80 
  -1   4  -6  369.96   38.30 
   1  -4   6  313.57   35.00 
   1  -4   6  326.37   29.40 
   1  -4   6  302.37   30.20 
   1  -4   6  307.67   42.00 
  -2   4  -6  228.08   32.50 
  -2   4  -6  192.18   34.20 
  -2   4  -6  174.48   32.40 
   2  -4   6  205.88   34.80 
   2  -4   6  249.78   41.20 
  -3   4  -6   20.60   13.80 
  -3   4  -6   21.30   15.10 
  -3   4  -6   23.70   12.30 
   3  -4   6   16.50   11.70 
   3  -4   6   11.30   13.50 
  -4   4  -6  180.68   37.00 
  -4   4  -6  139.99   30.10 
  -4   4  -6  139.99   34.80 
   4  -4   6  162.68   35.30 
   4  -4   6  155.28   36.30 
  -5   4  -6  333.57   54.79 
  -5   4  -6  309.47   46.50 
  -5   4  -6  297.07   50.49 
   5  -4   6  292.87   51.59 
  -6   4  -6  532.55   62.09 
  -6   4  -6  577.44   57.39 
   6  -4   6  578.14   43.60 
   6  -4   6  556.14   64.69 
  -7   4  -6   14.30   18.00 
  -7   4  -6    6.20   20.00 
  -7   4  -6    5.60   20.40 
   7  -4   6   14.10   13.50 
  -8   4  -6   27.70   21.50 
  -8   4  -6   -0.40    9.50 
   8  -4   6   15.00   15.90 
  -9   4  -6   25.10   17.30 
   9  -4   6    4.00   13.40 
 -10   4  -6   20.40   18.00 
 -10   4  -6   45.10   25.30 
  10  -4   6    8.00   20.30 
 -11   4  -6   35.20   35.00 
 -11   4  -6  -30.60   23.60 
  11  -4   6   22.10   16.80 
 -13  -3   6  103.79   42.20 
 -13  -3   6  165.18   51.49 
 -12  -3   6   -5.40   24.90 
 -12  -3   6   42.80   29.90 
 -11  -3   6   -2.10   24.30 
  10   3  -6  128.79   38.90 
 -10  -3   6  123.19   41.00 
   9   3  -6  273.87   52.09 
  -9  -3   6  334.37   58.69 
  -9  -3   6  283.67   58.49 
   8   3  -6  750.12   68.59 
  -8  -3   6  785.02   70.79 
  -8  -3   6  698.03   72.39 
   7   3  -6  335.67   52.49 
  -7  -3   6  354.06   56.79 
  -7  -3   6  295.57   49.70 
   6   3  -6   64.29   23.00 
  -6  -3   6   51.59   21.70 
  -6  -3   6   84.79   25.20 
   5   3  -6   31.20   16.30 
   5   3  -6    9.50    4.90 
  -5  -3   6    4.20   11.00 
  -5  -3   6   25.40   18.80 
   4   3  -6  232.48   19.30 
   4   3  -6  239.18   37.20 
   4   3  -6  247.98   38.10 
  -4  -3   6  275.67   37.70 
  -4  -3   6  184.58   34.80 
   3   3  -6   53.29   17.10 
   3   3  -6   29.70   10.20 
   3   3  -6   32.90   15.80 
  -3  -3   6   52.29   16.30 
  -3  -3   6   85.69   23.70 
   2   3  -6 1249.77   61.99 
   2   3  -6 1246.78   59.79 
   2   3  -6 1205.88   53.39 
  -2  -3   6 1293.07   65.39 
  -2  -3   6 1293.77   64.09 
  -2  -3   6 1250.27   57.89 
   1   3  -6   87.29   18.90 
   1   3  -6  113.69   23.00 
   1   3  -6   69.49   20.70 
   1   3  -6  129.39   23.50 
  -1  -3   6   82.19   18.00 
  -1  -3   6  100.39   24.00 
  -1  -3   6  134.69   26.00 
   0   3  -6  382.76   33.30 
   0   3  -6  329.87   32.80 
   0   3  -6  322.17   35.00 
   0  -3   6  398.56   32.90 
   0  -3   6  337.87   34.00 
   0  -3   6  366.86   31.80 
  -1   3  -6  178.88   33.40 
  -1   3  -6  166.08   30.40 
  -1   3  -6  148.89   26.00 
   1  -3   6  147.99   25.60 
   1  -3   6  167.88   24.10 
   1  -3   6  195.18   32.90 
  -2   3  -6   43.80   17.90 
  -2   3  -6   23.40   14.90 
  -2   3  -6   78.99   21.80 
   2  -3   6   54.99   13.20 
   2  -3   6   44.90   17.40 
  -3   3  -6  710.63   53.59 
  -3   3  -6  779.42   60.19 
  -3   3  -6  727.23   57.39 
   3  -3   6  774.12   60.09 
  -4   3  -6  348.77   53.59 
  -4   3  -6  317.57   50.99 
  -4   3  -6  362.46   41.90 
   4  -3   6  353.26   52.29 
  -5   3  -6  176.48   38.50 
  -5   3  -6  189.78   40.50 
  -5   3  -6  178.78   37.30 
   5  -3   6  178.48   25.30 
   5  -3   6  167.88   39.50 
  -6   3  -6   52.59   23.00 
  -6   3  -6   31.10   19.40 
  -6   3  -6  101.19   30.90 
   6  -3   6   78.29   16.70 
  -7   3  -6    2.20   17.30 
  -7   3  -6  -21.80   11.40 
  -7   3  -6    9.60   20.30 
   7  -3   6   27.20   10.80 
  -8   3  -6  170.68   45.10 
  -8   3  -6  224.48   49.80 
   8  -3   6  164.18   22.40 
  -9   3  -6  140.09   48.30 
  -9   3  -6  193.28   47.00 
   9  -3   6  174.18   19.10 
 -10   3  -6  105.89   47.30 
 -10   3  -6  174.08   46.80 
 -13  -2   6  -24.50   29.60 
 -13  -2   6    4.00   25.50 
 -12  -2   6   21.70   28.30 
 -12  -2   6    1.30   21.70 
 -11  -2   6   77.39   38.20 
  10   2  -6   56.19   29.90 
 -10  -2   6   89.09   39.50 
   9   2  -6  658.33   68.09 
  -9  -2   6  832.02   81.69 
  -9  -2   6  733.53   73.09 
   8   2  -6  -11.00   12.10 
  -8  -2   6   11.10   16.50 
  -8  -2   6   -0.30   15.20 
   7   2  -6   33.50    6.40 
   7   2  -6   36.20   15.80 
  -7  -2   6   38.00   21.40 
  -7  -2   6   34.90   17.90 
   6   2  -6   43.90    9.10 
   6   2  -6   60.99   19.60 
  -6  -2   6   63.29   24.20 
  -6  -2   6   57.59   19.30 
   5   2  -6  270.27   43.10 
  -5  -2   6  210.98   37.50 
  -5  -2   6  229.48   36.20 
   4   2  -6   86.29   27.10 
   4   2  -6  130.09   28.00 
  -4  -2   6   89.59   24.60 
  -4  -2   6   87.29   22.20 
   3   2  -6  110.69   22.70 
   3   2  -6   86.69   21.60 
  -3  -2   6   97.69   21.80 
  -3  -2   6  145.99   28.00 
  -3  -2   6  137.29   26.60 
   2   2  -6   13.10    9.50 
   2   2  -6   19.90   11.40 
  -2  -2   6   14.60   10.90 
  -2  -2   6    5.00    8.90 
  -2  -2   6   24.80   11.80 
   1   2  -6   12.40    8.80 
   1   2  -6   39.50   13.50 
   1   2  -6   27.10   14.50 
   1   2  -6   29.70   12.60 
  -1  -2   6   25.20   13.10 
  -1  -2   6   48.10   14.70 
  -1  -2   6   37.70   13.50 
   0   2  -6  892.81   52.79 
   0   2  -6  858.31   53.99 
   0   2  -6  847.52   52.69 
   0  -2   6 1000.10   57.09 
   0  -2   6  893.11   44.10 
   0  -2   6  943.11   52.19 
  -1   2  -6  169.28   30.70 
  -1   2  -6  264.07   30.60 
  -1   2  -6  228.98   36.10 
   1  -2   6  267.77   39.70 
   1  -2   6  237.08   21.20 
  -2   2  -6   44.90   19.30 
  -2   2  -6   75.29   21.70 
  -2   2  -6   54.29   18.10 
   2  -2   6   48.80   19.60 
   2  -2   6   65.09   11.80 
  -3   2  -6   61.09   20.50 
  -3   2  -6   22.10   14.20 
  -3   2  -6   48.80   21.70 
   3  -2   6   44.60    9.30 
   3  -2   6   55.49   22.10 
  -4   2  -6   14.00   14.90 
  -4   2  -6    0.30   13.40 
  -4   2  -6    4.50   11.90 
   4  -2   6   19.00    7.40 
   4  -2   6   25.60   15.70 
   4  -2   6   22.60    6.00 
  -5   2  -6    0.80   10.80 
  -5   2  -6    7.00   14.00 
  -5   2  -6   17.60   15.90 
   5  -2   6    3.00    3.30 
   5  -2   6    5.30    4.50 
   5  -2   6  -22.50    9.50 
  -6   2  -6   62.19   27.40 
  -6   2  -6   98.29   39.70 
  -6   2  -6   72.49   25.10 
   6  -2   6  125.49    9.80 
  -7   2  -6  196.38   45.20 
  -7   2  -6  209.78   49.20 
  -7   2  -6  138.29   38.90 
  -8   2  -6    4.60   20.10 
  -8   2  -6   37.00   29.00 
  -9   2  -6  164.18   44.10 
  -9   2  -6  205.38   56.19 
 -10   2  -6  127.39   46.40 
 -10   2  -6  186.48   49.80 
 -14  -1   6  100.99   40.40 
 -14  -1   6    5.10   30.00 
 -13  -1   6    5.40   28.70 
 -12  -1   6   -0.60   25.80 
 -11  -1   6   99.79   40.10 
  10   1  -6  363.46   21.10 
  10   1  -6  395.26   66.09 
 -10  -1   6  450.65   74.69 
   9   1  -6  149.79   38.10 
   9   1  -6   94.89   14.30 
  -9  -1   6  133.19   42.50 
  -9  -1   6   86.29   31.20 
   8   1  -6    7.80   14.30 
   8   1  -6   27.30    9.00 
  -8  -1   6   21.50   18.60 
  -8  -1   6   51.09   26.70 
   7   1  -6   -7.90   10.20 
   7   1  -6   -4.20    4.20 
  -7  -1   6    3.90   11.30 
  -7  -1   6   16.10   13.80 
   6   1  -6   63.59   22.40 
   6   1  -6   66.39   14.20 
  -6  -1   6   30.50   18.80 
   5   1  -6  202.98   34.80 
   5   1  -6  232.18   38.40 
  -5  -1   6  215.18   34.90 
  -5  -1   6  305.67   47.00 
   4   1  -6   71.79   21.00 
   4   1  -6   87.19   24.00 
  -4  -1   6   48.80   17.00 
  -4  -1   6   67.79   22.40 
   3   1  -6   55.89   18.60 
   3   1  -6  104.99   24.00 
  -3  -1   6  115.89   25.90 
  -3  -1   6   97.99   22.20 
  -3  -1   6   96.69   21.50 
   2   1  -6  423.56   36.70 
   2   1  -6  420.26   34.30 
   2   1  -6  434.46   38.80 
  -2  -1   6  454.35   36.30 
  -2  -1   6  422.76   36.00 
  -2  -1   6  456.05   37.30 
   1   1  -6  395.86   35.60 
   1   1  -6  396.76   29.90 
   1   1  -6  316.47   32.60 
  -1  -1   6  400.36   35.00 
  -1  -1   6  350.66   30.10 
  -1  -1   6  370.96   34.40 
   0   1  -6   74.09   13.90 
   0   1  -6   64.59   19.30 
   0   1  -6   87.89   22.90 
   0  -1   6   65.99   15.10 
   0  -1   6   45.30   16.30 
   0  -1   6   67.19   19.50 
  -1   1  -6   94.89   22.60 
  -1   1  -6   60.29   18.60 
  -1   1  -6   75.79   21.40 
   1  -1   6  101.49   14.40 
   1  -1   6   80.59   21.30 
   1  -1   6  100.19   23.80 
  -2   1  -6   23.10   15.30 
  -2   1  -6    4.40   12.60 
  -2   1  -6  -10.20    8.80 
   2  -1   6   29.80   16.50 
   2  -1   6   18.30    4.50 
  -3   1  -6   50.09   21.40 
  -3   1  -6   34.60   17.70 
  -3   1  -6   81.79   23.70 
   3  -1   6   35.90   15.50 
  -4   1  -6   42.40   20.90 
  -4   1  -6   -9.20   10.60 
  -4   1  -6   68.39   24.50 
   4  -1   6   29.90   20.50 
  -5   1  -6   51.09   23.00 
  -5   1  -6   79.69   28.90 
  -5   1  -6   16.70   14.90 
   5  -1   6   59.09   30.10 
  -6   1  -6   -7.80    6.70 
  -6   1  -6   -3.40   16.90 
   6  -1   6  -22.70   21.40 
  -7   1  -6   12.50   21.00 
  -7   1  -6   -7.30   10.40 
  -7   1  -6   56.39   26.40 
  -8   1  -6   14.30   16.70 
  -8   1  -6   30.40   23.90 
  -9   1  -6   70.29   29.90 
  -9   1  -6   28.30   22.50 
 -10   1  -6   18.60   25.60 
 -14   0   6   25.10   37.90 
 -14   0   6  -11.80   21.20 
 -13   0   6   37.80   32.20 
 -12   0   6   43.70   27.90 
 -12   0   6   60.29   34.40 
  11   0  -6  151.38   22.10 
 -11   0   6  152.68   40.10 
 -11   0   6  222.18   56.09 
  10   0  -6    3.10    8.80 
  10   0  -6   12.90   17.80 
 -10   0   6    7.10   18.70 
   9   0  -6  162.38   41.10 
   9   0  -6  193.98   27.00 
  -9   0   6  233.88   51.99 
   8   0  -6  635.14   40.90 
   8   0  -6  663.03   63.79 
  -8   0   6  664.33   60.49 
  -8   0   6  681.83   70.09 
   7   0  -6  172.88   37.10 
   7   0  -6  124.89   22.80 
  -7   0   6  156.28   34.40 
  -7   0   6  140.49   38.10 
   6   0  -6   19.80   14.10 
   6   0  -6   37.30   13.60 
  -6   0   6   30.00   14.70 
  -6   0   6   52.19   22.90 
   5   0  -6   53.69   20.00 
   5   0  -6   43.10   18.90 
  -5   0   6   12.00   18.00 
  -5   0   6   37.60   15.90 
   4   0  -6   41.00   16.30 
   4   0  -6   84.59   23.30 
  -4   0   6   48.80   21.80 
   3   0  -6   98.19   22.90 
   3   0  -6   94.79   21.40 
  -3   0   6  108.69   21.30 
  -3   0   6  114.29   23.30 
  -3   0   6   80.69   24.20 
   2   0  -6  326.27   30.10 
   2   0  -6  406.26   38.50 
   2   0  -6  312.77   30.60 
  -2   0   6  302.47   30.70 
  -2   0   6  351.66   33.50 
  -2   0   6  316.17   29.50 
   1   0  -6  714.13   46.20 
   1   0  -6  764.82   51.69 
   1   0  -6  716.93   39.10 
  -1   0   6  626.04   45.60 
  -1   0   6  694.23   40.10 
  -1   0   6  689.23   44.20 
   0   0  -6  102.99   22.80 
   0   0  -6  113.29   24.50 
   0   0  -6  114.59   13.80 
   0   0   6  104.49   16.60 
   0   0   6   96.19   23.70 
   0   0   6   80.79   20.50 
  -1   0  -6   82.49   23.00 
  -1   0  -6   87.09   23.20 
   1   0   6   69.99   19.90 
   1   0   6   78.99   22.10 
  -2   0  -6  307.67   45.30 
  -2   0  -6  255.67   44.10 
   2   0   6  354.66   39.60 
  -3   0  -6   18.40   13.10 
  -3   0  -6   39.80   16.30 
  -3   0  -6   24.10   15.40 
   3   0   6   30.90   20.50 
  -4   0  -6   70.59   24.90 
  -4   0  -6    4.50   16.80 
  -4   0  -6   22.90   15.70 
   4   0   6   -2.20   17.60 
  -5   0  -6  309.77   52.09 
  -5   0  -6  272.67   52.19 
  -5   0  -6  278.27   52.19 
   5   0   6  340.37   58.49 
  -6   0  -6  158.68   41.20 
  -6   0  -6  275.07   52.69 
  -6   0  -6  177.98   43.40 
  -7   0  -6   20.10   20.00 
  -7   0  -6   11.90   22.50 
  -7   0  -6   -4.50   18.70 
  -8   0  -6  -11.80   15.30 
  -8   0  -6  -20.60   16.40 
  -9   0  -6   66.09   43.60 
  -9   0  -6   45.30   34.70 
 -14   1   6   50.99   39.80 
 -14   1   6   84.89   38.30 
  13  -1  -6  148.09   25.20 
 -13   1   6  123.09   48.20 
  12  -1  -6   80.09   20.70 
 -12   1   6   94.29   41.40 
 -12   1   6   30.70   29.40 
  11  -1  -6  629.04   47.30 
 -11   1   6  723.03   82.69 
 -11   1   6  756.32   74.89 
  10  -1  -6  273.97   31.50 
  10  -1  -6  372.06   63.49 
 -10   1   6  301.07   54.19 
 -10   1   6  389.66   69.19 
   9  -1  -6   32.50   14.40 
   9  -1  -6    8.40   21.40 
  -9   1   6  -26.90   12.10 
  -9   1   6   61.29   33.90 
   8  -1  -6  428.76   63.49 
   8  -1  -6  422.36   38.40 
  -8   1   6  341.17   58.69 
  -8   1   6  377.16   56.19 
   7  -1  -6  130.19   34.20 
   7  -1  -6   87.89   22.90 
  -7   1   6   95.79   31.80 
  -7   1   6   57.79   20.50 
   6  -1  -6  552.34   43.20 
   6  -1  -6  420.96   48.30 
   6  -1  -6  584.14   54.19 
  -6   1   6  540.15   48.60 
   5  -1  -6   -0.40    8.40 
   5  -1  -6   10.30   12.50 
  -5   1   6    4.70   10.20 
  -5   1   6  -15.90   10.90 
   4  -1  -6 2377.36   94.39 
   4  -1  -6 2416.36   96.69 
  -4   1   6 2337.97   77.79 
  -4   1   6 2361.66   91.39 
  -4   1   6 2416.06   98.29 
   3  -1  -6 2390.16   92.59 
   3  -1  -6 2559.44   91.99 
  -3   1   6 2314.37   89.29 
  -3   1   6 2482.65   76.69 
   2  -1  -6  393.16   32.80 
   2  -1  -6  434.16   35.80 
   2  -1  -6  430.36   40.00 
  -2   1   6  404.66   32.60 
  -2   1   6  406.66   36.60 
   1  -1  -6  188.38   32.80 
   1  -1  -6  225.78   23.40 
   1  -1  -6  191.88   29.50 
  -1   1   6  217.38   24.10 
  -1   1   6  179.58   30.10 
  -1   1   6  201.88   31.00 
   0  -1  -6  118.79   27.70 
   0  -1  -6   95.59   22.40 
   0  -1  -6  117.59   16.80 
   0   1   6  132.89   28.20 
   0   1   6  141.89   28.10 
  -1  -1  -6  270.77   49.60 
  -1  -1  -6  251.97   10.00 
  -1  -1  -6  239.88   38.20 
   1   1   6  265.77   39.60 
   1   1   6  292.77   41.40 
  -2  -1  -6  322.37   48.30 
  -2  -1  -6  305.87   54.89 
   2   1   6  395.06   43.30 
  -3  -1  -6  382.66   44.70 
  -3  -1  -6  334.27   51.69 
   3   1   6  368.36   54.89 
  -4  -1  -6  107.39   29.80 
  -4  -1  -6  107.79   30.50 
  -4  -1  -6  145.39   38.60 
   4   1   6  106.09   33.20 
  -5  -1  -6   -9.70   11.60 
  -5  -1  -6  -15.80   11.10 
  -5  -1  -6   11.30   11.90 
   5   1   6    2.40   10.60 
  -6  -1  -6  140.09   43.60 
  -6  -1  -6   76.59   28.20 
  -6  -1  -6   62.49   25.90 
  -7  -1  -6   -1.50   21.90 
  -7  -1  -6  -17.80   17.80 
  -8  -1  -6  229.98   56.89 
  -8  -1  -6  174.08   45.90 
  -9  -1  -6   74.39   43.00 
  -9  -1  -6  134.59   50.69 
  14  -2  -6   13.50   17.80 
 -14   2   6    0.30   24.80 
  13  -2  -6   -2.50   12.40 
 -13   2   6   10.50   32.90 
 -13   2   6   22.30   28.00 
  12  -2  -6  738.33  105.29 
 -12   2   6  623.24   93.59 
 -12   2   6  682.53   74.69 
 -11   2   6   -3.70   17.70 
 -11   2   6   51.19   35.30 
  10  -2  -6  147.79   31.30 
  10  -2  -6  141.59   41.60 
 -10   2   6   83.69   37.70 
 -10   2   6   65.19   29.30 
   9  -2  -6   76.19   22.60 
   9  -2  -6   21.10   22.70 
  -9   2   6   15.10   18.60 
  -9   2   6   17.10   17.80 
   8  -2  -6  -29.80   12.10 
   8  -2  -6  -10.30    8.10 
  -8   2   6   12.00   20.60 
  -8   2   6   -3.10   14.10 
   7  -2  -6  133.39   28.90 
   7  -2  -6  112.89   30.40 
  -7   2   6  106.59   32.70 
  -7   2   6   53.79   22.20 
   6  -2  -6   -6.30    6.70 
   6  -2  -6   -3.80    8.70 
   6  -2  -6    9.30   10.60 
  -6   2   6   16.10   14.20 
  -6   2   6   12.70   16.60 
   5  -2  -6   77.59   25.10 
   5  -2  -6   66.49   20.60 
  -5   2   6   72.69   21.10 
  -5   2   6   90.89   29.10 
   4  -2  -6  409.76   41.90 
  -4   2   6  464.35   32.50 
  -4   2   6  453.75   40.90 
  -4   2   6  457.85   45.70 
   3  -2  -6  385.26   38.00 
   3  -2  -6  341.37   38.10 
  -3   2   6  334.07   34.90 
  -3   2   6  366.96   28.70 
  -3   2   6  381.46   39.50 
   2  -2  -6  263.97   30.10 
   2  -2  -6  213.88   34.70 
   2  -2  -6  197.78   28.50 
  -2   2   6  186.88   30.30 
  -2   2   6  247.98   24.70 
  -2   2   6  242.28   35.60 
   1  -2  -6    2.70    8.00 
   1  -2  -6   -3.40    7.20 
   1  -2  -6    8.70   10.70 
  -1   2   6   23.00   12.10 
   0  -2  -6  338.27   34.90 
   0  -2  -6  307.27   45.40 
   0  -2  -6  383.46   26.20 
   0   2   6  363.86   38.60 
   0   2   6  326.97   33.80 
  -1  -2  -6  632.84   50.19 
  -1  -2  -6  737.63   58.79 
  -1  -2  -6  624.64   21.60 
   1   2   6  653.13   51.39 
  -2  -2  -6  194.88   38.20 
  -2  -2  -6  119.59   29.50 
   2   2   6  158.18   35.60 
  -3  -2  -6   38.10   20.20 
  -3  -2  -6   25.90   16.10 
   3   2   6   42.30   23.50 
  -4  -2  -6   17.00   14.90 
  -4  -2  -6   10.90   14.30 
  -4  -2  -6   -8.90    9.30 
   4   2   6   17.90   20.20 
  -5  -2  -6  168.78   42.30 
  -5  -2  -6  126.99   38.20 
  -5  -2  -6  124.99   33.50 
  -6  -2  -6   17.70   21.90 
  -6  -2  -6   -7.80   16.10 
  -6  -2  -6   39.30   22.30 
  -7  -2  -6  426.96   77.09 
  -7  -2  -6  380.06   68.79 
  -8  -2  -6   91.79   38.10 
  -8  -2  -6   -4.50   14.70 
  14  -3  -6   12.40   18.30 
 -14   3   6   16.50   25.70 
  13  -3  -6  -11.70   15.00 
 -13   3   6   17.10   26.50 
  12  -3  -6   39.30   19.20 
 -12   3   6   48.40   32.60 
 -12   3   6   15.40   24.50 
  11  -3  -6  277.87   45.70 
 -11   3   6  250.47   51.09 
 -11   3   6  338.37   68.59 
  10  -3  -6   -5.00   10.70 
  10  -3  -6   38.60   28.20 
 -10   3   6   18.40   14.70 
 -10   3   6   14.50   23.60 
 -10   3   6   15.00   18.80 
   9  -3  -6    0.10   12.10 
   9  -3  -6   12.70   18.60 
  -9   3   6  -35.50   16.70 
  -9   3   6   45.10   22.00 
   8  -3  -6  -10.10   18.80 
  -8   3   6   10.80   12.80 
  -8   3   6  -29.70   12.60 
   7  -3  -6    5.30   11.80 
   7  -3  -6   53.79   28.60 
  -7   3   6   26.20   18.90 
  -7   3   6   10.40   19.00 
   6  -3  -6   70.49   22.50 
   6  -3  -6   66.89   26.00 
  -6   3   6   96.29   31.50 
  -6   3   6  110.49   26.90 
   5  -3  -6   42.60   17.40 
   5  -3  -6   28.50   17.20 
   5  -3  -6   34.60   19.50 
  -5   3   6    8.30   15.50 
  -5   3   6   22.30   13.40 
  -5   3   6   14.60    9.60 
   4  -3  -6  311.57   45.30 
   4  -3  -6  289.07   42.10 
  -4   3   6  311.47   42.00 
  -4   3   6  332.77   39.30 
  -4   3   6  257.07   23.30 
   3  -3  -6   -2.30   11.10 
   3  -3  -6   -1.70    8.40 
  -3   3   6   11.20    8.10 
  -3   3   6  -13.90    6.90 
   2  -3  -6    7.00    7.60 
   2  -3  -6   13.30   11.60 
  -2   3   6    4.10    7.00 
  -2   3   6    3.00    9.80 
   1  -3  -6  941.21   63.39 
   1  -3  -6 1084.49   54.89 
   1  -3  -6 1090.59   55.39 
  -1   3   6 1049.59   64.89 
  -1   3   6 1003.60   52.19 
   0  -3  -6   17.70   12.80 
   0  -3  -6   16.40   11.10 
   0  -3  -6   19.10   10.60 
   0   3   6   23.10   12.20 
   0   3   6   17.60   12.50 
  -1  -3  -6   96.99   23.40 
  -1  -3  -6  120.29   13.80 
  -1  -3  -6  124.09   30.50 
   1   3   6  134.79   30.00 
  -2  -3  -6   -4.30   11.10 
  -2  -3  -6   17.20   12.30 
   2   3   6   -4.20   10.10 
  -3  -3  -6   20.50   15.30 
  -3  -3  -6   -0.30    9.30 
   3   3   6  -16.60   13.70 
  -4  -3  -6   26.40   16.30 
  -4  -3  -6   27.90   20.70 
  -5  -3  -6   19.80   20.40 
  -5  -3  -6   -9.70   13.40 
  -5  -3  -6   27.40   19.20 
  -6  -3  -6   -1.40   21.90 
  -6  -3  -6   -7.80   22.10 
  -7  -3  -6   62.19   28.90 
  -7  -3  -6   16.10   23.50 
  -8  -3  -6   67.29   33.90 
  -8  -3  -6   51.09   34.30 
  14  -4  -6   19.60   23.50 
 -14   4   6   42.00   28.40 
  13  -4  -6  145.39   36.40 
 -13   4   6   50.79   32.60 
  12  -4  -6  148.49   37.40 
 -12   4   6  212.88   47.70 
  11  -4  -6  220.68   43.50 
 -11   4   6  213.48   45.00 
  10  -4  -6   23.60   16.20 
  10  -4  -6    6.20   21.70 
 -10   4   6   -1.80    9.70 
 -10   4   6  -26.50   17.00 
   9  -4  -6    3.40   13.40 
  -9   4   6    7.40   12.80 
  -9   4   6    0.10   16.00 
   8  -4  -6    7.20   15.30 
   8  -4  -6   16.50   21.20 
  -8   4   6   45.50   21.40 
   7  -4  -6  153.58   40.20 
   7  -4  -6  150.98   35.50 
  -7   4   6  172.48   34.50 
   6  -4  -6  -10.80   16.00 
   6  -4  -6   26.00   18.50 
   6  -4  -6   28.80   18.00 
  -6   4   6   51.29   17.70 
  -6   4   6   56.79   14.00 
   5  -4  -6  183.58   39.80 
   5  -4  -6  129.99   33.20 
   5  -4  -6  124.09   29.20 
  -5   4   6  149.79   16.70 
  -5   4   6  144.09   29.00 
   4  -4  -6   20.30   13.40 
   4  -4  -6    9.20    9.80 
  -4   4   6   39.60   16.30 
  -4   4   6    5.80    6.70 
   3  -4  -6  422.76   42.60 
   3  -4  -6  358.76   41.30 
  -3   4   6  341.17   25.30 
  -3   4   6  388.16   40.00 
   2  -4  -6  117.19   27.90 
   2  -4  -6  131.59   30.00 
   2  -4  -6  157.88   23.70 
  -2   4   6  142.49   29.50 
  -2   4   6  154.88   23.60 
   1  -4  -6  882.01   63.19 
   1  -4  -6  884.31   50.19 
   1  -4  -6  924.11   56.39 
  -1   4   6  853.01   60.99 
  -1   4   6  847.32   49.70 
   0  -4  -6   31.10   15.20 
   0  -4  -6   26.20   14.20 
   0  -4  -6   24.60   19.10 
   0   4   6   46.00   22.30 
  -1  -4  -6   -2.40   11.20 
  -1  -4  -6   12.40   11.40 
  -1  -4  -6   11.50    9.50 
   1   4   6    5.10   12.60 
  -2  -4  -6   62.89    8.90 
  -2  -4  -6   60.49   23.90 
  -2  -4  -6   56.49   24.50 
  -2  -4  -6   71.19    7.50 
   2   4   6   59.69   23.10 
  -3  -4  -6   39.50   22.20 
  -3  -4  -6   51.19   23.60 
  -4  -4  -6   66.59   29.50 
  -4  -4  -6   66.69   25.50 
  -5  -4  -6   80.29   32.90 
  -5  -4  -6   32.50   26.20 
  -6  -4  -6   32.60   30.60 
  -7  -4  -6   32.10   28.30 
  -7  -4  -6   -1.10   18.70 
  14  -5  -6   13.00   22.40 
 -14   5   6   63.09   35.10 
  13  -5  -6   15.70   20.50 
 -13   5   6  -21.40   18.20 
  12  -5  -6    7.50   20.80 
 -12   5   6  -30.70   14.50 
  11  -5  -6  448.76   66.49 
 -11   5   6  287.47   47.90 
  10  -5  -6    5.10   15.80 
 -10   5   6    8.30   13.00 
 -10   5   6   31.90   20.90 
   9  -5  -6   23.70   20.90 
  -9   5   6   58.99   19.40 
  -9   5   6   10.00   21.40 
   8  -5  -6   12.70   23.80 
   8  -5  -6    0.50   12.10 
  -8   5   6   15.90   11.20 
  -8   5   6   34.70   16.80 
   7  -5  -6   54.59   21.70 
   7  -5  -6   56.89   27.50 
   7  -5  -6   49.10   24.40 
  -7   5   6   27.90   17.60 
   6  -5  -6  129.99   31.30 
   6  -5  -6   71.69   29.60 
   6  -5  -6  119.39   33.10 
  -6   5   6  188.68   36.90 
  -6   5   6  106.09   16.40 
   5  -5  -6   -6.70    8.70 
   5  -5  -6   11.20   17.70 
  -5   5   6    5.70   12.30 
  -5   5   6   -1.40    4.00 
   4  -5  -6   86.19   29.20 
   4  -5  -6  115.19   31.00 
   4  -5  -6  128.49   38.10 
  -4   5   6   44.80   18.30 
  -4   5   6   75.49   11.90 
   3  -5  -6  105.99   29.20 
  -3   5   6  130.09   28.60 
  -3   5   6  103.09   16.40 
   2  -5  -6 1273.37   52.49 
   2  -5  -6 1211.08   73.19 
   2  -5  -6 1227.48   75.39 
  -2   5   6 1252.37   51.89 
  -2   5   6 1175.48   70.99 
   1  -5  -6  240.68   27.80 
   1  -5  -6  131.59   31.80 
   1  -5  -6  238.98   37.30 
  -1   5   6  224.18   25.90 
  -1   5   6  205.28   36.60 
   0  -5  -6   82.19   21.80 
   0  -5  -6   74.59   21.10 
   0  -5  -6  133.99   32.70 
  -1  -5  -6  280.47   30.00 
  -1  -5  -6  359.56   55.29 
  -2  -5  -6   61.39   24.30 
  -2  -5  -6   38.30    9.80 
  -2  -5  -6   59.59   24.60 
  -2  -5  -6   81.39   15.10 
  -3  -5  -6  514.65   58.89 
  -3  -5  -6  377.76   61.39 
  -4  -5  -6  -10.50   12.50 
  -4  -5  -6  -17.20   12.20 
  -5  -5  -6   94.29   33.60 
  -5  -5  -6  108.89   38.60 
  -6  -5  -6  -37.20   17.60 
  -6  -5  -6   61.89   37.10 
  -7  -5  -6   15.20   21.50 
  -7  -5  -6  -12.80   23.60 
  14  -6  -6   -1.20   19.50 
 -14   6   6   27.60   28.00 
  13  -6  -6   10.50   20.90 
 -13   6   6    6.30   22.00 
  12  -6  -6  287.57   53.89 
 -12   6   6  270.17   51.09 
  11  -6  -6  141.59   39.30 
 -11   6   6  211.58   40.20 
  10  -6  -6  341.27   63.79 
 -10   6   6  335.07   45.50 
 -10   6   6  340.87   55.69 
   9  -6  -6   36.90   21.30 
  -9   6   6   -3.60   15.60 
  -9   6   6   28.80   15.30 
   8  -6  -6  866.01   86.19 
   8  -6  -6  808.02   77.59 
  -8   6   6  984.20   72.39 
  -8   6   6  910.21   47.00 
   7  -6  -6   -1.70   14.00 
   7  -6  -6    6.60   17.50 
  -7   6   6    9.80    7.20 
  -7   6   6    7.30   15.30 
  -7   6   6   17.20    8.10 
   6  -6  -6   -1.40   11.10 
   6  -6  -6    3.80   13.20 
   6  -6  -6   18.60   16.30 
  -6   6   6    0.40   13.20 
  -6   6   6   -4.60    2.60 
   5  -6  -6  944.21   81.89 
   5  -6  -6 1009.90   69.79 
   5  -6  -6  890.21   76.69 
  -5   6   6  915.21   62.79 
   4  -6  -6  144.19   32.50 
   4  -6  -6  189.48   41.50 
   4  -6  -6  164.58   42.00 
  -4   6   6  229.08   38.70 
   3  -6  -6  138.49   34.20 
   3  -6  -6  194.98   37.10 
   3  -6  -6  105.99   33.60 
  -3   6   6  149.88   30.20 
   2  -6  -6  373.76   51.49 
   2  -6  -6  415.66   29.60 
   2  -6  -6  427.06   48.90 
  -2   6   6  471.35   46.20 
   1  -6  -6  126.79   29.70 
   1  -6  -6   65.89   24.50 
   1  -6  -6  106.19   21.70 
  -1   6   6   66.39   23.20 
   0  -6  -6   79.39   22.90 
   0  -6  -6   24.20   19.90 
   0  -6  -6   41.90   21.70 
  -1  -6  -6   29.10   19.70 
  -1  -6  -6   14.80   14.50 
  -1  -6  -6   -6.50   14.80 
  -2  -6  -6   95.69   28.10 
  -2  -6  -6   91.89   19.70 
  -2  -6  -6   46.40   13.30 
  -2  -6  -6   85.09   29.90 
  -3  -6  -6   22.30   17.10 
  -3  -6  -6   21.70   17.80 
  -3  -6  -6   12.80    7.30 
  -4  -6  -6   30.60   19.40 
  -4  -6  -6   30.80   18.70 
  -5  -6  -6  -29.80   14.50 
  -5  -6  -6  -31.80   17.50 
  -6  -6  -6   29.50   30.80 
  -6  -6  -6  -28.40   25.10 
  14  -7  -6    7.30   28.90 
 -14   7   6   14.80   23.40 
  13  -7  -6  -32.40   20.70 
 -13   7   6   16.10   23.20 
  12  -7  -6   25.10   22.80 
 -12   7   6   47.00   19.60 
  11  -7  -6   15.20   18.20 
 -11   7   6   -2.70   13.00 
  10  -7  -6   83.99   35.00 
 -10   7   6   26.40   27.60 
 -10   7   6   75.69   20.60 
   9  -7  -6   25.30   20.60 
  -9   7   6   32.10   12.70 
  -9   7   6    1.00   16.70 
   8  -7  -6   12.00   20.70 
  -8   7   6   52.69   11.50 
  -8   7   6   70.29   24.20 
  -8   7   6   68.89   11.80 
   7  -7  -6  204.08   39.50 
   7  -7  -6  124.79   39.00 
   7  -7  -6  154.78   45.00 
  -7   7   6  182.58   34.40 
   6  -7  -6  283.17   57.59 
   6  -7  -6  212.08   40.10 
  -6   7   6  261.27   42.00 
   5  -7  -6   94.29   37.90 
   5  -7  -6  100.99   27.10 
   5  -7  -6  133.09   41.80 
  -5   7   6   96.39   24.50 
   4  -7  -6   35.20   18.70 
   4  -7  -6   49.20   29.20 
   4  -7  -6    2.20   19.50 
  -4   7   6   62.69   19.50 
   3  -7  -6  110.89   27.50 
   3  -7  -6  132.09   42.20 
   3  -7  -6  129.99   34.50 
  -3   7   6  109.89   27.10 
   2  -7  -6  -30.20   14.60 
   2  -7  -6  -29.50   10.30 
   2  -7  -6   -8.00   11.70 
   2  -7  -6   -4.50    5.80 
  -2   7   6  -19.20   12.30 
   1  -7  -6  158.68   36.40 
   1  -7  -6  139.89   24.90 
   1  -7  -6  156.28   34.00 
   0  -7  -6  157.18   38.30 
   0  -7  -6  140.19   33.00 
   0  -7  -6  151.08   29.60 
  -1  -7  -6  156.18   40.50 
  -1  -7  -6  166.68   33.80 
  -2  -7  -6    0.50    9.40 
  -2  -7  -6   21.10   23.40 
  -2  -7  -6   29.70   16.30 
  -2  -7  -6   17.00   18.90 
  -3  -7  -6   29.10   22.40 
  -3  -7  -6   42.00    9.40 
  -3  -7  -6   33.10   12.60 
  -3  -7  -6   49.20   30.30 
  -4  -7  -6   49.10   28.40 
  -4  -7  -6   29.70   23.20 
  -5  -7  -6   50.29   39.30 
  -5  -7  -6  109.39   39.40 
  13  -8  -6   10.80   22.30 
 -13   8   6   40.30   21.90 
  12  -8  -6  201.58   64.99 
  11  -8  -6   37.00   26.00 
 -11   8   6    5.10   12.80 
  10  -8  -6   32.50   26.20 
 -10   8   6  -26.10   24.00 
 -10   8   6   44.00   13.70 
   9  -8  -6  194.38   51.09 
  -9   8   6  236.78   15.00 
  -9   8   6  244.08   45.90 
  -9   8   6  244.68   14.70 
   8  -8  -6  338.97   63.99 
  -8   8   6  413.26   47.60 
   7  -8  -6   23.60   18.10 
   7  -8  -6   25.90   20.30 
  -7   8   6   11.00   15.60 
   6  -8  -6   12.10   12.60 
   6  -8  -6   23.50   16.70 
   6  -8  -6   21.40   28.20 
  -6   8   6  -11.10   12.80 
   5  -8  -6   70.39   32.70 
   5  -8  -6  134.79   41.90 
   5  -8  -6   37.90   19.80 
  -5   8   6   25.30   19.50 
   4  -8  -6   15.00   14.20 
   4  -8  -6  -33.20   13.40 
   4  -8  -6   -7.30    8.10 
  -4   8   6    4.90   13.60 
   3  -8  -6    4.80   20.70 
   3  -8  -6   43.10   27.20 
   3  -8  -6    5.50   16.90 
  -3   8   6   12.90   16.50 
   2  -8  -6   15.80   20.50 
   2  -8  -6   13.50   19.50 
   2  -8  -6   10.90    5.90 
   2  -8  -6  -10.70   11.10 
   1  -8  -6   -2.80   17.20 
   1  -8  -6   -6.70    8.40 
   1  -8  -6   -8.80   16.40 
   1  -8  -6   -4.10   12.10 
   0  -8  -6   25.20   21.20 
   0  -8  -6   17.00   14.50 
   0  -8  -6   -0.10   14.00 
   0  -8  -6   14.50   20.90 
  -1  -8  -6   35.10   16.90 
  -1  -8  -6  -15.30   18.00 
  -1  -8  -6   60.79   23.70 
  -1  -8  -6   44.80   21.50 
  -2  -8  -6    7.90   10.30 
  -2  -8  -6   10.40   21.10 
  -2  -8  -6   20.90   18.00 
  -3  -8  -6    2.50   23.40 
  -3  -8  -6    1.20   14.40 
  -3  -8  -6  -39.80   15.20 
  -3  -8  -6   -3.60    9.00 
  -4  -8  -6   39.50   26.60 
  -4  -8  -6  -42.80   21.60 
  13  -9  -6   33.00   26.40 
 -13   9   6   41.40   21.90 
  12  -9  -6   60.09   32.60 
 -12   9   6   29.60   17.70 
  11  -9  -6   76.89   34.00 
  10  -9  -6  -12.20   23.20 
 -10   9   6  -54.39   25.00 
   9  -9  -6  -25.40   15.40 
  -9   9   6    3.60   23.40 
   8  -9  -6  113.29   37.90 
  -8   9   6  114.29   31.20 
   7  -9  -6   -2.10   15.30 
   7  -9  -6  -13.70   14.80 
  -7   9   6   12.50   19.40 
   6  -9  -6   30.80   20.10 
   6  -9  -6  -19.50   16.70 
  -6   9   6   67.69   25.60 
   5  -9  -6   66.19   31.70 
   5  -9  -6   81.59   26.30 
  -5   9   6  128.39   31.80 
   4  -9  -6  103.69   38.90 
   4  -9  -6   56.19   22.50 
   4  -9  -6   35.00   27.30 
  -4   9   6   21.60   19.40 
   3  -9  -6    8.10   20.10 
   3  -9  -6   83.69   32.20 
   3  -9  -6   36.70   21.10 
   2  -9  -6  -35.80   11.90 
   2  -9  -6   10.20   24.30 
   2  -9  -6    0.90   22.40 
   1  -9  -6  132.29   36.70 
   1  -9  -6  112.09   43.80 
   1  -9  -6  113.69   19.90 
   1  -9  -6  102.99   33.70 
   0  -9  -6   67.49   34.80 
   0  -9  -6    4.50   22.70 
   0  -9  -6  104.09   32.80 
   0  -9  -6   34.10   17.10 
  -1  -9  -6   -9.50   31.50 
  -1  -9  -6   50.39   25.90 
  -1  -9  -6   -3.20   12.40 
  -1  -9  -6   43.50   24.30 
  -1  -9  -6   17.50   15.20 
  -2  -9  -6   22.00   22.50 
  -2  -9  -6   28.20   18.30 
  -2  -9  -6   55.79   24.00 
  -2  -9  -6   37.30   26.70 
  -2  -9  -6   87.19   32.00 
  -3  -9  -6   -3.10   12.70 
  -3  -9  -6    2.90   20.70 
  -3  -9  -6  -39.90   16.30 
  -3  -9  -6   38.60   24.20 
  -3  -9  -6  -27.40   21.60 
  12 -10  -6   98.09   41.80 
  11 -10  -6   49.50   25.50 
  10 -10  -6  421.66   81.09 
 -10  10   6  448.16   64.19 
   9 -10  -6  145.19   47.10 
   8 -10  -6   16.40   18.80 
  -8  10   6  -11.10   22.60 
   7 -10  -6   20.20   25.10 
  -7  10   6   52.59   23.20 
   6 -10  -6  -12.00   28.90 
   6 -10  -6   32.30   21.60 
  -6  10   6   61.39   25.10 
   5 -10  -6   62.89   39.70 
   5 -10  -6  112.39   31.90 
  -5  10   6   67.19   23.60 
   4 -10  -6  190.28   40.40 
  -4  10   6  168.18   34.20 
   3 -10  -6    9.80   26.40 
   3 -10  -6   58.99   25.90 
   3 -10  -6   22.10   28.50 
   2 -10  -6   23.90   28.00 
   2 -10  -6   22.50   21.70 
   2 -10  -6  -16.50   15.80 
   1 -10  -6   96.19   15.50 
   1 -10  -6  184.68   53.29 
   1 -10  -6  113.19   33.70 
   1 -10  -6  146.39   42.90 
   0 -10  -6  -16.80   25.80 
   0 -10  -6   66.89   32.00 
   0 -10  -6    7.00   15.00 
  -1 -10  -6   77.29   24.90 
  -1 -10  -6   27.90   21.10 
  -1 -10  -6   83.79   32.90 
  -1 -10  -6   53.69   34.10 
  -1 -10  -6   79.59   25.00 
  11 -11  -6  162.58   55.19 
  10 -11  -6   41.70   33.40 
 -10  11   6  -59.09   30.60 
   9 -11  -6   -4.20   29.80 
  -9  11   6  102.89   52.29 
   8 -11  -6    8.20   24.40 
  -8  11   6  -36.10   22.90 
   7 -11  -6   96.99   38.30 
  -7  11   6   95.59   26.20 
   6 -11  -6   43.90   40.90 
   6 -11  -6  102.89   30.40 
  -6  11   6   48.80   21.70 
   5 -11  -6   16.60   18.60 
   5 -11  -6   26.50   33.30 
  -5  11   6   57.19   25.10 
   4 -11  -6   23.80   22.40 
   4 -11  -6   17.00   21.50 
   3 -11  -6   54.19   27.30 
   3 -11  -6   68.99   29.30 
   2 -11  -6  -49.70   20.00 
   2 -11  -6   -8.20   19.90 
   1 -11  -6   94.29   40.30 
   1 -11  -6   56.19   29.10 
   0 -11  -6   33.50   23.80 
   0 -11  -6  -21.20   17.80 
   0 -11  -6   -5.00   20.30 
   0 -11  -6   13.60   33.00 
   0 -11  -6  -19.80   14.10 
  10 -12  -6  -37.90   23.30 
 -10  12   6    8.70   40.30 
   9 -12  -6    7.70   25.60 
   8 -12  -6   53.59   40.50 
  -8  12   6   50.09   31.90
[truncated: 331,969 more chars]
