# Supplementary material for: Thiophene/selenophene-based S-shaped double helicenes: regioselective synthesis and structures
Source: Beilstein J Org Chem. 2022 Jul 8;18:809–17. doi: 10.3762/bjoc.18.81 (PMC9273980; doi:10.3762/bjoc.18.81)
Supplement: File 4 — Title CIF file for compound DH-2. [file Beilstein_J_Org_Chem-18-809-s004.cif]

data_a 
_audit_creation_date               2020-01-15 
_audit_creation_method 
; 
Olex2 1.2 
(compiled 2018.05.29 svn.r3508 for OlexSys, GUI svn.r5506) 
; 
_shelx_SHELXL_version_number       '2018/3' 
_audit_contact_author_address      ? 
_audit_contact_author_email        ? 
_audit_contact_author_name         '' 
_audit_contact_author_phone        ? 
_publ_contact_author_id_orcid      ? 
_publ_section_references 
; 
Dolomanov, O.V., Bourhis, L.J., Gildea, R.J, Howard, J.A.K. & Puschmann, H. 
 (2009), J. Appl. Cryst. 42, 339-341. 
  
Sheldrick, G.M. (2015). Acta Cryst. A71, 3-8. 
  
Sheldrick, G.M. (2015). Acta Cryst. C71, 3-8. 
; 
_chemical_name_common              ? 
_chemical_name_systematic          ? 
_chemical_formula_moiety           'C32 H26 S2 Se4 Si2' 
_chemical_formula_sum              'C32 H26 S2 Se4 Si2' 
_chemical_formula_weight           846.67 
_chemical_melting_point            ? 
loop_ 
  _atom_type_symbol 
  _atom_type_description 
  _atom_type_scat_dispersion_real 
  _atom_type_scat_dispersion_imag 
  _atom_type_scat_source 
 'C' 'C' 0.0033 0.0016 'International Tables Vol C Tables 4.2.6.8 and 6.1.1.4' 
 'H' 'H' 0.0000 0.0000 'International Tables Vol C Tables 4.2.6.8 and 6.1.1.4' 
 'S' 'S' 0.1246 0.1234 'International Tables Vol C Tables 4.2.6.8 and 6.1.1.4' 
 'Se' 'Se' -0.0929 2.2259 
 'International Tables Vol C Tables 4.2.6.8 and 6.1.1.4' 
 'Si' 'Si' 0.0817 0.0704 'International Tables Vol C Tables 4.2.6.8 and 6.1.1.4' 
  
_shelx_space_group_comment 
; 
The symmetry employed for this shelxl refinement is uniquely defined 
by the following loop, which should always be used as a source of 
symmetry information in preference to the above space-group names. 
They are only intended as comments. 
; 
_space_group_crystal_system        'triclinic' 
_space_group_IT_number             2 
_space_group_name_H-M_alt          'P -1' 
_space_group_name_Hall             '-P 1' 
loop_ 
  _space_group_symop_operation_xyz 
 'x, y, z' 
 '-x, -y, -z' 
  
_cell_length_a                     11.0959(11) 
_cell_length_b                     12.2773(12) 
_cell_length_c                     13.5535(13) 
_cell_angle_alpha                  112.217(4) 
_cell_angle_beta                   106.495(3) 
_cell_angle_gamma                  99.898(3) 
_cell_volume                       1555.7(3) 
_cell_formula_units_Z              2 
_cell_measurement_reflns_used      7240 
_cell_measurement_temperature      150(2) 
_cell_measurement_theta_max        28.131 
_cell_measurement_theta_min        2.835 
_shelx_estimated_absorpt_T_max     0.588 
_shelx_estimated_absorpt_T_min     0.423 
_exptl_absorpt_coefficient_mu      4.951 
_exptl_absorpt_correction_T_max    0.7457 
_exptl_absorpt_correction_T_min    0.5103 
_exptl_absorpt_correction_type     multi-scan 
_exptl_absorpt_process_details 
 'SADABS-2016/2 (Bruker,2016/2) was used for absorption correction. wR2(int) was 0.1169 before and 0.0796 after correction. The 
_exptl_absorpt_special_details     ? 
_exptl_crystal_colour              colourless 
_exptl_crystal_colour_primary      colourless 
_exptl_crystal_density_diffrn      1.807 
_exptl_crystal_density_meas        ? 
_exptl_crystal_density_method      ? 
_exptl_crystal_description         block 
_exptl_crystal_F_000               828 
_exptl_crystal_size_max            0.21 
_exptl_crystal_size_mid            0.17 
_exptl_crystal_size_min            0.12 
_exptl_transmission_factor_max     ? 
_exptl_transmission_factor_min     ? 
_diffrn_reflns_av_R_equivalents    0.0726 
_diffrn_reflns_av_unetI/netI       0.0838 
_diffrn_reflns_Laue_measured_fraction_full  0.997 
_diffrn_reflns_Laue_measured_fraction_max  0.993 
_diffrn_reflns_limit_h_max         14 
_diffrn_reflns_limit_h_min         -14 
_diffrn_reflns_limit_k_max         16 
_diffrn_reflns_limit_k_min         -15 
_diffrn_reflns_limit_l_max         18 
_diffrn_reflns_limit_l_min         -18 
_diffrn_reflns_number              23440 
_diffrn_reflns_point_group_measured_fraction_full  0.997 
_diffrn_reflns_point_group_measured_fraction_max  0.993 
_diffrn_reflns_theta_full          25.242 
_diffrn_reflns_theta_max           28.326 
_diffrn_reflns_theta_min           2.288 
_diffrn_ambient_temperature        149.98 
_diffrn_detector_area_resol_mean   ? 
_diffrn_measured_fraction_theta_full  0.997 
_diffrn_measured_fraction_theta_max  0.993 
_diffrn_measurement_device_type    'Bruker P4' 
_diffrn_measurement_method         '\w scans' 
_diffrn_radiation_monochromator    'graphite' 
_diffrn_radiation_type             MoK\a 
_diffrn_radiation_wavelength       0.71073 
_diffrn_source                     ? 
_reflns_Friedel_coverage           0.000 
_reflns_Friedel_fraction_full      . 
_reflns_Friedel_fraction_max       . 
_reflns_number_gt                  5714 
_reflns_number_total               7708 
_reflns_special_details 
; 
 Reflections were merged by SHELXL according to the crystal 
 class for the calculation of statistics and refinement. 
  
 _reflns_Friedel_fraction is defined as the number of unique 
 Friedel pairs measured divided by the number that would be 
 possible theoretically, ignoring centric projections and 
 systematic absences. 
; 
_reflns_threshold_expression       'I > 2\s(I)' 
_computing_cell_refinement         'SAINT V8.38A (?, 2016)' 
_computing_data_collection         'Bruker XSCANS' 
_computing_data_reduction          'SAINT V8.38A (?, 2016)' 
_computing_molecular_graphics      'Olex2 (Dolomanov et al., 2009)' 
_computing_publication_material    'Olex2 (Dolomanov et al., 2009)' 
_computing_structure_refinement    'ShelXL (Sheldrick, 2015)' 
_computing_structure_solution      'ShelXT (Sheldrick, 2015)' 
_refine_diff_density_max           1.175 
_refine_diff_density_min           -0.880 
_refine_diff_density_rms           0.176 
_refine_ls_extinction_coef         . 
_refine_ls_extinction_method       none 
_refine_ls_goodness_of_fit_ref     1.027 
_refine_ls_hydrogen_treatment      constr 
_refine_ls_matrix_type             full 
_refine_ls_number_parameters       367 
_refine_ls_number_reflns           7708 
_refine_ls_number_restraints       0 
_refine_ls_R_factor_all            0.0690 
_refine_ls_R_factor_gt             0.0443 
_refine_ls_restrained_S_all        1.027 
_refine_ls_shift/su_max            0.001 
_refine_ls_shift/su_mean           0.000 
_refine_ls_structure_factor_coef   Fsqd 
_refine_ls_weighting_details 
 'w=1/[\s^2^(Fo^2^)+(0.0481P)^2^] where P=(Fo^2^+2Fc^2^)/3' 
_refine_ls_weighting_scheme        calc 
_refine_ls_wR_factor_gt            0.0999 
_refine_ls_wR_factor_ref           0.1133 
_refine_special_details            ? 
_olex2_refinement_description 
; 
1. Fixed Uiso 
 At 1.2 times of: 
  All C(H) groups 
 At 1.5 times of: 
  All C(H,H,H) groups 
2.a Aromatic/amide H refined with riding coordinates: 
 C19(H19), C20(H20), C1(H1), C16(H16), C25(H25), C10(H10), C15(H15), C9(H9) 
2.b Idealised Me refined as rotating group: 
 C31(H31A,H31B,H31C), C30(H30A,H30B,H30C), C32(H32A,H32B,H32C), C29(H29A,H29B, 
 H29C), C28(H28A,H28B,H28C), C27(H27A,H27B,H27C) 
; 
_atom_sites_solution_hydrogens     geom 
_atom_sites_solution_primary       dual 
_atom_sites_solution_secondary     ? 
loop_ 
  _atom_site_label 
  _atom_site_type_symbol 
  _atom_site_fract_x 
  _atom_site_fract_y 
  _atom_site_fract_z 
  _atom_site_U_iso_or_equiv 
  _atom_site_adp_type 
  _atom_site_occupancy 
  _atom_site_site_symmetry_order 
  _atom_site_calc_flag 
  _atom_site_refinement_flags_posn 
  _atom_site_refinement_flags_adp 
  _atom_site_refinement_flags_occupancy 
  _atom_site_disorder_assembly 
  _atom_site_disorder_group 
 Se3 Se 0.00176(4) 0.18402(3) 0.69668(4) 0.02209(11) Uani 1 1 d . . . . . 
 Se1 Se 0.67467(4) 0.12696(4) 0.70597(4) 0.02189(11) Uani 1 1 d . . . . . 
 Se2 Se 0.55654(4) 0.21008(4) 0.27413(4) 0.02483(11) Uani 1 1 d . . . . . 
 Se4 Se -0.01984(4) 0.71241(4) 0.91083(4) 0.02610(12) Uani 1 1 d . . . . . 
 S1 S 0.67337(10) 0.10509(10) 0.45693(9) 0.0251(2) Uani 1 1 d . . . . . 
 S2 S -0.07114(11) 0.42007(9) 0.84279(10) 0.0270(2) Uani 1 1 d . . . . . 
 Si2 Si 0.09794(11) 0.91493(10) 0.83215(10) 0.0217(2) Uani 1 1 d . . . . . 
 Si1 Si 0.55674(12) 0.27238(11) 0.89758(10) 0.0238(2) Uani 1 1 d . . . . . 
 C19 C 0.1574(4) 0.1457(3) 0.5544(4) 0.0203(8) Uani 1 1 d . . . . . 
 H19 H 0.140993 0.063414 0.545910 0.024 Uiso 1 1 calc R . . . . 
 C7 C 0.4209(4) 0.2898(3) 0.4150(3) 0.0194(8) Uani 1 1 d . . . . . 
 C20 C 0.2338(4) 0.1860(3) 0.5045(3) 0.0194(8) Uani 1 1 d . . . . . 
 H20 H 0.275484 0.133063 0.465129 0.023 Uiso 1 1 calc R . . . . 
 C13 C 0.2521(4) 0.3062(3) 0.5105(3) 0.0180(8) Uani 1 1 d . . . . . 
 C12 C 0.3251(4) 0.3449(3) 0.4492(3) 0.0182(8) Uani 1 1 d . . . . . 
 C3 C 0.5359(4) 0.2139(3) 0.5683(3) 0.0195(8) Uani 1 1 d . . . . . 
 C26 C 0.0723(4) 0.7587(4) 0.8280(4) 0.0226(8) Uani 1 1 d . . . . . 
 C1 C 0.5093(4) 0.2579(3) 0.6711(3) 0.0191(8) Uani 1 1 d . . . . . 
 H1 H 0.452339 0.307196 0.681162 0.023 Uiso 1 1 calc R . . . . 
 C2 C 0.5695(4) 0.2261(4) 0.7544(4) 0.0204(8) Uani 1 1 d . . . . . 
 C11 C 0.2962(4) 0.4361(4) 0.4156(3) 0.0211(8) Uani 1 1 d . . . . . 
 C24 C -0.0084(4) 0.5543(4) 0.8376(4) 0.0231(9) Uani 1 1 d . . . . . 
 C5 C 0.4999(4) 0.2256(3) 0.4625(3) 0.0180(8) Uani 1 1 d . . . . . 
 C17 C 0.1172(4) 0.3471(3) 0.6289(3) 0.0196(8) Uani 1 1 d . . . . . 
 C16 C 0.2169(4) 0.5048(3) 0.4624(3) 0.0192(8) Uani 1 1 d . . . . . 
 H16 H 0.197896 0.567102 0.440959 0.023 Uiso 1 1 calc R . . . . 
 C8 C 0.4476(4) 0.3033(4) 0.3239(4) 0.0240(9) Uani 1 1 d . . . . . 
 C18 C 0.1030(4) 0.2278(4) 0.6189(4) 0.0207(8) Uani 1 1 d . . . . . 
 C23 C 0.0559(4) 0.5443(3) 0.7620(3) 0.0197(8) Uani 1 1 d . . . . . 
 C14 C 0.1822(4) 0.3820(3) 0.5624(3) 0.0195(8) Uani 1 1 d . . . . . 
 C4 C 0.6245(4) 0.1467(4) 0.5719(4) 0.0212(8) Uani 1 1 d . . . . . 
 C25 C 0.1023(4) 0.6600(4) 0.7609(4) 0.0207(8) Uani 1 1 d . . . . . 
 H25 H 0.151645 0.668119 0.715737 0.025 Uiso 1 1 calc R . . . . 
 C6 C 0.5717(4) 0.1753(4) 0.3985(4) 0.0231(9) Uani 1 1 d . . . . . 
 C10 C 0.3378(4) 0.4543(4) 0.3313(4) 0.0268(9) Uani 1 1 d . . . . . 
 H10 H 0.317773 0.516072 0.309472 0.032 Uiso 1 1 calc R . . . . 
 C21 C 0.0574(4) 0.4163(4) 0.7058(4) 0.0193(8) Uani 1 1 d . . . . . 
 C15 C 0.1686(4) 0.4828(3) 0.5364(3) 0.0202(8) Uani 1 1 d . . . . . 
 H15 H 0.124371 0.535642 0.572091 0.024 Uiso 1 1 calc R . . . . 
 C22 C -0.0073(4) 0.3450(4) 0.7445(4) 0.0221(8) Uani 1 1 d . . . . . 
 C9 C 0.4059(4) 0.3838(4) 0.2818(4) 0.0260(9) Uani 1 1 d . . . . . 
 H9 H 0.424944 0.389137 0.219442 0.031 Uiso 1 1 calc R . . . . 
 C31 C 0.1311(5) 0.9015(4) 0.7016(4) 0.0298(10) Uani 1 1 d . . . . . 
 H31A H 0.209984 0.875362 0.703121 0.045 Uiso 1 1 calc GR . . . . 
 H31B H 0.145954 0.982040 0.700623 0.045 Uiso 1 1 calc GR . . . . 
 H31C H 0.054893 0.840005 0.632326 0.045 Uiso 1 1 calc GR . . . . 
 C30 C 0.2393(4) 1.0361(4) 0.9633(4) 0.0298(10) Uani 1 1 d . . . . . 
 H30A H 0.234968 1.026876 1.031091 0.045 Uiso 1 1 calc GR . . . . 
 H30B H 0.234752 1.118266 0.972565 0.045 Uiso 1 1 calc GR . . . . 
 H30C H 0.322658 1.027238 0.955596 0.045 Uiso 1 1 calc GR . . . . 
 C32 C -0.0588(4) 0.9529(4) 0.8271(4) 0.0293(10) Uani 1 1 d . . . . . 
 H32A H -0.132257 0.889051 0.756874 0.044 Uiso 1 1 calc GR . . . . 
 H32B H -0.050106 1.033634 0.826995 0.044 Uiso 1 1 calc GR . . . . 
 H32C H -0.076392 0.955930 0.894849 0.044 Uiso 1 1 calc GR . . . . 
 C29 C 0.5985(5) 0.1603(5) 0.9513(4) 0.0365(11) Uani 1 1 d . . . . . 
 H29A H 0.537479 0.076923 0.896183 0.055 Uiso 1 1 calc GR . . . . 
 H29B H 0.590550 0.183170 1.026171 0.055 Uiso 1 1 calc GR . . . . 
 H29C H 0.689487 0.161464 0.959946 0.055 Uiso 1 1 calc GR . . . . 
 C28 C 0.3821(5) 0.2683(5) 0.8745(5) 0.0394(12) Uani 1 1 d . . . . . 
 H28A H 0.358915 0.321224 0.838165 0.059 Uiso 1 1 calc GR . . . . 
 H28B H 0.372331 0.298435 0.948972 0.059 Uiso 1 1 calc GR . . . . 
 H28C H 0.323256 0.182930 0.824359 0.059 Uiso 1 1 calc GR . . . . 
 C27 C 0.6733(5) 0.4309(5) 0.9975(5) 0.0458(13) Uani 1 1 d . . . . . 
 H27A H 0.763203 0.432167 1.001676 0.069 Uiso 1 1 calc GR . . . . 
 H27B H 0.671005 0.454993 1.074468 0.069 Uiso 1 1 calc GR . . . . 
 H27C H 0.647293 0.489260 0.969189 0.069 Uiso 1 1 calc GR . . . . 
  
loop_ 
  _atom_site_aniso_label 
  _atom_site_aniso_U_11 
  _atom_site_aniso_U_22 
  _atom_site_aniso_U_33 
  _atom_site_aniso_U_23 
  _atom_site_aniso_U_13 
  _atom_site_aniso_U_12 
 Se3 0.0215(2) 0.0195(2) 0.0305(2) 0.01328(18) 0.01271(19) 0.00936(16) 
 Se1 0.0185(2) 0.0235(2) 0.0293(2) 0.01510(18) 0.00977(18) 0.01141(16) 
 Se2 0.0245(2) 0.0300(2) 0.0237(2) 0.01214(19) 0.01255(19) 0.01136(18) 
 Se4 0.0290(2) 0.0199(2) 0.0325(3) 0.00914(18) 0.0183(2) 0.00987(17) 
 S1 0.0236(5) 0.0296(5) 0.0298(6) 0.0150(5) 0.0144(5) 0.0154(4) 
 S2 0.0306(6) 0.0201(5) 0.0346(6) 0.0112(5) 0.0200(5) 0.0082(4) 
 Si2 0.0240(6) 0.0210(5) 0.0250(6) 0.0112(5) 0.0121(5) 0.0119(5) 
 Si1 0.0233(6) 0.0267(6) 0.0235(6) 0.0128(5) 0.0078(5) 0.0113(5) 
 C19 0.0174(18) 0.0152(17) 0.028(2) 0.0096(16) 0.0068(18) 0.0075(15) 
 C7 0.0185(18) 0.0177(18) 0.017(2) 0.0071(16) 0.0028(17) 0.0041(15) 
 C20 0.0156(18) 0.0183(18) 0.023(2) 0.0081(16) 0.0054(17) 0.0083(15) 
 C13 0.0132(17) 0.0200(18) 0.020(2) 0.0093(16) 0.0037(16) 0.0074(15) 
 C12 0.0155(18) 0.0194(18) 0.019(2) 0.0089(16) 0.0045(17) 0.0070(15) 
 C3 0.0177(18) 0.0159(18) 0.024(2) 0.0104(16) 0.0065(17) 0.0035(15) 
 C26 0.0200(19) 0.0207(19) 0.028(2) 0.0109(18) 0.0108(19) 0.0065(16) 
 C1 0.0169(18) 0.0183(18) 0.022(2) 0.0086(16) 0.0063(17) 0.0077(15) 
 C2 0.0156(18) 0.0229(19) 0.027(2) 0.0141(17) 0.0092(18) 0.0094(16) 
 C11 0.0199(19) 0.0205(19) 0.021(2) 0.0108(17) 0.0033(18) 0.0069(16) 
 C24 0.021(2) 0.0220(19) 0.028(2) 0.0097(18) 0.0111(19) 0.0098(17) 
 C5 0.0153(17) 0.0187(18) 0.020(2) 0.0091(16) 0.0064(16) 0.0061(15) 
 C17 0.0187(19) 0.0166(18) 0.019(2) 0.0067(16) 0.0033(17) 0.0057(15) 
 C16 0.0196(19) 0.0156(17) 0.016(2) 0.0075(16) -0.0027(16) 0.0074(15) 
 C8 0.0183(19) 0.025(2) 0.027(2) 0.0129(18) 0.0056(18) 0.0068(16) 
 C18 0.0160(18) 0.0212(19) 0.028(2) 0.0132(17) 0.0066(18) 0.0098(16) 
 C23 0.0183(19) 0.0193(18) 0.018(2) 0.0061(16) 0.0041(17) 0.0067(15) 
 C14 0.0178(18) 0.0195(18) 0.020(2) 0.0092(16) 0.0042(17) 0.0077(15) 
 C4 0.0163(18) 0.026(2) 0.030(2) 0.0157(18) 0.0115(18) 0.0140(16) 
 C25 0.0199(19) 0.0218(19) 0.021(2) 0.0089(17) 0.0083(18) 0.0102(16) 
 C6 0.020(2) 0.0212(19) 0.030(2) 0.0114(18) 0.0124(19) 0.0084(16) 
 C10 0.026(2) 0.025(2) 0.028(2) 0.0140(19) 0.006(2) 0.0060(18) 
 C21 0.0113(17) 0.0210(19) 0.025(2) 0.0089(17) 0.0062(17) 0.0074(15) 
 C15 0.0195(19) 0.0188(18) 0.021(2) 0.0095(16) 0.0034(17) 0.0104(16) 
 C22 0.0200(19) 0.0184(18) 0.025(2) 0.0086(17) 0.0063(18) 0.0068(16) 
 C9 0.025(2) 0.033(2) 0.024(2) 0.0164(19) 0.010(2) 0.0093(18) 
 C31 0.036(2) 0.035(2) 0.029(3) 0.018(2) 0.018(2) 0.020(2) 
 C30 0.030(2) 0.028(2) 0.038(3) 0.021(2) 0.014(2) 0.0092(19) 
 C32 0.036(2) 0.032(2) 0.032(3) 0.019(2) 0.017(2) 0.018(2) 
 C29 0.040(3) 0.046(3) 0.033(3) 0.027(2) 0.010(2) 0.021(2) 
 C28 0.038(3) 0.055(3) 0.039(3) 0.027(3) 0.020(3) 0.025(3) 
 C27 0.049(3) 0.036(3) 0.035(3) 0.009(2) 0.005(3) 0.006(2) 
  
_geom_special_details 
; 
 All esds (except the esd in the dihedral angle between two l.s. planes) 
 are estimated using the full covariance matrix.  The cell esds are taken 
 into account individually in the estimation of esds in distances, angles 
 and torsion angles; correlations between esds in cell parameters are only 
 used when they are defined by crystal symmetry.  An approximate (isotropic) 
 treatment of cell esds is used for estimating esds involving l.s. planes. 
; 
loop_ 
  _geom_bond_atom_site_label_1 
  _geom_bond_atom_site_label_2 
  _geom_bond_distance 
  _geom_bond_site_symmetry_2 
  _geom_bond_publ_flag 
 Se3 C18 1.886(4) . ? 
 Se3 C22 1.864(4) . ? 
 Se1 C2 1.896(4) . ? 
 Se1 C4 1.864(4) . ? 
 Se2 C8 1.893(4) . ? 
 Se2 C6 1.860(4) . ? 
 Se4 C26 1.888(4) . ? 
 Se4 C24 1.862(4) . ? 
 S1 C4 1.720(4) . ? 
 S1 C6 1.728(4) . ? 
 S2 C24 1.711(4) . ? 
 S2 C22 1.720(4) . ? 
 Si2 C26 1.867(4) . ? 
 Si2 C31 1.861(4) . ? 
 Si2 C30 1.857(5) . ? 
 Si2 C32 1.866(4) . ? 
 Si1 C2 1.859(4) . ? 
 Si1 C29 1.850(4) . ? 
 Si1 C28 1.861(5) . ? 
 Si1 C27 1.855(5) . ? 
 C19 C20 1.363(5) . ? 
 C19 C18 1.410(5) . ? 
 C7 C12 1.447(5) . ? 
 C7 C5 1.451(5) . ? 
 C7 C8 1.409(5) . ? 
 C20 C13 1.422(5) . ? 
 C13 C12 1.455(5) . ? 
 C13 C14 1.424(5) . ? 
 C12 C11 1.411(5) . ? 
 C3 C1 1.428(5) . ? 
 C3 C5 1.445(5) . ? 
 C3 C4 1.389(5) . ? 
 C26 C25 1.372(5) . ? 
 C1 C2 1.367(5) . ? 
 C11 C16 1.433(5) . ? 
 C11 C10 1.423(5) . ? 
 C24 C23 1.387(5) . ? 
 C5 C6 1.387(5) . ? 
 C17 C18 1.395(5) . ? 
 C17 C14 1.440(5) . ? 
 C17 C21 1.472(5) . ? 
 C16 C15 1.352(5) . ? 
 C8 C9 1.396(6) . ? 
 C23 C25 1.433(5) . ? 
 C23 C21 1.470(5) . ? 
 C14 C15 1.428(5) . ? 
 C10 C9 1.358(6) . ? 
 C21 C22 1.378(5) . ? 
  
loop_ 
  _geom_angle_atom_site_label_1 
  _geom_angle_atom_site_label_2 
  _geom_angle_atom_site_label_3 
  _geom_angle 
  _geom_angle_site_symmetry_1 
  _geom_angle_site_symmetry_3 
  _geom_angle_publ_flag 
 C22 Se3 C18 84.87(16) . . ? 
 C4 Se1 C2 86.83(16) . . ? 
 C6 Se2 C8 85.94(17) . . ? 
 C24 Se4 C26 86.93(17) . . ? 
 C4 S1 C6 89.62(19) . . ? 
 C24 S2 C22 88.81(18) . . ? 
 C31 Si2 C26 106.70(19) . . ? 
 C31 Si2 C32 110.8(2) . . ? 
 C30 Si2 C26 112.40(19) . . ? 
 C30 Si2 C31 109.5(2) . . ? 
 C30 Si2 C32 110.3(2) . . ? 
 C32 Si2 C26 107.01(18) . . ? 
 C2 Si1 C28 106.6(2) . . ? 
 C29 Si1 C2 108.9(2) . . ? 
 C29 Si1 C28 110.7(2) . . ? 
 C29 Si1 C27 110.8(3) . . ? 
 C27 Si1 C2 108.5(2) . . ? 
 C27 Si1 C28 111.3(2) . . ? 
 C20 C19 C18 119.0(3) . . ? 
 C12 C7 C5 130.4(3) . . ? 
 C8 C7 C12 116.4(3) . . ? 
 C8 C7 C5 113.2(3) . . ? 
 C19 C20 C13 121.0(3) . . ? 
 C20 C13 C12 120.7(3) . . ? 
 C20 C13 C14 119.4(3) . . ? 
 C14 C13 C12 119.3(3) . . ? 
 C7 C12 C13 123.4(3) . . ? 
 C11 C12 C7 117.8(3) . . ? 
 C11 C12 C13 118.7(3) . . ? 
 C1 C3 C5 136.8(3) . . ? 
 C4 C3 C1 112.6(3) . . ? 
 C4 C3 C5 110.6(3) . . ? 
 Si2 C26 Se4 121.3(2) . . ? 
 C25 C26 Se4 110.4(3) . . ? 
 C25 C26 Si2 128.0(3) . . ? 
 C2 C1 C3 117.1(3) . . ? 
 Si1 C2 Se1 122.8(2) . . ? 
 C1 C2 Se1 110.4(3) . . ? 
 C1 C2 Si1 126.8(3) . . ? 
 C12 C11 C16 118.7(3) . . ? 
 C12 C11 C10 120.7(4) . . ? 
 C10 C11 C16 120.5(3) . . ? 
 S2 C24 Se4 130.7(2) . . ? 
 C23 C24 Se4 113.5(3) . . ? 
 C23 C24 S2 115.7(3) . . ? 
 C3 C5 C7 135.5(3) . . ? 
 C6 C5 C7 113.1(3) . . ? 
 C6 C5 C3 110.9(3) . . ? 
 C18 C17 C14 117.1(3) . . ? 
 C18 C17 C21 112.4(3) . . ? 
 C14 C17 C21 130.4(3) . . ? 
 C15 C16 C11 121.4(3) . . ? 
 C7 C8 Se2 112.3(3) . . ? 
 C9 C8 Se2 124.3(3) . . ? 
 C9 C8 C7 123.2(4) . . ? 
 C19 C18 Se3 122.5(3) . . ? 
 C17 C18 Se3 114.4(3) . . ? 
 C17 C18 C19 123.1(3) . . ? 
 C24 C23 C25 112.0(3) . . ? 
 C24 C23 C21 109.9(3) . . ? 
 C25 C23 C21 138.1(3) . . ? 
 C13 C14 C17 119.0(3) . . ? 
 C13 C14 C15 118.1(3) . . ? 
 C15 C14 C17 122.6(3) . . ? 
 S1 C4 Se1 132.3(2) . . ? 
 C3 C4 Se1 113.0(3) . . ? 
 C3 C4 S1 114.6(3) . . ? 
 C26 C25 C23 117.1(3) . . ? 
 S1 C6 Se2 130.8(2) . . ? 
 C5 C6 Se2 114.6(3) . . ? 
 C5 C6 S1 114.2(3) . . ? 
 C9 C10 C11 120.4(4) . . ? 
 C23 C21 C17 137.9(3) . . ? 
 C22 C21 C17 112.4(3) . . ? 
 C22 C21 C23 109.5(3) . . ? 
 C16 C15 C14 121.7(3) . . ? 
 S2 C22 Se3 127.7(2) . . ? 
 C21 C22 Se3 115.8(3) . . ? 
 C21 C22 S2 116.1(3) . . ? 
 C10 C9 C8 119.1(4) . . ? 
  
_shelx_res_file 
; 
TITL a_a.res in P-1 
    a.res 
    created by SHELXL-2018/3 at 11:03:04 on 15-Jan-2020 
REM Old TITL a in P-1 
REM SHELXT solution in P-1: R1 0.098, Rweak 0.006, Alpha 0.038 
REM <I/s> 0.000 for 0 systematic absences, Orientation as input 
REM Formula found by SHELXT: C32 S4 Se4 
CELL 0.71073 11.0959 12.2773 13.5535 112.217 106.495 99.898 
ZERR 2 0.0011 0.0012 0.0013 0.004 0.003 0.003 
LATT 1 
SFAC C H S Se Si 
UNIT 64 52 4 8 4 
  
L.S. 20 
PLAN  20 
SIZE 0.21 0.17 0.12 
TEMP -123.17 
list 4 
fmap 2 53 
acta 
REM <olex2.extras> 
REM <HklSrc "%.\\a.hkl"> 
REM </olex2.extras> 
  
WGHT    0.048100 
FVAR       0.34046 
SE3   4    0.001762    0.184024    0.696684    11.00000    0.02153    0.01950 = 
         0.03049    0.01328    0.01271    0.00936 
SE1   4    0.674668    0.126959    0.705975    11.00000    0.01855    0.02352 = 
         0.02930    0.01510    0.00977    0.01141 
SE2   4    0.556541    0.210080    0.274133    11.00000    0.02449    0.02996 = 
         0.02368    0.01214    0.01255    0.01136 
SE4   4   -0.019836    0.712407    0.910835    11.00000    0.02897    0.01986 = 
         0.03251    0.00914    0.01834    0.00987 
S1    3    0.673367    0.105087    0.456935    11.00000    0.02361    0.02957 = 
         0.02979    0.01498    0.01439    0.01543 
S2    3   -0.071141    0.420072    0.842794    11.00000    0.03056    0.02013 = 
         0.03462    0.01118    0.01996    0.00822 
SI2   5    0.097944    0.914932    0.832150    11.00000    0.02401    0.02099 = 
         0.02500    0.01125    0.01213    0.01190 
SI1   5    0.556737    0.272375    0.897577    11.00000    0.02326    0.02675 = 
         0.02351    0.01278    0.00783    0.01133 
C19   1    0.157386    0.145652    0.554442    11.00000    0.01736    0.01515 = 
         0.02788    0.00962    0.00679    0.00746 
AFIX  43 
H19   2    0.140993    0.063414    0.545910    11.00000   -1.20000 
AFIX   0 
C7    1    0.420870    0.289823    0.414978    11.00000    0.01853    0.01771 = 
         0.01734    0.00707    0.00282    0.00408 
C20   1    0.233818    0.186025    0.504515    11.00000    0.01561    0.01832 = 
         0.02290    0.00806    0.00536    0.00835 
AFIX  43 
H20   2    0.275484    0.133063    0.465129    11.00000   -1.20000 
AFIX   0 
C13   1    0.252144    0.306163    0.510471    11.00000    0.01324    0.02005 = 
         0.02004    0.00930    0.00371    0.00735 
C12   1    0.325068    0.344922    0.449239    11.00000    0.01554    0.01938 = 
         0.01908    0.00891    0.00454    0.00696 
C3    1    0.535916    0.213887    0.568334    11.00000    0.01766    0.01589 = 
         0.02445    0.01036    0.00649    0.00354 
C26   1    0.072296    0.758683    0.827966    11.00000    0.02005    0.02067 = 
         0.02818    0.01090    0.01083    0.00653 
C1    1    0.509338    0.257931    0.671124    11.00000    0.01693    0.01831 = 
         0.02179    0.00863    0.00630    0.00768 
AFIX  43 
H1    2    0.452339    0.307196    0.681162    11.00000   -1.20000 
AFIX   0 
C2    1    0.569460    0.226137    0.754437    11.00000    0.01556    0.02295 = 
         0.02742    0.01406    0.00922    0.00935 
C11   1    0.296166    0.436123    0.415555    11.00000    0.01993    0.02047 = 
         0.02115    0.01079    0.00334    0.00689 
C24   1   -0.008406    0.554325    0.837584    11.00000    0.02090    0.02196 = 
         0.02763    0.00975    0.01113    0.00981 
C5    1    0.499939    0.225629    0.462504    11.00000    0.01530    0.01871 = 
         0.02029    0.00912    0.00641    0.00611 
C17   1    0.117186    0.347078    0.628891    11.00000    0.01869    0.01664 = 
         0.01924    0.00667    0.00326    0.00571 
C16   1    0.216886    0.504797    0.462384    11.00000    0.01964    0.01557 = 
         0.01639    0.00746   -0.00267    0.00738 
AFIX  43 
H16   2    0.197896    0.567102    0.440959    11.00000   -1.20000 
AFIX   0 
C8    1    0.447561    0.303308    0.323907    11.00000    0.01832    0.02500 = 
         0.02746    0.01288    0.00559    0.00683 
C18   1    0.103032    0.227846    0.618948    11.00000    0.01597    0.02120 = 
         0.02755    0.01321    0.00656    0.00982 
C23   1    0.055925    0.544262    0.762003    11.00000    0.01831    0.01928 = 
         0.01754    0.00608    0.00411    0.00668 
C14   1    0.182240    0.382021    0.562377    11.00000    0.01775    0.01954 = 
         0.02012    0.00920    0.00418    0.00768 
C4    1    0.624470    0.146722    0.571919    11.00000    0.01634    0.02596 = 
         0.02959    0.01573    0.01148    0.01400 
C25   1    0.102289    0.660047    0.760922    11.00000    0.01992    0.02178 = 
         0.02135    0.00894    0.00825    0.01024 
AFIX  43 
H25   2    0.151645    0.668119    0.715737    11.00000   -1.20000 
AFIX   0 
C6    1    0.571663    0.175270    0.398464    11.00000    0.02023    0.02124 = 
         0.03048    0.01141    0.01244    0.00839 
C10   1    0.337772    0.454270    0.331275    11.00000    0.02575    0.02453 = 
         0.02835    0.01403    0.00601    0.00596 
AFIX  43 
H10   2    0.317773    0.516072    0.309472    11.00000   -1.20000 
AFIX   0 
C21   1    0.057392    0.416256    0.705842    11.00000    0.01128    0.02096 = 
         0.02464    0.00892    0.00617    0.00740 
C15   1    0.168562    0.482750    0.536422    11.00000    0.01946    0.01884 = 
         0.02134    0.00948    0.00335    0.01040 
AFIX  43 
H15   2    0.124371    0.535642    0.572091    11.00000   -1.20000 
AFIX   0 
C22   1   -0.007272    0.345032    0.744522    11.00000    0.01997    0.01844 = 
         0.02528    0.00863    0.00629    0.00685 
C9    1    0.405900    0.383772    0.281818    11.00000    0.02536    0.03262 = 
         0.02386    0.01637    0.00957    0.00932 
AFIX  43 
H9    2    0.424944    0.389137    0.219442    11.00000   -1.20000 
AFIX   0 
C31   1    0.131120    0.901494    0.701605    11.00000    0.03642    0.03519 = 
         0.02898    0.01780    0.01843    0.01970 
AFIX 137 
H31A  2    0.209984    0.875362    0.703121    11.00000   -1.50000 
H31B  2    0.145954    0.982040    0.700623    11.00000   -1.50000 
H31C  2    0.054893    0.840005    0.632326    11.00000   -1.50000 
AFIX   0 
C30   1    0.239266    1.036138    0.963339    11.00000    0.03013    0.02813 = 
         0.03812    0.02077    0.01446    0.00918 
AFIX 137 
H30A  2    0.234968    1.026876    1.031091    11.00000   -1.50000 
H30B  2    0.234752    1.118266    0.972565    11.00000   -1.50000 
H30C  2    0.322658    1.027238    0.955596    11.00000   -1.50000 
AFIX   0 
C32   1   -0.058812    0.952893    0.827120    11.00000    0.03568    0.03171 = 
         0.03182    0.01908    0.01714    0.01839 
AFIX 137 
H32A  2   -0.132257    0.889051    0.756874    11.00000   -1.50000 
H32B  2   -0.050106    1.033634    0.826995    11.00000   -1.50000 
H32C  2   -0.076392    0.955930    0.894849    11.00000   -1.50000 
AFIX   0 
C29   1    0.598469    0.160308    0.951283    11.00000    0.03989    0.04627 = 
         0.03268    0.02669    0.01018    0.02068 
AFIX 137 
H29A  2    0.537479    0.076923    0.896183    11.00000   -1.50000 
H29B  2    0.590550    0.183170    1.026171    11.00000   -1.50000 
H29C  2    0.689487    0.161464    0.959946    11.00000   -1.50000 
AFIX   0 
C28   1    0.382145    0.268253    0.874542    11.00000    0.03751    0.05519 = 
         0.03949    0.02731    0.01963    0.02526 
AFIX 137 
H28A  2    0.358915    0.321224    0.838165    11.00000   -1.50000 
H28B  2    0.372331    0.298435    0.948972    11.00000   -1.50000 
H28C  2    0.323256    0.182930    0.824359    11.00000   -1.50000 
AFIX   0 
C27   1    0.673307    0.430893    0.997513    11.00000    0.04877    0.03572 = 
         0.03467    0.00882    0.00524    0.00580 
AFIX 137 
H27A  2    0.763203    0.432167    1.001676    11.00000   -1.50000 
H27B  2    0.671005    0.454993    1.074468    11.00000   -1.50000 
H27C  2    0.647293    0.489260    0.969189    11.00000   -1.50000 
AFIX   0 
HKLF 4 
  
  
  
  
REM  a_a.res in P-1 
REM wR2 = 0.1133, GooF = S = 1.027, Restrained GooF = 1.027 for all data 
REM R1 = 0.0443 for 5714 Fo > 4sig(Fo) and 0.0690 for all 7708 data 
REM 367 parameters refined using 0 restraints 
  
END 
  
WGHT      0.0481      0.0000 
  
REM Highest difference peak  1.175,  deepest hole -0.880,  1-sigma level  0.176 
Q1    1   0.5151  0.1795  0.3165  11.00000  0.05    1.17 
Q2    1   0.5976  0.2362  0.2398  11.00000  0.05    1.15 
Q3    1   0.0290  0.7446  0.8710  11.00000  0.05    1.08 
Q4    1   0.0463  0.2054  0.6519  11.00000  0.05    1.06 
Q5    1   0.5359  0.1384  0.1848  11.00000  0.05    1.01 
Q6    1   0.5019  0.1337  0.2370  11.00000  0.05    1.00 
Q7    1   0.0562  0.7973  0.9635  11.00000  0.05    0.98 
Q8    1   0.6021  0.0361  0.6699  11.00000  0.05    0.97 
Q9    1  -0.0374  0.1589  0.7365  11.00000  0.05    0.95 
Q10   1   0.6313  0.1015  0.7429  11.00000  0.05    0.93 
Q11   1   0.6348  0.0431  0.6345  11.00000  0.05    0.90 
Q12   1   0.7150  0.1473  0.6579  11.00000  0.05    0.90 
Q13   1   0.0816  0.2754  0.7390  11.00000  0.05    0.88 
Q14   1  -0.0385  0.1050  0.6186  11.00000  0.05    0.87 
Q15   1   0.6328  0.3002  0.3065  11.00000  0.05    0.86 
Q16   1   0.7061  0.1993  0.7780  11.00000  0.05    0.86 
Q17   1   0.7443  0.2039  0.7350  11.00000  0.05    0.82 
Q18   1   0.0417  0.2606  0.7579  11.00000  0.05    0.81 
Q19   1   0.0212  0.2070  0.7972  11.00000  0.05    0.75 
Q20   1  -0.0042  0.7483  1.0080  11.00000  0.05    0.72 
; 
_shelx_res_checksum                71232 
_shelx_hkl_file 
; 
  -2   0   0 4974.60  387.96 
   2   0   0 4605.44  386.46 
  -3   0   0 2447.96  191.98 
  -3   0   0 2255.87  194.18 
   3   0   0 2246.08  190.98 
   3   0   0 2786.02  192.28 
  -4   0   0  292.77   25.00 
   4   0   0  295.37   25.00 
   4   0   0  271.27   23.60 
  -5   0   0   88.79   16.00 
  -5   0   0   68.19    9.90 
   5   0   0   66.29    8.30 
   5   0   0   77.29   10.10 
  -6   0   0  372.86   33.60 
   6   0   0  388.46   31.80 
   6   0   0  371.56   33.80 
  -7   0   0  465.35   50.59 
  -7   0   0  487.45   45.80 
   7   0   0  534.35   42.00 
   7   0   0  515.65   44.40 
  -8   0   0  154.78   19.00 
  -8   0   0  240.68   30.70 
   8   0   0  143.59   18.60 
   8   0   0  155.38   16.20 
  -9   0   0 1336.87  127.19 
  -9   0   0 1477.55  118.99 
   9   0   0 1409.46  116.39 
   9   0   0 1465.85  119.29 
   9   0   0 1518.75  115.99 
 -10   0   0   -1.20    8.10 
  10   0   0    3.20    6.00 
  10   0   0    6.50    7.90 
  10   0   0   -9.50    6.30 
 -11   0   0   13.60   10.30 
  11   0   0   24.70    8.40 
 -12   0   0  208.88   29.60 
  12   0   0  286.17   26.40 
 -13   0   0   46.60   15.10 
  13   0   0   45.80   11.10 
  13  -1   0   76.49   11.80 
 -13   1   0   55.09   16.00 
  12  -1   0   71.69   11.70 
 -12   1   0   87.09   17.10 
  11  -1   0  181.68   19.80 
  11  -1   0  186.88   19.80 
 -11   1   0  168.08   23.50 
  10  -1   0   -3.50    6.00 
  10  -1   0  -12.90    4.30 
  10  -1   0  -11.60    6.50 
 -10   1   0   -0.10    8.40 
   9  -1   0 1011.20   82.99 
   9  -1   0  967.70   80.29 
   9  -1   0  978.70   79.39 
  -9   1   0  951.80   82.19 
   8  -1   0  565.64   48.20 
   8  -1   0  594.44   51.29 
   8  -1   0  585.94   47.90 
  -8   1   0  599.34   59.79 
  -8   1   0  574.34   50.89 
   7  -1   0   56.99    7.70 
   7  -1   0   43.00    9.40 
   7  -1   0   55.09    7.40 
  -7   1   0  100.69   19.80 
  -7   1   0   50.49   11.20 
   6  -1   0 1717.73  125.09 
   6  -1   0 1538.85  122.09 
  -6   1   0 1398.56  129.09 
  -6   1   0 1519.05  124.29 
   5  -1   0  208.98   17.70 
   5  -1   0  175.88   17.50 
   5  -1   0  226.38   19.90 
  -5   1   0  241.58   25.40 
  -5   1   0  207.68   19.70 
   4  -1   0   30.40    5.40 
   4  -1   0   22.00    3.50 
   4  -1   0   22.20    3.60 
  -4   1   0   23.20    5.40 
  -4   1   0   43.20   10.10 
   3  -1   0  662.73   49.70 
   3  -1   0  526.25   48.00 
   3  -1   0  626.04   48.30 
  -3   1   0  638.64   49.60 
   2  -1   0 1097.39   83.99 
   2  -1   0 1034.20   82.99 
  -2   1   0 1037.00   83.89 
  -2   1   0 1052.79   83.09 
  -1   1   0 1366.36  114.89 
  -1  -1   0    5.60    1.60 
  -1  -1   0    6.50    2.50 
   1   1   0    3.60    1.60 
   1   1   0    3.30    1.50 
   1   1   0    4.30    2.20 
  -2  -1   0 1470.45  128.29 
  -2  -1   0 1685.03  126.99 
  -2  -1   0 1589.74  126.49 
   2   1   0 1509.55  126.39 
   2   1   0 1869.91  127.19 
   2   1   0 1514.55  128.29 
  -3  -1   0 1044.50   88.99 
  -3  -1   0 1007.70   91.89 
  -3  -1   0 1087.59   89.69 
   3   1   0 1216.18   92.69 
   3   1   0 1267.67   90.09 
   3   1   0 1126.99   89.09 
  -4  -1   0  218.58   23.70 
  -4  -1   0  185.98   18.80 
   4   1   0  234.58   19.40 
   4   1   0  199.98   18.10 
  -5  -1   0   11.20    9.50 
  -5  -1   0   19.40    5.90 
   5   1   0   14.10    4.40 
   5   1   0   24.00    5.60 
  -6  -1   0  267.37   33.30 
  -6  -1   0  299.37   27.70 
   6   1   0  335.47   28.10 
   6   1   0  300.37   26.20 
  -7  -1   0  217.78   30.10 
   7   1   0  220.98   22.30 
  -8  -1   0  420.26   47.30 
  -8  -1   0  442.56   38.60 
   8   1   0  400.36   38.40 
   8   1   0  405.76   36.20 
  -9  -1   0    9.50    8.20 
  -9  -1   0   16.20   16.00 
   9   1   0  -10.90    6.10 
   9   1   0   -0.60    6.70 
 -10  -1   0    1.90    8.60 
  10   1   0    3.60    5.80 
  10   1   0   28.70    9.30 
  10   1   0    1.30    7.80 
 -11  -1   0  266.07   30.20 
  11   1   0  265.27   26.80 
 -12  -1   0   31.70   12.50 
  12   1   0    0.90    8.80 
 -13  -1   0    3.80   11.40 
  13   1   0   18.90   10.70 
  13  -2   0  124.09   15.10 
 -13   2   0  121.19   21.40 
  12  -2   0   15.70    7.20 
 -12   2   0   12.70   11.60 
  11  -2   0  108.89   14.00 
  11  -2   0  140.49   14.80 
 -11   2   0   95.99   18.10 
  10  -2   0  375.46   31.90 
  10  -2   0  355.06   32.00 
  10  -2   0  349.27   36.00 
 -10   2   0  383.16   36.40 
   9  -2   0  299.67   27.50 
   9  -2   0  340.67   27.80 
   9  -2   0  326.87   31.70 
  -9   2   0  302.47   31.50 
   8  -2   0   -1.00    3.90 
   8  -2   0   -0.40    3.80 
   8  -2   0    2.00    6.20 
  -8   2   0    4.60    6.90 
  -8   2   0    7.40   13.30 
   7  -2   0 2838.02  228.98 
   7  -2   0 3008.30  231.88 
   7  -2   0 2866.11  228.38 
   6  -2   0   50.29    6.50 
   6  -2   0   63.39   10.10 
   6  -2   0   51.19    6.20 
  -6   2   0   89.99   17.00 
  -6   2   0   61.69   10.30 
   5  -2   0  370.26   31.00 
   5  -2   0  313.87   28.10 
   5  -2   0  376.36   28.50 
  -5   2   0  347.47   30.90 
   4  -2   0 1778.02  137.19 
   4  -2   0 1889.91  139.29 
   4  -2   0 1520.25  136.79 
  -4   2   0 1756.62  137.29 
  -4   2   0 1798.72  139.09 
   3  -2   0  659.83   52.39 
  -3   2   0  639.04   52.39 
  -3   2   0  689.43   54.09 
   2  -2   0  587.64   43.80 
   2  -2   0  502.45   43.40 
  -2   2   0  576.84   43.80 
   1  -2   0  475.75   35.60 
   1  -2   0  414.96   35.40 
  -1   2   0  409.36   35.40 
  -1   2   0  503.05   35.60 
   0  -2   0 3753.02  325.37 
   0   2   0 4419.86  326.47 
   1   2   0 4275.17  347.17 
   2   2   0 9999.00  804.02 
  -3  -2   0  175.18   15.70 
  -3  -2   0  160.78   15.30 
  -3  -2   0  170.88   19.00 
   3   2   0  159.08   18.10 
   3   2   0  179.68   15.70 
   3   2   0  166.98   15.30 
  -4  -2   0  283.17   25.20 
  -4  -2   0  268.27   29.30 
  -4  -2   0  269.77   24.60 
   4   2   0  302.07   25.40 
   4   2   0  296.77   24.60 
  -5  -2   0 1000.70   83.89 
  -5  -2   0 1014.50   88.59 
   5   2   0 1072.59   82.89 
   5   2   0 1028.50   84.09 
  -6  -2   0  254.57   32.10 
  -6  -2   0  257.97   24.90 
   6   2   0  272.37   25.20 
   6   2   0  269.37   30.20 
  -7  -2   0  112.99   22.30 
  -7  -2   0   98.89   13.80 
   7   2   0   96.69   14.10 
   7   2   0   90.29   11.70 
  -8  -2   0  114.29   15.90 
  -8  -2   0  139.69   25.60 
   8   2   0  110.19   13.90 
   8   2   0   80.79   14.30 
  -9  -2   0  455.85   44.30 
  -9  -2   0  428.96   52.79 
   9   2   0  562.44   42.70 
   9   2   0  464.05   44.20 
 -10  -2   0  209.28   24.40 
  10   2   0  215.08   22.60 
  10   2   0  147.59   22.10 
 -11  -2   0  124.79   20.10 
  11   2   0  126.79   17.20 
  12   2   0    1.20   15.80 
  14  -3   0   12.40    4.80 
 -14   3   0   20.70   13.40 
  13  -3   0  677.63   53.09 
 -13   3   0  556.84   59.19 
  12  -3   0   33.50    7.70 
  12  -3   0   26.90    7.60 
 -12   3   0   20.80   12.30 
  11  -3   0   86.49    9.80 
  11  -3   0   65.89   10.00 
 -11   3   0   52.89   14.30 
  10  -3   0  145.49   20.30 
  10  -3   0  152.58   15.10 
  10  -3   0  151.48   15.00 
 -10   3   0  120.69   19.50 
   9  -3   0  276.37   30.60 
   9  -3   0  292.57   26.90 
   9  -3   0  343.77   26.60 
  -9   3   0  308.87   31.50 
   8  -3   0  181.68   16.30 
   8  -3   0  164.08   20.30 
   8  -3   0  186.58   16.60 
  -8   3   0  192.68   21.30 
   7  -3   0   63.29   12.30 
   7  -3   0   83.69    9.00 
   7  -3   0  101.19   10.00 
  -7   3   0   80.29   13.30 
  -7   3   0  155.38   23.10 
   6  -3   0 1084.09   95.79 
   6  -3   0 1303.97   96.59 
   6  -3   0 1269.97   99.59 
  -6   3   0 1240.98   99.49 
   5  -3   0  397.06   34.40 
   5  -3   0  474.15   35.10 
  -5   3   0  435.16   35.20 
  -5   3   0  436.96   37.80 
  -4   3   0 3363.26  264.07 
  -4   3   0 3305.07  261.97 
   3  -3   0  205.88   16.00 
   3  -3   0  175.88   15.40 
  -3   3   0  203.38   18.20 
  -3   3   0  208.08   16.00 
   2  -3   0  127.09   11.10 
   2  -3   0  156.98   11.50 
  -2   3   0  120.29   11.00 
  -2   3   0  149.39   11.40 
   1  -3   0   -3.00    1.50 
   1  -3   0   -0.20    1.40 
  -1   3   0    0.00    1.40 
  -1   3   0    2.10    1.70 
   0  -3   0 1480.15  124.09 
   0   3   0 1397.86  124.09 
   0   3   0 1756.22  124.19 
   0   3   0 1679.13  124.19 
  -1  -3   0  838.22   64.99 
   1   3   0  897.11   64.79 
   1   3   0  671.33   63.99 
  -2  -3   0   65.69   10.20 
  -2  -3   0   74.39    8.20 
  -2  -3   0   67.29    8.20 
   2   3   0   70.79    7.80 
   2   3   0   57.49    7.20 
   2   3   0   58.59    9.10 
  -3  -3   0  208.08   19.10 
  -3  -3   0  195.58   22.20 
  -3  -3   0  211.68   19.60 
   3   3   0  214.58   21.90 
   3   3   0  225.68   19.20 
   3   3   0  210.38   19.40 
  -4  -3   0 1488.95  124.49 
  -4  -3   0 1505.65  121.09 
  -4  -3   0 1533.15  120.19 
   4   3   0 1499.95  121.09 
  -5  -3   0  279.17   32.90 
  -5  -3   0  312.27   27.90 
   5   3   0  349.47   28.30 
   5   3   0  245.08   31.60 
  -6  -3   0    6.80    6.10 
  -6  -3   0  -13.00    9.10 
   6   3   0    1.00    5.00 
   6   3   0    1.20    5.60 
  -7  -3   0   29.40    8.60 
  -7  -3   0   17.00   14.00 
   7   3   0   20.30    7.30 
   7   3   0    6.70    6.70 
  -8  -3   0    4.70   14.80 
  -8  -3   0    5.60    7.50 
   8   3   0   18.40    8.10 
   8   3   0   11.20    7.40 
  -9  -3   0  156.78   31.00 
  -9  -3   0  186.38   22.00 
   9   3   0  152.88   21.00 
   9   3   0  177.38   20.90 
 -10  -3   0   50.89   12.90 
  10   3   0   34.00   15.10 
  10   3   0   49.20   12.10 
 -11  -3   0   20.00   11.20 
 -12  -3   0   62.19   15.70 
  12   3   0   47.30   13.20 
 -14   4   0  127.89   23.30 
  13  -4   0   56.49    7.90 
 -13   4   0   41.90   15.20 
  12  -4   0   64.39    8.40 
  12  -4   0   60.59    9.70 
 -12   4   0   52.39   15.10 
  11  -4   0   55.89    8.70 
  11  -4   0   67.59    8.10 
 -11   4   0   59.79   15.40 
  10  -4   0   15.90    4.50 
  10  -4   0    8.60    4.80 
 -10   4   0   11.20    9.90 
   9  -4   0   -5.10    3.20 
   9  -4   0    2.50    3.60 
  -9   4   0   -3.70    8.30 
  -9   4   0    6.80   15.40 
   8  -4   0  143.99   13.20 
   8  -4   0  161.28   14.10 
  -8   4   0  146.69   20.00 
   7  -4   0  546.45   46.20 
   7  -4   0  637.74   48.00 
  -7   4   0  588.24   51.19 
   6  -4   0  250.07   19.90 
   6  -4   0  217.68   18.90 
  -6   4   0  248.18   24.00 
  -6   4   0  253.27   20.40 
   5  -4   0 3284.87  263.47 
  -5   4   0 3399.76  266.47 
  -5   4   0 3372.46  263.57 
   4  -4   0  388.76   33.90 
   4  -4   0  446.36   34.70 
  -4   4   0  457.55   34.80 
  -4   4   0  462.95   37.70 
   3  -4   0    3.70    1.50 
   3  -4   0    5.50    2.00 
  -3   4   0    2.50    1.80 
  -3   4   0    4.40    1.40 
  -3   4   0    6.80    5.80 
   2  -4   0  405.76   33.30 
   2  -4   0  435.66   33.60 
  -2   4   0  436.06   33.50 
  -2   4   0  393.06   33.20 
   1  -4   0   18.40    3.10 
   1  -4   0   17.10    3.20 
  -1   4   0   20.40    3.20 
  -1   4   0   20.30    3.30 
   0  -4   0    6.70    3.00 
   0   4   0    6.70    2.20 
   0   4   0    6.20    2.60 
   0   4   0    5.80    3.10 
  -1  -4   0  170.48   16.20 
  -1  -4   0  208.28   16.50 
   1   4   0  202.38   17.20 
   1   4   0  183.08   16.10 
   1   4   0  157.08   16.20 
  -2  -4   0 1712.83  151.18 
  -2  -4   0 1932.91  149.69 
   2   4   0 1984.10  150.68 
   2   4   0 1894.81  150.78 
   2   4   0 1927.31  149.59 
  -3  -4   0 1478.55  128.79 
  -3  -4   0 1642.04  126.09 
   3   4   0 1597.24  126.89 
   3   4   0 1607.74  125.99 
  -4  -4   0  857.11   69.69 
  -4  -4   0  775.22   73.69 
  -4  -4   0  886.61   70.89 
   4   4   0  946.61   70.39 
   4   4   0  820.82   70.79 
  -5  -4   0   20.60    7.20 
  -5  -4   0   24.00   12.20 
   5   4   0   20.90    6.60 
   5   4   0   10.90    6.40 
  -6  -4   0  223.68   23.40 
  -6  -4   0  210.08   30.50 
   6   4   0  225.88   23.60 
   6   4   0  269.27   23.80 
  -7  -4   0    2.80   11.80 
  -7  -4   0    4.20    7.20 
   7   4   0    3.40    7.40 
   7   4   0   -0.40    5.90 
  -8  -4   0   16.80   15.10 
  -8  -4   0   -1.40    7.20 
   8   4   0   -1.90    6.40 
   8   4   0    6.90    8.50 
  -9  -4   0   23.60   17.50 
  -9  -4   0   27.10   10.30 
   9   4   0   19.70   10.00 
   9   4   0   26.80    9.80 
 -10  -4   0   50.39   13.80 
  10   4   0   61.79   18.60 
 -11  -4   0  101.29   18.40 
  11   4   0  107.09   16.80 
 -14   5   0  123.29   22.80 
 -13   5   0  227.38   30.70 
  12  -5   0   34.50    4.70 
  12  -5   0   21.30    6.60 
 -12   5   0   13.10   13.50 
  11  -5   0  439.86   33.40 
  11  -5   0  416.36   35.10 
 -11   5   0  315.77   40.50 
  10  -5   0   78.99    8.00 
  10  -5   0   86.69    9.80 
 -10   5   0   54.59   15.30 
   9  -5   0    2.70    3.50 
   9  -5   0    5.30    2.30 
  -9   5   0    8.10   16.20 
  -9   5   0    7.10    9.40 
   8  -5   0   17.40    4.30 
  -8   5   0    7.50    7.70 
  -8   5   0   36.10   16.50 
   7  -5   0  265.47   22.20 
  -7   5   0  293.37   22.80 
  -7   5   0  198.98   26.10 
   6  -5   0   66.19    7.20 
  -6   5   0   59.99   11.60 
  -6   5   0   97.29   17.90 
  -6   5   0   57.09    7.40 
   5  -5   0   -1.00    2.10 
  -5   5   0    0.90    9.70 
  -5   5   0   -1.50    5.20 
  -5   5   0    2.40    2.50 
   4  -5   0 1478.75  108.49 
   4  -5   0 1297.97  107.69 
  -4   5   0 1399.36  108.39 
  -4   5   0 1319.37  107.59 
   3  -5   0  820.92   65.99 
   3  -5   0  862.11   66.49 
  -3   5   0  807.82   65.89 
  -3   5   0  853.91   69.99 
  -3   5   0  830.02   66.39 
   2  -5   0  145.39   12.00 
   2  -5   0  120.19   11.70 
  -2   5   0  135.09   11.90 
  -2   5   0  129.19   11.70 
   1  -5   0    1.50    2.90 
  -1   5   0    4.40    2.70 
  -1   5   0   11.10    3.40 
   0  -5   0   13.10    4.30 
   0   5   0   18.60    3.70 
   0   5   0   10.60    3.90 
   0   5   0   13.10    2.90 
  -1  -5   0  104.59   13.00 
   1   5   0  120.29   12.40 
   1   5   0  122.09   13.20 
   1   5   0  119.09   11.20 
   1   5   0  121.79   11.70 
  -2  -5   0  812.72   72.19 
  -2  -5   0  990.30   71.49 
   2   5   0  754.72   70.89 
   2   5   0  998.10   72.59 
  -3  -5   0   19.00    8.10 
  -3  -5   0   16.50    6.40 
   3   5   0   22.30    7.20 
   3   5   0   18.70    6.30 
  -4  -5   0   20.60    7.10 
  -4  -5   0   29.20   10.90 
   4   5   0   29.20    7.20 
   4   5   0   36.30    7.60 
  -5  -5   0  446.96   46.80 
   5   5   0  481.35   41.30 
   5   5   0  490.15   41.90 
  -6  -5   0  291.17   29.90 
  -6  -5   0  275.57   35.70 
   6   5   0  341.87   29.30 
   6   5   0  293.27   29.10 
  -7  -5   0   11.70   13.70 
  -7  -5   0   15.70    8.90 
   7   5   0   -1.40    5.90 
   7   5   0   11.60    8.80 
  -8  -5   0   -2.40    8.30 
  -8  -5   0   18.10   14.30 
   8   5   0    7.20    9.30 
  -9  -5   0   14.70   10.40 
  -9  -5   0    0.40   14.90 
   9   5   0    9.20   11.10 
   9   5   0    2.60    8.50 
 -10  -5   0   19.50   11.50 
  10   5   0   27.50   12.70 
  11   5   0   22.10   11.90 
 -14   6   0   72.99   19.50 
 -13   6   0  169.38   26.80 
  12  -6   0  188.88   19.10 
 -12   6   0  218.88   29.20 
  11  -6   0    7.40    4.60 
 -11   6   0   -8.00   11.00 
  10  -6   0  110.29   11.80 
 -10   6   0   88.39   18.30 
   9  -6   0   64.79    8.30 
  -9   6   0   50.59   14.20 
  -9   6   0   90.29   23.10 
   8  -6   0    1.90    3.30 
  -8   6   0    4.40   13.90 
  -8   6   0    6.50    4.50 
  -8   6   0    6.70    7.80 
   7  -6   0  232.18   20.40 
  -7   6   0  234.68   25.70 
  -7   6   0  241.28   20.90 
   6  -6   0  344.17   27.50 
  -6   6   0  303.37   26.70 
  -6   6   0  308.67   31.00 
   5  -6   0   31.40    4.70 
  -5   6   0   32.40    4.90 
  -5   6   0   31.40    9.20 
   4  -6   0 1878.61  138.79 
   4  -6   0 1686.73  138.09 
  -4   6   0 1768.22  138.69 
  -4   6   0 1695.13  137.89 
   3  -6   0   88.99    9.00 
   3  -6   0   87.29    8.80 
  -3   6   0   90.79    8.90 
  -3   6   0   86.09    8.90 
  -3   6   0   86.09   13.50 
   2  -6   0   89.19    8.90 
   2  -6   0   77.79    8.20 
  -2   6   0   75.39    8.20 
  -2   6   0   72.99    8.60 
  -2   6   0   75.79   10.80 
   1  -6   0  362.26   33.00 
  -1   6   0  386.56   32.90 
  -1   6   0  396.06   33.00 
  -1   6   0  435.66   33.50 
   0   6   0   29.50    6.20 
   0   6   0   45.20    6.30 
  -1  -6   0   37.50    7.50 
   1   6   0   53.09    7.20 
   1   6   0   43.50    7.30 
  -2  -6   0   -3.40    5.30 
  -2  -6   0    5.50    4.10 
   2   6   0    2.70    5.60 
   2   6   0    2.60    4.70 
  -3  -6   0  379.86   36.40 
   3   6   0  407.26   34.90 
   3   6   0  407.56   35.50 
  -4  -6   0   92.89   16.20 
  -4  -6   0   73.69   11.60 
   4   6   0  102.59   13.30 
   4   6   0   96.19   13.30 
  -5  -6   0 1291.17  119.29 
   5   6   0 1502.45  114.79 
   5   6   0 1456.45  115.89 
  -6  -6   0   81.39   19.10 
   6   6   0  102.19   15.10 
   6   6   0  110.99   14.90 
  -7  -6   0  110.49   22.70 
   7   6   0  155.98   18.90 
   7   6   0  128.49   18.10 
  -8  -6   0  368.86   46.50 
   8   6   0  429.76   39.40 
   8   6   0  422.76   39.10 
  -9  -6   0  101.19   24.20 
   9   6   0  126.99   18.10 
  10   6   0   -3.20   11.80 
 -14   7   0    8.70   15.00 
 -13   7   0  106.39   22.20 
  12  -7   0   -2.70    4.80 
 -12   7   0  -28.60    9.20 
  11  -7   0  335.87   28.90 
 -11   7   0  318.07   36.90 
  10  -7   0  132.79   13.50 
 -10   7   0  122.79   21.00 
   9  -7   0   72.89    9.00 
  -9   7   0   61.09    9.70 
  -9   7   0   74.09   16.20 
  -9   7   0  112.99   25.70 
   8  -7   0  203.88   19.00 
  -8   7   0  221.28   19.70 
  -8   7   0  217.08   26.00 
   7  -7   0  114.79   11.70 
  -7   7   0   96.99   11.80 
  -7   7   0  182.08   25.30 
  -7   7   0  108.39   17.90 
   6  -7   0  146.59   13.10 
  -6   7   0  139.69   18.50 
  -6   7   0  128.69   13.10 
   5  -7   0    0.30    3.00 
  -5   7   0    1.10    3.10 
  -5   7   0    1.00    2.10 
  -5   7   0    3.40   11.10 
   4  -7   0  580.84   47.50 
   4  -7   0  577.44   47.00 
  -4   7   0  594.74   46.80 
  -4   7   0  581.64   47.50 
   3  -7   0  935.91   78.09 
   3  -7   0 1014.50   77.89 
  -3   7   0  966.20   78.09 
  -3   7   0  988.70   77.59 
  -3   7   0  965.10   81.29 
   2  -7   0   55.89    7.70 
  -2   7   0   57.09    7.70 
  -2   7   0   70.39   10.30 
  -2   7   0   67.99    7.90 
   1  -7   0  611.04   59.79 
  -1   7   0  733.43   59.29 
  -1   7   0  813.42   59.89 
  -1   7   0  773.52   60.09 
  -1   7   0  756.32   59.79 
   0  -7   0  122.89   13.80 
   0   7   0  124.59   12.80 
   0   7   0  115.59   13.80 
  -1  -7   0   44.50    8.40 
   1   7   0   53.19    8.00 
   1   7   0   58.79    9.10 
   1   7   0   39.90    9.00 
  -2  -7   0    7.70    6.10 
   2   7   0   14.60    6.50 
   2   7   0    8.90    6.50 
   2   7   0    2.50    5.20 
  -3  -7   0  673.93   58.29 
   3   7   0  699.23   58.99 
   3   7   0  701.73   57.89 
  -4  -7   0   74.89   13.90 
   4   7   0   67.89   12.00 
   4   7   0   75.99   12.30 
  -5  -7   0    6.80    9.60 
   5   7   0    4.00    9.10 
   5   7   0   22.20    8.10 
  -6  -7   0  156.08   25.80 
   6   7   0  172.88   20.30 
   6   7   0  208.48   23.00 
  -7  -7   0   60.09   17.80 
   7   7   0   80.99   14.50 
   7   7   0   72.19   13.10 
  -8  -7   0   26.10   15.60 
   8   7   0   32.80   12.50 
  -9  -7   0   25.20   15.90 
   9   7   0   -2.10   11.60 
 -13   8   0   33.80   16.40 
  12  -8   0   81.49   10.30 
 -12   8   0   64.19   18.50 
  11  -8   0  278.07   25.10 
  10  -8   0   52.39    8.30 
 -10   8   0   93.49   18.20 
 -10   8   0   61.49    9.80 
   9  -8   0   -0.80    4.00 
  -9   8   0    7.20   16.50 
  -9   8   0   -0.60    5.00 
  -9   8   0    7.30   11.40 
   8  -8   0  146.39   14.80 
  -8   8   0  208.78   31.00 
  -8   8   0  127.59   21.60 
  -8   8   0  154.68   15.50 
   7  -8   0   34.70    6.20 
  -7   8   0   45.00    6.80 
  -7   8   0   28.00   11.90 
  -7   8   0   78.59   19.50 
   6  -8   0   56.79    7.50 
  -6   8   0   44.00   11.60 
  -6   8   0   60.19   16.00 
  -6   8   0   53.89    7.60 
   5  -8   0   13.10    4.20 
  -5   8   0   17.00    5.50 
  -5   8   0   12.70    3.40 
  -5   8   0   19.50   11.30 
   4  -8   0  600.94   49.00 
   4  -8   0  575.24   49.30 
  -4   8   0  562.44   49.50 
  -4   8   0  605.34   48.70 
  -4   8   0  688.03   55.19 
   3  -8   0   40.30    6.30 
  -3   8   0   35.30    6.20 
  -3   8   0   38.90    9.50 
  -3   8   0   36.60    6.20 
   2  -8   0  656.23   60.09 
  -2   8   0  781.02   60.09 
  -2   8   0  804.42   60.49 
  -2   8   0  733.83   61.29 
   1  -8   0  206.78   20.30 
  -1   8   0  210.18   20.70 
  -1   8   0  211.18   19.50 
   0  -8   0  165.48   16.20 
   0   8   0  126.49   14.50 
   0   8   0  131.49   15.10 
  -1  -8   0  887.21   70.29 
   1   8   0  891.01   70.19 
   1   8   0  840.32   69.79 
   1   8   0  780.32   71.79 
  -2  -8   0  587.54   48.90 
   2   8   0  532.15   48.70 
   2   8   0  604.84   50.39 
   2   8   0  557.44   48.20 
   3   8   0  216.98   24.10 
   3   8   0  244.58   24.70 
   3   8   0  244.58   23.30 
  -4  -8   0  210.28   22.10 
   4   8   0  197.48   22.60 
   4   8   0  193.18   21.50 
   4   8   0  202.58   23.10 
  -5  -8   0  522.75   50.59 
   5   8   0  579.54   49.80 
   5   8   0  551.54   49.00 
  -6  -8   0   32.20   12.80 
   6   8   0   37.60   16.70 
   6   8   0   14.00    8.40 
  -7  -8   0  161.08   28.00 
   7   8   0  263.17   26.70 
   8   8   0  109.89   19.40 
  -9  -8   0   11.20   12.60 
   9   8   0   35.90   15.10 
 -13   9   0  113.39   24.60 
  12  -9   0   39.70    8.10 
 -12   9   0   37.40   15.80 
  11  -9   0  183.58   18.20 
 -11   9   0  175.38   19.70 
 -11   9   0  187.18   28.10 
  10  -9   0  326.37   27.80 
 -10   9   0  268.67   35.00 
 -10   9   0  328.37   28.90 
   9  -9   0    2.00    4.50 
  -9   9   0   11.00   10.10 
  -9   9   0   16.60   18.90 
  -9   9   0    6.70    6.10 
   8  -9   0  618.64   51.19 
  -8   9   0  577.54   51.29 
  -8   9   0  719.13   58.69 
   7  -9   0  353.96   31.20 
  -7   9   0  359.16   31.40 
  -7   9   0  410.76   38.10 
   6  -9   0  106.49   11.80 
  -6   9   0   83.59   11.30 
  -6   9   0  104.39   10.00 
  -6   9   0  162.48   24.40 
   5  -9   0  763.42   65.09 
  -5   9   0  803.32   65.19 
  -5   9   0  814.62   64.09 
  -5   9   0  827.42   72.09 
   4  -9   0  730.23   58.79 
   4  -9   0  712.83   58.99 
  -4   9   0  752.52   58.39 
  -4   9   0  683.33   58.89 
  -4   9   0  725.63   63.79 
   3  -9   0   28.50    7.00 
  -3   9   0   45.30    7.40 
  -3   9   0   48.00    7.10 
  -3   9   0   41.50    9.90 
   2  -9   0   23.70    6.90 
  -2   9   0   17.90    5.90 
  -2   9   0   18.80    5.90 
  -2   9   0   23.40   12.20 
  -2   9   0   20.20    5.60 
   1  -9   0  381.66   34.10 
  -1   9   0  377.96   33.60 
  -1   9   0  402.06   34.00 
   0  -9   0    7.40    6.90 
   0   9   0    4.20    6.80 
   0   9   0    7.70    5.70 
  -1  -9   0  234.68   27.40 
   1   9   0  277.07   27.20 
   1   9   0  299.47   26.20 
   1   9   0  294.77   28.70 
   2   9   0  385.56   34.00 
   2   9   0  324.17   34.70 
   2   9   0  374.26   33.10 
   3   9   0   88.49   13.00 
   3   9   0   73.99   13.50 
   3   9   0   86.39   13.70 
   4   9   0   18.20    8.80 
   4   9   0   20.70   10.20 
   4   9   0   10.70   10.30 
  -5  -9   0  420.26   36.70 
   5   9   0  333.87   37.40 
   6   9   0    3.20   11.20 
   6   9   0   11.90    9.60 
  -7  -9   0    3.00    6.00 
   7   9   0    4.50    9.60 
   7   9   0    0.50   10.70 
   8   9   0   23.60   12.50 
   8   9   0   20.20   12.80 
 -13  10   0   42.50   17.80 
 -12  10   0    4.40   14.80 
  11 -10   0  102.49   12.80 
 -11  10   0  111.99   22.90 
 -11  10   0  123.49   14.60 
  10 -10   0  131.29   14.60 
 -10  10   0  118.69   22.80 
 -10  10   0  136.99   15.50 
   9 -10   0  276.77   28.80 
  -9  10   0  232.48   32.70 
  -9  10   0  245.38   25.30 
  -9  10   0  384.46   44.60 
   8 -10   0    3.60    4.40 
  -8  10   0   15.10   11.80 
  -8  10   0   -0.60    5.00 
  -8  10   0   -3.40   16.30 
   7 -10   0   59.29    8.40 
  -7  10   0   49.00    8.30 
  -7  10   0   58.09   19.50 
  -7  10   0   32.90   12.90 
   6 -10   0   13.30    5.00 
  -6  10   0   -5.10   12.00 
  -6  10   0   12.90    5.40 
  -6  10   0   10.10    3.80 
   5 -10   0  120.99   15.10 
  -5  10   0  149.39   24.80 
  -5  10   0  172.28   14.80 
  -5  10   0  143.09   15.40 
  -4  10   0    0.20    9.10 
  -4  10   0   11.60    5.30 
  -4  10   0    4.00    5.10 
   3 -10   0   -4.90    5.70 
  -3  10   0   -9.70    4.40 
  -3  10   0    2.80    5.70 
  -3  10   0    5.90    7.00 
   2 -10   0  528.35   46.20 
  -2  10   0  583.04   45.80 
  -2  10   0  511.75   45.70 
   1 -10   0   54.59   10.70 
  -1  10   0   54.09    9.50 
  -1  10   0   53.39    9.70 
   0 -10   0  423.66   40.70 
   0  10   0  330.47   30.30 
   0  10   0  300.17   30.80 
   1  10   0  214.78   22.90 
   1  10   0  183.28   21.10 
   1  10   0  223.28   30.50 
   2  10   0   16.90    9.00 
   2  10   0    8.40    7.90 
   2  10   0    3.30    8.70 
   3  10   0   38.30   11.20 
   3  10   0   56.09   13.10 
   3  10   0   54.89   11.20 
   4  10   0  197.98   29.10 
   4  10   0  231.28   25.30 
   4  10   0  249.48   26.70 
   5  10   0   39.60   11.50 
   5  10   0   33.20   12.70 
   6  10   0    3.20   12.10 
   6  10   0   -3.40    9.30 
   7  10   0  211.28   28.00 
   7  10   0  273.97   29.10 
 -12  11   0   62.29   11.50 
 -12  11   0   63.49   18.70 
 -11  11   0  372.56   33.40 
 -11  11   0  336.77   41.30 
  10 -11   0    8.20    6.10 
 -10  11   0   32.10    8.50 
 -10  11   0   18.50   14.00 
   9 -11   0  245.58   21.20 
  -9  11   0  206.08   21.30 
  -9  11   0  165.08   27.60 
   8 -11   0  732.93   61.39 
  -8  11   0  773.32   68.59 
  -8  11   0  739.43   61.49 
   7 -11   0   41.60    7.40 
  -7  11   0   44.30   14.40 
  -7  11   0   13.80   16.00 
  -7  11   0   25.80    7.20 
   6 -11   0  563.04   48.30 
  -6  11   0  557.44   46.70 
  -6  11   0  583.24   48.40 
  -6  11   0  609.54   57.69 
  -5  11   0  539.45   44.80 
  -5  11   0  546.35   45.80 
  -4  11   0  198.18   24.70 
  -4  11   0  214.08   20.70 
  -4  11   0  205.78   20.40 
  -3  11   0  168.28   18.90 
  -3  11   0  219.08   19.80 
  -3  11   0  179.68   18.30 
  -3  11   0  207.08   19.70 
  -2  11   0  871.31   72.69 
  -2  11   0  903.31   73.09 
  -1  11   0  127.99   16.40 
  -1  11   0  138.19   16.30 
   0  11   0    8.30    9.40 
   0  11   0   42.10   10.10 
   0  11   0   38.80    9.50 
   1  11   0  267.37   27.50 
   1  11   0  302.07   31.30 
   1  11   0  266.97   29.00 
   2  11   0   -0.10   10.60 
   2  11   0  -12.20   10.40 
   3  11   0   25.20   12.40 
   3  11   0   35.10   10.70 
   4  11   0   56.59   13.10 
   4  11   0   26.70   13.50 
   5  11   0   35.70   14.50 
   5  11   0   42.20   12.80 
   6  11   0   23.10   13.40 
   6  11   0   15.20   11.50 
 -11  12   0   62.09   19.40 
 -11  12   0  101.09   13.40 
 -10  12   0  141.89   24.10 
 -10  12   0  107.09   14.50 
  -9  12   0   70.59   10.50 
  -9  12   0   33.70   15.30 
  -8  12   0  160.78   25.10 
  -8  12   0  171.38   18.30 
  -7  12   0  149.59   28.90 
  -7  12   0  157.88   17.40 
  -6  12   0   30.30    6.50 
  -6  12   0   35.20    8.10 
  -6  12   0   46.40   16.60 
  -5  12   0   34.80   13.50 
  -5  12   0   18.20    7.40 
  -5  12   0   13.80    6.40 
  -4  12   0   25.40    8.00 
  -4  12   0   21.70    9.90 
  -4  12   0   17.80    7.30 
  -4  12   0   16.90    7.20 
  -3  12   0  140.99   16.30 
  -3  12   0  132.19   16.40 
  -2  12   0   28.60    9.00 
  -2  12   0   23.80    9.00 
  -1  12   0   58.39   11.70 
  -1  12   0   78.19   12.40 
   0  12   0  164.48   21.00 
   1  12   0  111.89   16.90 
   1  12   0  134.79   19.70 
   2  12   0   -2.90   10.40 
   2  12   0    6.00    8.90 
   3  12   0   15.90   11.90 
   3  12   0   17.40   11.00 
   4  12   0   19.90   11.90 
   4  12   0    2.30   12.40 
 -10  13   0   -3.80    7.40 
 -10  13   0   -4.60   12.60 
  -9  13   0  242.98   33.00 
  -9  13   0  217.08   23.20 
  -8  13   0   10.40   13.00 
  -8  13   0   15.80    7.50 
  -7  13   0   -8.10   13.80 
  -7  13   0   -1.90    4.30 
  -7  13   0    1.30    6.60 
  -7  13   0   10.40   11.90 
  -6  13   0  294.77   38.10 
  -6  13   0  364.76   31.00 
  -5  13   0   11.50    7.50 
  -5  13   0    6.00   10.10 
  -5  13   0    9.40    7.00 
  -4  13   0  245.48   23.30 
  -4  13   0  200.58   22.80 
  -3  13   0  205.98   23.40 
  -3  13   0  207.48   22.50 
  -2  13   0  201.28   23.50 
  -2  13   0  213.58   22.80 
  -1  13   0   21.10    9.30 
  -1  13   0   15.80   10.20 
   0  13   0  142.49   18.70 
   0  13   0  136.29   22.60 
   1  13   0    7.70   11.90 
   1  13   0   39.90   11.20 
   2  13   0   26.00   13.20 
   2  13   0   26.00   11.70 
   3  13   0   62.19   14.90 
   3  13   0   63.59   17.00 
  -9  14   0   25.10   15.40 
  -9  14   0  -13.40    6.50 
  -8  14   0  104.79   14.30 
  -8  14   0   67.09   19.70 
  -7  14   0  103.99   14.70 
  -7  14   0  109.69   13.40 
  -7  14   0   95.99   21.20 
  -7  14   0  124.59   25.80 
  -6  14   0   59.49    9.80 
  -6  14   0   83.09   12.90 
  -5  14   0   -0.40    6.60 
  -5  14   0   -4.90    4.40 
  -5  14   0   -2.60    7.50 
  -5  14   0    1.80    4.60 
  -4  14   0  -11.40    7.30 
  -4  14   0   -2.90    7.50 
  -3  14   0   -2.90    8.30 
  -3  14   0    5.30    8.60 
  -2  14   0   12.90    9.30 
  -2  14   0   -3.80    9.60 
  -1  14   0  -11.40    9.60 
  -1  14   0    7.10    9.30 
   0  14   0   41.60   13.60 
   0  14   0   42.20   12.20 
   1  14   0   39.00   13.20 
   1  14   0   19.80   12.10 
  -6  15   0   34.90   10.30 
  -6  15   0   29.10    7.20 
  -6  15   0   22.30    8.30 
  -6  15   0   26.60    8.30 
  -5  15   0   62.89   11.50 
  -5  15   0   85.09   13.80 
  -4  15   0   14.50   10.20 
  -4  15   0   25.40   10.30 
  -3  15   0   13.50   16.50 
  -3  15   0   13.50    9.80 
  -1  15  -1   28.70   11.50 
  -1  15  -1   16.30   11.60 
  -2  15  -1   48.00   12.50 
  -2  15  -1   42.10   12.20 
  -3  15  -1    8.00    9.20 
  -3  15  -1   25.20   10.50 
  -4  15  -1    2.10    8.40 
  -4  15  -1    0.60    7.80 
  -5  15  -1  215.98   22.80 
  -5  15  -1  171.48   21.80 
  -6  15  -1  153.18   21.20 
  -6  15  -1  128.39   16.30 
  -6  15  -1  182.68   19.50 
  -6  15  -1  169.08   19.40 
  -7  15  -1   51.29   17.10 
  -7  15  -1   52.89   11.40 
  -7  15  -1   32.10   17.50 
   1  14  -1  178.48   21.50 
   1  14  -1  144.69   21.60 
   0  14  -1  306.57   35.30 
   0  14  -1  388.26   34.60 
  -1  14  -1   55.09   11.90 
  -2  14  -1   54.29   12.50 
  -2  14  -1   84.99   13.30 
  -3  14  -1  433.56   38.30 
  -3  14  -1  398.56   38.20 
  -4  14  -1    1.50    7.40 
  -4  14  -1    7.20    8.20 
  -5  14  -1    1.40    7.10 
  -5  14  -1   13.00    8.30 
  -5  14  -1    5.30    7.00 
  -5  14  -1    1.10    5.00 
  -6  14  -1   66.09    9.90 
  -6  14  -1   79.89   25.50 
  -6  14  -1   68.69   12.20 
  -7  14  -1   28.90   14.00 
  -7  14  -1  -16.30   15.30 
  -7  14  -1    6.50    7.70 
  -8  14  -1   14.60    8.10 
  -8  14  -1  -28.00   10.30 
  -9  14  -1  163.68   18.70 
  -9  14  -1  127.59   26.30 
   3  13  -1    3.90   10.20 
   3  13  -1    6.90   12.20 
   2  13  -1  174.58   22.00 
   2  13  -1  189.08   24.00 
   1  13  -1   35.70   11.50 
   1  13  -1   52.79   13.10 
   0  13  -1   42.80   12.40 
   0  13  -1   32.20   10.50 
  -1  13  -1    2.00    8.30 
  -1  13  -1   -1.50    7.60 
  -2  13  -1  343.87   32.80 
  -3  13  -1    3.00    7.20 
  -3  13  -1   -2.10    6.90 
  -4  13  -1   92.09   12.30 
  -4  13  -1   83.99   12.90 
  -5  13  -1  365.56   38.50 
  -5  13  -1  356.26   32.60 
  -5  13  -1  390.96   34.00 
  -6  13  -1   13.10   13.80 
  -6  13  -1   -1.00    6.90 
  -6  13  -1   -5.20    7.30 
  -7  13  -1   77.29   12.00 
  -7  13  -1   82.09   21.90 
  -7  13  -1   78.99   17.40 
  -8  13  -1  120.69   21.80 
  -8  13  -1  106.19   14.50 
  -8  13  -1  119.49   29.20 
  -9  13  -1   17.50   14.30 
  -9  13  -1   29.80    9.00 
 -10  13  -1   13.20   10.10 
 -10  13  -1   15.60   14.90 
   5  12  -1   14.00   13.20 
   5  12  -1   -0.60   10.30 
   4  12  -1  444.46   45.30 
   4  12  -1  504.55   44.50 
   3  12  -1   40.40   11.40 
   3  12  -1   31.60   12.40 
   2  12  -1  183.58   24.30 
   2  12  -1  202.68   22.70 
   1  12  -1  302.47   31.50 
   1  12  -1  327.97   38.80 
   0  12  -1   31.50   10.20 
   0  12  -1   46.00    9.90 
  -1  12  -1   26.70    9.30 
  -1  12  -1   14.60    8.00 
   1 -12   1   18.80    8.60 
  -2  12  -1  187.58   19.80 
  -2  12  -1  206.48   21.20 
   2 -12   1  158.38   20.30 
  -3  12  -1  143.09   16.60 
  -3  12  -1  117.19   15.20 
   3 -12   1  127.09   15.90 
  -4  12  -1    9.90    6.30 
  -4  12  -1    7.90    8.50 
  -4  12  -1   -3.70    6.10 
   4 -12   1   -2.40    6.70 
  -5  12  -1  967.60   86.89 
  -5  12  -1  961.30   79.09 
  -6  12  -1   23.10   14.70 
  -6  12  -1   16.30    6.90 
  -6  12  -1   20.80    5.60 
  -7  12  -1   23.60   17.00 
  -7  12  -1   16.60    7.30 
  -8  12  -1  113.89   21.80 
  -8  12  -1  148.69   29.60 
  -8  12  -1  103.79   14.30 
  -9  12  -1   18.00   14.20 
  -9  12  -1   18.40    7.70 
 -10  12  -1   32.50    9.20 
 -10  12  -1   27.80   14.90 
 -11  12  -1   23.30    9.20 
 -11  12  -1    2.40   13.60 
   6  11  -1   20.50   13.30 
   6  11  -1    7.10   10.30 
   5  11  -1   37.60   13.90 
   5  11  -1   60.19   12.50 
   4  11  -1   91.19   17.40 
   4  11  -1  157.78   18.30 
   3  11  -1  100.59   18.00 
   3  11  -1   85.39   14.20 
   2  11  -1  213.18   22.80 
   2  11  -1  207.78   23.80 
   1  11  -1  249.78   27.00 
   1  11  -1  273.97   29.40 
   1  11  -1  254.17   25.70 
   0  11  -1  146.09   18.10 
   0  11  -1  151.78   17.60 
   0  11  -1  147.49   22.20 
   0 -11   1  166.08   19.10 
  -1  11  -1   90.99   12.70 
  -1  11  -1  103.89   13.90 
   1 -11   1   98.09   17.40 
  -2  11  -1  238.08   24.60 
  -2  11  -1  271.17   25.20 
   2 -11   1  275.27   25.70 
  -3  11  -1    0.50    5.70 
  -3  11  -1   10.70    6.10 
  -3  11  -1    1.10    6.20 
   3 -11   1    2.30    6.80 
  -4  11  -1  753.62   63.99 
  -4  11  -1  712.53   67.89 
   4 -11   1  868.61   64.19 
  -5  11  -1    7.80    5.00 
  -5  11  -1    3.90   13.80 
  -5  11  -1   26.10    6.70 
   5 -11   1    2.20    4.80 
   5 -11   1    9.10    5.90 
  -6  11  -1   24.60   15.70 
  -6  11  -1   19.20    7.10 
  -6  11  -1   43.50    6.20 
   6 -11   1   45.70    7.80 
  -7  11  -1  464.05   46.20 
  -7  11  -1  336.47   31.60 
  -7  11  -1  302.37   37.30 
   7 -11   1  358.16   31.60 
  -8  11  -1   92.89   31.80 
  -8  11  -1   53.29    9.80 
  -8  11  -1   54.19   15.50 
   8 -11   1   72.59    9.90 
  -9  11  -1   19.10    7.10 
  -9  11  -1   22.80   12.50 
  -9  11  -1    9.40   32.20 
   9 -11   1   -7.10    5.20 
 -10  11  -1   36.00   14.70 
 -10  11  -1   11.10    7.60 
 -11  11  -1   53.79   11.30 
 -11  11  -1   63.49   17.50 
 -12  11  -1  206.68   22.90 
 -12  11  -1  207.58   31.20 
   7  10  -1   19.40   11.30 
   7  10  -1   44.50   13.70 
   6  10  -1  173.08   21.30 
   6  10  -1  150.78   21.40 
   5  10  -1  117.09   18.10 
   5  10  -1  133.69   17.60 
   4  10  -1  295.67   30.90 
   4  10  -1  311.87   29.70 
   4  10  -1  282.17   31.10 
   3  10  -1   18.70    9.80 
   3  10  -1   10.20    8.00 
   3  10  -1   24.20    8.90 
   2  10  -1  623.64   53.09 
   2  10  -1  650.63   56.29 
   2  10  -1  650.63   53.59 
  -2 -10   1  536.85   58.79 
   1  10  -1    8.90    8.30 
   1  10  -1   13.90    7.00 
  -1 -10   1   20.70    8.10 
   0  10  -1   51.59   10.60 
   0  10  -1   44.00    8.90 
   0 -10   1   54.09   10.30 
  -1  10  -1  189.38   20.20 
  -1  10  -1  205.48   19.50 
   1 -10   1  185.68   20.10 
  -2  10  -1    1.80    5.20 
  -2  10  -1    6.10    6.10 
   2 -10   1    8.80    6.30 
  -3  10  -1   20.60    8.50 
  -3  10  -1    6.40    5.40 
  -3  10  -1   13.10    6.10 
   3 -10   1    3.40    5.80 
  -4  10  -1   -4.30    4.20 
  -4  10  -1    9.30    4.80 
  -4  10  -1   -1.80    8.40 
   4 -10   1    5.00    4.50 
   4 -10   1   -3.60    5.00 
  -5  10  -1  218.18   26.60 
  -5  10  -1  132.39   16.10 
  -5  10  -1  170.98   15.70 
   5 -10   1  159.68   16.10 
   5 -10   1  147.89   15.90 
  -6  10  -1  114.49   13.40 
   6 -10   1  125.89   13.30 
   6 -10   1  125.49   12.60 
  -7  10  -1  416.46   41.10 
  -7  10  -1  389.26   34.80 
   7 -10   1  420.56   34.90 
  -8  10  -1   -2.40   24.70 
  -8  10  -1    8.10    5.70 
  -8  10  -1    6.90   11.00 
  -9  10  -1   74.89   17.10 
  -9  10  -1   56.39    9.80 
  -9  10  -1   81.99   25.40 
   9 -10   1   46.90    8.70 
 -10  10  -1   30.60   15.50 
 -10  10  -1   53.39   10.10 
  10 -10   1   59.99    9.00 
 -11  10  -1   32.90   15.70 
 -11  10  -1    6.40    7.60 
 -12  10  -1   26.40   15.80 
   8   9  -1   76.69   14.30 
   8   9  -1   59.39   15.60 
   7   9  -1   -0.50    8.70 
   7   9  -1    7.90   11.90 
  -7  -9   1   -0.50    5.60 
   6   9  -1   14.70    9.50 
   6   9  -1    8.30   10.60 
  -6  -9   1   23.60    8.40 
   5   9  -1    0.60    9.80 
   5   9  -1   13.10    8.00 
   5   9  -1  -14.30    6.10 
  -5  -9   1    4.80    6.20 
   4   9  -1   76.09   14.10 
   4   9  -1   83.29   12.70 
   4   9  -1   88.79   15.00 
   3   9  -1  150.78   17.00 
   3   9  -1  125.19   18.70 
   3   9  -1  180.28   18.90 
  -3  -9   1  124.09   17.00 
   2   9  -1    9.50    7.60 
   2   9  -1    7.00    7.60 
   2   9  -1    6.70    6.30 
  -2  -9   1    5.50    7.30 
   1   9  -1  354.86   30.00 
   1   9  -1  320.27   32.00 
   1   9  -1  291.07   28.70 
  -1  -9   1  324.27   30.10 
   0   9  -1  671.73   54.39 
   0   9  -1  631.34   54.39 
   0  -9   1  665.33   54.79 
  -1   9  -1  685.43   53.79 
  -1   9  -1  677.53   53.89 
   1  -9   1  594.64   53.79 
  -2   9  -1    2.60    4.60 
  -2   9  -1   10.70    5.30 
  -2   9  -1    7.80    5.30 
   2  -9   1    6.90    5.40 
  -3   9  -1   73.49    8.90 
  -3   9  -1   54.69   11.50 
  -3   9  -1   59.59    8.10 
   3  -9   1   61.09    8.60 
   3  -9   1   55.39    8.20 
  -4   9  -1    0.70    3.90 
  -4   9  -1  -10.20    7.70 
  -4   9  -1    0.50    3.80 
   4  -9   1   -2.00    4.10 
   4  -9   1    4.20    4.00 
  -5   9  -1 1100.69   92.59 
  -5   9  -1 1167.28   99.59 
  -5   9  -1 1161.88   91.69 
   5  -9   1 1234.98   91.99 
   5  -9   1 1095.59   92.59 
  -6   9  -1  102.79   12.70 
  -6   9  -1  173.88   25.70 
   6  -9   1  121.69   11.90 
   6  -9   1  127.09   12.80 
  -7   9  -1  284.67   30.90 
  -7   9  -1  272.07   25.00 
   7  -9   1  281.77   24.70 
  -8   9  -1   90.29   12.50 
  -8   9  -1  172.98   29.80 
  -8   9  -1   94.09   18.40 
   8  -9   1  130.09   12.80 
  -9   9  -1  346.87   39.40 
  -9   9  -1  391.36   33.30 
   9  -9   1  375.36   32.30 
 -10   9  -1   15.90    7.40 
 -10   9  -1   15.70   12.00 
  10  -9   1   28.80    6.60 
 -11   9  -1   43.30   16.20 
  11  -9   1   66.79    9.80 
 -12   9  -1   21.90   14.40 
 -13   9  -1   -3.50   13.70 
   9   8  -1   62.49   15.20 
   8   8  -1   -0.30   10.70 
   7   8  -1  121.79   18.20 
  -7  -8   1  129.49   22.90 
   6   8  -1   94.29   15.70 
   6   8  -1  110.69   16.60 
   6   8  -1  112.39   14.60 
  -6  -8   1   67.29   16.30 
   5   8  -1   72.29   13.40 
   5   8  -1   98.69   13.30 
   5   8  -1   91.89   14.10 
  -5  -8   1   67.99   14.10 
   4   8  -1   13.60    9.10 
   4   8  -1   22.80    7.50 
   4   8  -1   16.70    7.60 
  -4  -8   1   17.00    6.90 
   3   8  -1   17.30    8.90 
   3   8  -1   28.20    7.90 
   3   8  -1   29.70    8.70 
   2   8  -1  484.65   40.90 
   2   8  -1  430.06   40.10 
   2   8  -1  444.06   42.40 
  -2  -8   1  528.45   41.40 
   1   8  -1  218.18   23.00 
   1   8  -1  201.38   20.20 
   1   8  -1  226.88   21.30 
  -1  -8   1  215.48   21.20 
   0   8  -1  593.94   48.10 
   0   8  -1  581.94   48.20 
   0  -8   1  566.64   48.30 
  -1   8  -1   37.50    6.40 
  -1   8  -1   38.60    6.90 
   1  -8   1   35.10    7.10 
  -2   8  -1  501.25   44.10 
  -2   8  -1  491.15   42.60 
  -2   8  -1  565.64   42.60 
   2  -8   1  504.85   42.70 
  -3   8  -1   -2.70    6.40 
  -3   8  -1   -2.40    3.60 
  -3   8  -1    3.60    3.70 
   3  -8   1    3.70    3.40 
   3  -8   1    1.40    3.90 
  -4   8  -1  503.45   40.10 
  -4   8  -1  488.95   40.80 
  -4   8  -1  479.15   46.10 
   4  -8   1  513.55   40.40 
   4  -8   1  476.75   40.80 
  -5   8  -1  351.86   33.30 
  -5   8  -1  481.15   42.20 
  -5   8  -1  384.06   32.30 
   5  -8   1  420.66   33.50 
   5  -8   1  392.86   32.60 
  -6   8  -1  394.26   34.50 
  -6   8  -1  375.86   38.80 
   6  -8   1  437.46   34.50 
   6  -8   1  416.36   33.10 
  -7   8  -1   10.20    5.00 
  -7   8  -1    2.50    9.00 
  -7   8  -1   29.60   15.90 
   7  -8   1    2.60    3.80 
  -8   8  -1  994.40   80.69 
  -8   8  -1  989.10   86.09 
   8  -8   1 1002.80   80.29 
  -9   8  -1   14.40    6.60 
  -9   8  -1   33.90   12.90 
  -9   8  -1   40.10   21.00 
   9  -8   1   26.00    5.70 
 -10   8  -1    9.90    6.80 
 -10   8  -1   21.90   12.80 
  10  -8   1   22.30    6.50 
  11  -8   1  237.48   22.20 
 -12   8  -1   -5.40   11.70 
 -13   8  -1  -13.40   12.40 
  10   7  -1    2.20   11.50 
   9   7  -1    7.80   10.30 
  -9  -7   1   -0.30   15.40 
   8   7  -1  349.77   32.40 
  -8  -7   1  261.57   37.20 
   7   7  -1   88.79   14.70 
   7   7  -1   47.50   12.60 
  -7  -7   1   50.39   16.60 
   6   7  -1   76.39   13.70 
   6   7  -1  103.09   15.00 
  -6  -7   1   69.49   17.30 
   5   7  -1    9.50    8.20 
   5   7  -1   11.80    7.60 
  -5  -7   1    8.80    9.40 
   4   7  -1  143.79   17.10 
   4   7  -1  145.59   16.40 
  -4  -7   1  141.39   17.40 
  -4  -7   1  119.09   17.70 
   3   7  -1  167.08   17.00 
   3   7  -1  157.78   15.10 
   3   7  -1  136.39   16.30 
  -3  -7   1  113.09   14.50 
  -3  -7   1  155.28   16.70 
   2   7  -1   49.20    7.60 
   2   7  -1   44.70    8.80 
   2   7  -1   53.79    9.90 
  -2  -7   1   40.20    8.00 
   1   7  -1  253.37   22.30 
   1   7  -1  250.47   24.40 
   1   7  -1  243.38   24.50 
   0   7  -1  551.44   41.00 
   0  -7   1  432.86   40.80 
  -1   7  -1 1355.96  106.79 
  -1   7  -1 1440.96  106.59 
  -1   7  -1 1261.27  106.19 
   1  -7   1 1311.97  106.79 
  -2   7  -1  686.13   60.29 
  -2   7  -1  713.23   58.29 
  -2   7  -1  728.23   58.59 
   2  -7   1  777.22   58.59 
   2  -7   1  726.03   58.69 
  -3   7  -1  190.18   18.40 
  -3   7  -1  199.98   22.70 
  -3   7  -1  217.78   18.20 
   3  -7   1  217.28   18.60 
   3  -7   1  225.78   18.40 
  -4   7  -1   88.49    8.80 
  -4   7  -1   77.79    8.20 
  -4   7  -1   88.79   15.60 
   4  -7   1   78.69    8.90 
   4  -7   1   71.59    8.40 
  -5   7  -1   15.00    4.20 
  -5   7  -1   35.40   12.70 
   5  -7   1   17.60    4.20 
   5  -7   1   17.90    3.40 
  -6   7  -1  295.57   29.20 
  -6   7  -1  303.57   24.60 
   6  -7   1  265.07   22.80 
   6  -7   1  293.37   24.20 
  -7   7  -1  747.23   58.79 
  -7   7  -1  697.03   63.19 
   7  -7   1  710.33   58.39 
  -8   7  -1   57.89   13.80 
  -8   7  -1   64.19    9.20 
  -8   7  -1  128.29   24.70 
   8  -7   1   56.09    8.10 
  -9   7  -1   85.19   24.00 
  -9   7  -1   45.30   13.50 
  -9   7  -1   38.70    8.40 
   9  -7   1   54.69    7.60 
 -10   7  -1  924.61   83.19 
  10  -7   1  964.50   76.99 
 -11   7  -1   -5.30   10.10 
  11  -7   1    5.20    5.20 
 -12   7  -1   69.69   18.10 
 -13   7  -1  156.28   25.90 
  11   6  -1    5.80   12.10 
 -11  -6   1    5.80   12.60 
  10   6  -1    6.60   10.70 
 -10  -6   1   -8.20   10.10 
   9   6  -1    3.40    9.60 
  -9  -6   1    3.40   10.10 
  -9  -6   1   -6.50   13.30 
   8   6  -1  358.06   32.30 
   8   6  -1  312.57   31.60 
  -8  -6   1  297.07   32.60 
  -8  -6   1  271.37   38.30 
   7   6  -1   12.60    7.10 
   7   6  -1    3.20    8.50 
  -7  -6   1   10.10    9.50 
  -7  -6   1   -5.70   11.10 
   6   6  -1   21.00    8.10 
   6   6  -1    8.60    8.60 
  -6  -6   1   30.90    8.70 
  -6  -6   1   18.70   12.80 
   5   6  -1  924.51   72.89 
   5   6  -1  836.42   70.89 
  -5  -6   1  787.72   75.19 
  -5  -6   1  904.91   71.29 
   4   6  -1   16.80    6.50 
   4   6  -1    7.10    6.50 
  -4  -6   1   -0.20    7.40 
  -4  -6   1    4.00    6.20 
   3   6  -1  160.18   17.10 
   3   6  -1  179.18   17.90 
  -3  -6   1  188.28   17.50 
  -3  -6   1  138.29   17.70 
   2   6  -1  216.78   20.80 
   2   6  -1  233.88   23.30 
  -2  -6   1  207.18   18.30 
  -2  -6   1  191.38   19.80 
   1   6  -1 1923.71  153.68 
   1   6  -1 2019.30  153.68 
   1   6  -1 1851.11  157.48 
   0   6  -1  155.98   14.40 
   0   6  -1  151.78   14.80 
   0  -6   1  164.08   15.10 
  -1   6  -1 3400.16  249.68 
  -1   6  -1 3036.20  250.07 
  -1   6  -1 3241.48  249.88 
   1  -6   1 2767.72  251.47 
   1  -6   1 3366.66  249.78 
  -2   6  -1  643.64   50.49 
  -2   6  -1  621.24   50.19 
  -2   6  -1  571.54   52.39 
   2  -6   1  650.13   50.29 
   2  -6   1  646.64   50.59 
  -3   6  -1  136.69   16.00 
  -3   6  -1  108.99   10.50 
  -3   6  -1  112.09   10.80 
   3  -6   1  103.89   10.60 
   3  -6   1  128.39   11.10 
  -4   6  -1 2173.28  173.78 
  -4   6  -1 2234.58  174.58 
   4  -6   1 2313.97  174.58 
   4  -6   1 2132.19  173.78 
  -5   6  -1  142.59   12.50 
   5  -6   1  126.49   11.30 
   5  -6   1  137.79   12.40 
  -6   6  -1  463.75   37.40 
  -6   6  -1  380.36   32.40 
   6  -6   1  363.76   31.00 
   6  -6   1  408.16   32.30 
  -7   6  -1  271.47   25.80 
  -7   6  -1  226.28   20.20 
   7  -6   1  251.97   19.80 
   7  -6   1  203.58   18.10 
   7  -6   1  219.98   17.90 
  -8   6  -1  834.42   73.09 
  -8   6  -1  912.11   69.09 
   8  -6   1  793.62   66.69 
   8  -6   1  818.02   66.79 
   8  -6   1  916.31   68.49 
  -9   6  -1   -2.00    8.80 
  -9   6  -1    6.50   15.80 
   9  -6   1    5.70    2.60 
   9  -6   1    3.50    4.20 
   9  -6   1    8.90    2.30 
 -10   6  -1  662.83   56.89 
  10  -6   1  556.24   48.30 
  10  -6   1  649.34   50.49 
  10  -6   1  621.14   48.50 
 -11   6  -1  563.24   53.89 
  11  -6   1  553.04   45.00 
  11  -6   1  594.54   45.20 
  11  -6   1  533.25   47.00 
 -12   6  -1    9.50   12.80 
 -13   6  -1  235.58   32.30 
  11   5  -1   52.19   13.10 
 -11  -5   1   21.10   15.60 
  10   5  -1  148.89   19.90 
 -10  -5   1  142.09   21.70 
   9   5  -1    7.30    8.30 
   9   5  -1   13.50   10.00 
  -9  -5   1   -1.80   13.70 
  -9  -5   1   19.90   10.90 
   8   5  -1  149.09   19.60 
   8   5  -1  139.99   17.30 
  -8  -5   1  128.79   25.20 
  -8  -5   1  145.09   19.70 
   7   5  -1  410.86   37.10 
   7   5  -1  425.66   36.00 
  -7  -5   1  316.97   42.10 
  -7  -5   1  416.96   37.80 
   6   5  -1  194.98   19.30 
   6   5  -1  187.38   19.40 
  -6  -5   1  189.78   20.50 
  -6  -5   1  114.19   16.80 
  -6  -5   1  157.98   25.20 
   5   5  -1  470.35   40.10 
   5   5  -1  371.26   38.10 
  -5  -5   1  492.65   39.10 
  -5  -5   1  516.35   41.50 
  -5  -5   1  423.26   43.30 
   4   5  -1    7.40    5.40 
   4   5  -1    5.90    5.60 
  -4  -5   1    7.10    5.90 
  -4  -5   1    9.70    8.10 
   3   5  -1  263.17   24.80 
  -3  -5   1  235.98   24.60 
  -3  -5   1  343.47   28.00 
   2   5  -1   61.99    7.70 
   2   5  -1   59.39    9.40 
   2   5  -1   90.69    9.30 
  -2  -5   1   67.69    8.60 
  -2  -5   1   59.19    9.00 
   1   5  -1   91.29    9.20 
   1   5  -1   63.99    7.90 
   1   5  -1   80.29   10.50 
  -1  -5   1   66.69    8.20 
   0   5  -1  324.87   26.30 
   0   5  -1  313.87   26.10 
   0  -5   1  306.17   26.30 
  -1   5  -1   40.40    6.40 
  -1   5  -1   43.50    5.10 
  -1   5  -1   34.60    4.80 
   1  -5   1   40.60    5.00 
   1  -5   1   35.10    4.80 
  -2   5  -1 1789.72  144.49 
  -2   5  -1 1814.02  142.19 
  -2   5  -1 1746.33  141.79 
   2  -5   1 1782.32  141.89 
   2  -5   1 1881.01  142.29 
  -3   5  -1  916.31   74.19 
  -3   5  -1  970.20   74.79 
   3  -5   1  892.31   74.19 
   3  -5   1  991.60   74.79 
  -4   5  -1  776.72   59.49 
   4  -5   1  672.33   58.69 
   4  -5   1  798.72   59.49 
  -5   5  -1   27.40   11.70 
  -5   5  -1   15.30    3.80 
  -5   5  -1    2.80    5.60 
   5  -5   1   16.70    3.50 
   5  -5   1   21.20    2.50 
  -6   5  -1  333.27   27.60 
  -6   5  -1  325.37   31.30 
   6  -5   1  351.66   27.30 
   6  -5   1  308.57   26.10 
  -7   5  -1  393.56   35.20 
  -7   5  -1  389.36   31.30 
   7  -5   1  394.86   30.70 
   7  -5   1  334.67   29.60 
   7  -5   1  358.36   29.40 
  -8   5  -1   43.70   10.80 
  -8   5  -1   44.30   18.30 
   8  -5   1   18.60    4.10 
   8  -5   1   29.90    5.40 
  -9   5  -1  460.65   44.60 
   9  -5   1  464.85   38.40 
   9  -5   1  490.85   39.50 
 -10   5  -1  171.88   24.80 
  10  -5   1  202.88   18.60 
  10  -5   1  194.58   17.50 
 -11   5  -1   78.99   17.00 
  11  -5   1   85.59    9.70 
  11  -5   1   93.59   11.20 
 -12   5  -1  343.37   36.40 
  12  -5   1  312.17   27.40 
 -13   5  -1   28.60   15.00 
  12   4  -1  195.38   23.00 
 -12  -4   1  161.98   25.10 
  11   4  -1   23.40   11.20 
 -11  -4   1   49.70   14.30 
  10   4  -1    9.60    9.70 
 -10  -4   1   18.20   11.00 
   9   4  -1  115.69   15.40 
   9   4  -1  117.49   17.60 
  -9  -4   1  113.79   25.10 
  -9  -4   1   91.39   16.70 
   8   4  -1   83.59   12.80 
   8   4  -1   83.79   14.70 
  -8  -4   1  105.29   22.60 
  -8  -4   1   92.69   15.30 
   7   4  -1   67.59   11.60 
   7   4  -1   52.99    9.80 
  -7  -4   1   58.89   11.70 
  -7  -4   1   55.29   17.70 
   6   4  -1  205.28   20.00 
   6   4  -1  206.98   20.70 
  -6  -4   1  176.28   26.20 
  -6  -4   1  193.38   20.80 
  -6  -4   1  181.58   19.80 
   5   4  -1  219.08   21.30 
   5   4  -1  219.68   22.20 
  -5  -4   1  254.57   22.90 
  -5  -4   1  235.28   21.60 
  -5  -4   1  199.38   26.10 
   4   4  -1  209.38   21.40 
  -4  -4   1  246.88   21.70 
  -4  -4   1  245.28   25.50 
  -4  -4   1  233.68   22.60 
   3   4  -1 1983.20  155.48 
   3   4  -1 1937.21  154.08 
  -3  -4   1 1958.60  155.68 
  -3  -4   1 1903.21  156.28 
   2   4  -1  728.13   60.49 
   2   4  -1  742.13   59.39 
  -2  -4   1  718.03   60.29 
  -2  -4   1  761.52   59.49 
   1   4  -1  772.42   63.59 
   1   4  -1  807.32   64.89 
   1   4  -1  799.02   63.49 
  -1  -4   1  805.42   63.59 
   0   4  -1 2034.80  157.98 
   0   4  -1 1949.80  157.88 
   0  -4   1 2007.90  157.88 
   0  -4   1 2024.50  157.98 
  -1   4  -1 6143.79  508.65 
   1  -4   1 6510.95  508.55 
  -2   4  -1    7.40    5.00 
  -2   4  -1    4.50    1.80 
  -2   4  -1    3.10    1.80 
   2  -4   1    8.60    2.00 
   2  -4   1    5.20    2.00 
  -3   4  -1 2409.16  181.58 
   3  -4   1 2106.19  180.88 
   3  -4   1 2411.36  181.48 
  -4   4  -1 1678.53  132.39 
  -4   4  -1 1861.71  135.09 
   4  -4   1 1726.73  132.39 
   4  -4   1 1487.95  131.59 
  -5   4  -1   24.80   13.10 
  -5   4  -1    4.70    3.20 
  -5   4  -1   13.00    6.00 
   5  -4   1   10.50    3.00 
  -6   4  -1 1856.01  145.79 
  -6   4  -1 1755.92  142.79 
   6  -4   1 1800.82  143.29 
  -7   4  -1  647.14   58.39 
   7  -4   1  740.03   55.09 
   7  -4   1  646.54   54.29 
  -8   4  -1  147.39   19.80 
   8  -4   1  155.18   14.80 
   8  -4   1  171.28   15.10 
  -9   4  -1   61.89   13.30 
  -9   4  -1  116.69   31.60 
   9  -4   1   58.39    7.80 
   9  -4   1   69.99    9.00 
 -10   4  -1  436.06   42.10 
  10  -4   1  437.76   37.00 
  10  -4   1  428.46   36.20 
 -11   4  -1    5.10   10.00 
  11  -4   1    1.90    5.20 
 -12   4  -1   16.90   12.30 
 -13   4  -1  122.49   24.00 
  13  -4   1  213.18   19.00 
  12   3  -1   95.09   15.40 
 -12  -3   1  110.79   19.70 
  11   3  -1   71.39   13.90 
 -11  -3   1   88.69   17.20 
  10   3  -1   44.90   10.60 
 -10  -3   1   22.00   11.20 
   9   3  -1  127.59   18.60 
   9   3  -1  160.08   18.60 
  -9  -3   1  168.88   20.60 
  -9  -3   1  112.09   29.10 
   8   3  -1  921.71   76.39 
   8   3  -1  861.11   73.49 
  -8  -3   1  874.91   83.29 
  -8  -3   1  937.71   76.29 
   7   3  -1  165.28   18.30 
   7   3  -1  184.78   19.80 
  -7  -3   1  169.58   25.70 
  -7  -3   1  169.48   20.00 
   6   3  -1  241.88   22.60 
   6   3  -1  216.28   21.30 
  -6  -3   1  249.97   29.10 
  -6  -3   1  188.98   20.90 
  -6  -3   1  226.38   22.60 
   5   3  -1 1460.65  117.89 
   5   3  -1 1564.74  116.29 
  -5  -3   1 1467.45  117.89 
  -5  -3   1 1463.75  116.29 
  -5  -3   1 1322.47  120.59 
   4   3  -1   24.50    5.70 
   4   3  -1   15.00    4.80 
  -4  -3   1   32.40    9.40 
  -4  -3   1   20.80    5.90 
   3   3  -1  958.70   73.69 
   3   3  -1  883.91   74.79 
  -3  -3   1  967.20   73.79 
  -3  -3   1  907.51   74.89 
  -3  -3   1  882.31   75.99 
   2   3  -1  534.05   45.40 
   2   3  -1  595.84   46.50 
  -2  -3   1  560.24   45.40 
  -2  -3   1  555.44   46.60 
  -2  -3   1  580.84   46.60 
   1   3  -1   77.79    6.70 
   1   3  -1   60.89    7.10 
   1   3  -1   76.99    8.00 
  -1  -3   1   69.29    7.20 
  -1  -3   1   65.69    6.70 
   0   3  -1  943.31   70.69 
   0   3  -1  860.51   70.69 
   0   3  -1  957.90   70.79 
   0  -3   1  951.50   70.79 
   0  -3   1  804.62   70.49 
   0  -3   1  858.71   70.69 
  -1   3  -1  901.51   69.99 
  -1   3  -1  790.12   69.69 
  -1   3  -1 1017.10   71.59 
   1  -3   1  824.12   71.09 
   1  -3   1  940.01   69.99 
   1  -3   1  846.62   69.79 
  -2   3  -1   52.09    5.00 
  -2   3  -1   56.69    5.30 
   2  -3   1   52.99    5.00 
   2  -3   1   58.39    5.30 
  -3   3  -1  861.61   67.39 
   3  -3   1  883.91   67.39 
   3  -3   1  807.52   66.89 
  -4   3  -1  873.51   70.59 
  -4   3  -1  848.52   68.69 
   4  -3   1  866.31   68.59 
  -5   3  -1  513.35   43.80 
  -5   3  -1  501.75   41.60 
   5  -3   1  518.85   41.40 
  -6   3  -1   42.30   13.90 
  -6   3  -1   31.20    8.10 
   6  -3   1   29.30    5.00 
   6  -3   1   32.50    5.20 
  -7   3  -1   -3.50    5.60 
  -7   3  -1   -4.30    8.60 
   7  -3   1    1.90    3.40 
   7  -3   1   -6.10    3.30 
  -8   3  -1   14.20    8.00 
  -8   3  -1   11.20   13.80 
   8  -3   1   16.80    4.90 
   8  -3   1   14.20    4.70 
  -9   3  -1   10.70    8.30 
   9  -3   1    9.00    4.80 
   9  -3   1   11.80    5.20 
 -10   3  -1  246.58   27.50 
  10  -3   1  242.08   22.40 
  10  -3   1  232.58   22.50 
 -11   3  -1   -0.80    9.20 
  11  -3   1    2.10    5.30 
  11  -3   1    6.00    6.00 
 -12   3  -1   78.59   17.00 
  12  -3   1   79.99   10.90 
 -13   3  -1   75.79   16.70 
  13  -3   1   56.29    9.80 
  13   2  -1   43.70   11.60 
 -13  -2   1   68.89   16.80 
  12   2  -1    9.30    9.00 
  11   2  -1   18.00    9.20 
 -11  -2   1   37.40   12.40 
  10   2  -1  101.79   17.70 
  10   2  -1  146.59   16.20 
 -10  -2   1  136.59   19.30 
 -10  -2   1  111.19   36.00 
   9   2  -1   79.59   13.50 
   9   2  -1   65.39   10.80 
  -9  -2   1   65.59   13.10 
   8   2  -1   16.90    7.70 
   8   2  -1    5.10    6.00 
  -8  -2   1    5.30   13.30 
  -8  -2   1    1.10    7.20 
   7   2  -1  509.45   42.40 
   7   2  -1  507.95   44.40 
  -7  -2   1  523.25   44.50 
  -7  -2   1  465.85   49.90 
   6   2  -1 1316.67  109.49 
   6   2  -1 1406.86  107.49 
  -6  -2   1 1309.77  109.29 
  -6  -2   1 1358.46  107.59 
  -6  -2   1 1320.77  113.99 
   5   2  -1  128.29   13.80 
   5   2  -1  129.69   12.80 
  -5  -2   1  122.79   14.20 
  -5  -2   1  106.19   13.50 
  -5  -2   1  131.89   18.90 
   4   2  -1  563.64   43.10 
   4   2  -1  519.05   41.60 
  -4  -2   1  491.25   41.60 
  -4  -2   1  501.15   45.40 
  -4  -2   1  477.95   42.70 
   3   2  -1 1773.22  143.39 
   3   2  -1 1922.01  144.69 
  -3  -2   1 1863.41  143.49 
  -3  -2   1 1767.12  146.09 
  -3  -2   1 1761.92  144.49 
   2   2  -1  469.15   34.90 
  -2  -2   1  406.96   33.90 
  -2  -2   1  399.56   35.40 
  -2  -2   1  414.06   34.80 
   1   2  -1  838.12   67.29 
   1   2  -1  807.12   67.29 
   1   2  -1  917.71   68.19 
   0   2  -1  172.98   14.10 
   0   2  -1  173.88   14.10 
   0   2  -1  195.88   14.70 
   0  -2   1  142.59   14.50 
   0  -2   1  174.38   14.10 
   0  -2   1  181.78   14.10 
  -1   2  -1  159.98   13.90 
  -1   2  -1  182.38   14.10 
   1  -2   1  198.98   16.30 
   1  -2   1  161.18   13.90 
   1  -2   1  176.28   14.10 
  -2   2  -1  146.49   12.40 
   2  -2   1  149.19   12.30 
  -3   2  -1 7705.63  616.94 
   3  -2   1 7926.21  617.34 
  -4   2  -1   24.50    5.60 
  -4   2  -1   25.20    9.50 
   4  -2   1   23.30    5.20 
   4  -2   1   31.80   10.50 
   4  -2   1   24.70    3.80 
  -5   2  -1 1176.48   95.39 
   5  -2   1 1042.10   93.29 
   5  -2   1 1290.87   95.79 
   5  -2   1 1229.08   93.69 
  -6   2  -1 1658.03  143.29 
  -6   2  -1 1677.83  137.29 
   6  -2   1 1682.83  135.09 
   6  -2   1 1658.63  137.49 
   6  -2   1 1856.31  137.89 
  -7   2  -1   12.40    7.60 
  -7   2  -1   12.60   12.90 
   7  -2   1   16.20    4.90 
   7  -2   1   15.20    6.60 
   7  -2   1   11.30    4.30 
  -8   2  -1   34.60    9.60 
  -8   2  -1   62.69   19.60 
   8  -2   1   39.60    9.90 
   8  -2   1   52.29    7.30 
   8  -2   1   35.60    7.20 
  -9   2  -1  175.08   22.20 
  -9   2  -1  270.07   35.90 
   9  -2   1  165.88   18.20 
   9  -2   1  181.38   21.20 
   9  -2   1  170.48   17.90 
 -10   2  -1   20.50   10.00 
  10  -2   1   12.00    6.40 
  10  -2   1   18.60    8.80 
 -11   2  -1    4.70    9.50 
  11  -2   1   -6.70    5.50 
  11  -2   1    8.80    6.90 
 -12   2  -1   85.89   17.70 
  12  -2   1  111.39   13.70 
 -13   2  -1    3.90   10.90 
  13  -2   1   12.20    8.20 
  13   1  -1   91.59   13.60 
 -13  -1   1   69.09   17.40 
  12   1  -1  405.86   36.00 
 -12  -1   1  362.96   40.40 
  11   1  -1   37.60    8.30 
  11   1  -1   20.20    8.60 
 -11  -1   1   28.60   11.90 
  10   1  -1  171.08   20.00 
  10   1  -1  178.08   23.40 
 -10  -1   1  179.68   33.80 
 -10  -1   1  208.78   23.40 
   9   1  -1  242.68   27.40 
   9   1  -1  277.47   24.90 
  -9  -1   1  265.07   28.10 
   8   1  -1  202.18   19.50 
   8   1  -1  175.28   21.20 
  -8  -1   1  194.18   29.90 
  -8  -1   1  207.58   22.00 
   7   1  -1   27.60    8.20 
   7   1  -1   38.00    6.90 
  -7  -1   1   53.19   15.70 
  -7  -1   1   31.50    8.40 
   6   1  -1 1616.64  130.59 
   6   1  -1 1686.93  132.99 
  -6  -1   1 1761.72  131.09 
  -6  -1   1 1593.54  132.59 
  -6  -1   1 1564.04  137.19 
   5   1  -1  106.49   10.60 
   5   1  -1  103.99   11.90 
  -5  -1   1   92.99   12.40 
  -5  -1   1   94.59   10.90 
  -5  -1   1  117.19   17.80 
   4   1  -1   56.89    7.90 
   4   1  -1   49.70    5.80 
  -4  -1   1   48.20    7.40 
  -4  -1   1   49.00    6.00 
  -4  -1   1   48.70   10.60 
   3   1  -1 3534.25  257.77 
   3   1  -1 3232.68  256.47 
  -3  -1   1 3211.98  259.37 
  -3  -1   1 3203.68  257.57 
  -3  -1   1 3146.89  256.47 
   2   1  -1    4.60    2.60 
   2   1  -1   -0.80    1.80 
  -2  -1   1    5.10    2.20 
  -2  -1   1    4.00    1.80 
   1   1  -1   12.80    1.90 
   1   1  -1   17.70    2.60 
  -1  -1   1   15.60    2.00 
  -1  -1   1   17.00    2.50 
  -1   1  -1  451.85   36.30 
   1  -1   1  464.75   36.30 
  -2   1  -1  149.69   12.90 
  -2   1  -1  145.89   13.50 
   2  -1   1  160.78   12.90 
   2  -1   1  157.58   13.60 
  -3   1  -1 1380.96  116.19 
   3  -1   1 1475.15  116.39 
   3  -1   1 1529.05  115.59 
  -4   1  -1   40.40    6.70 
  -4   1  -1   79.69   13.60 
   4  -1   1   47.80    7.10 
   4  -1   1   45.10    5.70 
   4  -1   1   34.50   11.50 
   4  -1   1   44.60    5.90 
  -5   1  -1   85.29   10.70 
   5  -1   1   86.19   10.70 
   5  -1   1   82.09   10.20 
   5  -1   1  105.99    9.70 
  -6   1  -1  814.22   69.19 
   6  -1   1  857.71   67.59 
   6  -1   1  810.72   67.79 
   6  -1   1  874.81   69.99 
  -7   1  -1   82.29   19.30 
  -7   1  -1   43.40    9.30 
   7  -1   1   48.80    7.80 
   7  -1   1   60.39    8.10 
   7  -1   1   40.60    9.10 
  -8   1  -1   13.40    7.50 
  -8   1  -1   25.30   16.80 
   8  -1   1    1.00    5.80 
   8  -1   1   17.70    5.60 
   8  -1   1   13.10    6.00 
  -9   1  -1   -6.20   13.80 
  -9   1  -1   -3.00    7.00 
   9  -1   1    0.40    6.30 
   9  -1   1   -8.20    4.30 
   9  -1   1   -1.30    5.80 
 -10   1  -1   23.90   10.10 
  10  -1   1   13.20    8.80 
  10  -1   1   17.20    7.40 
  10  -1   1   34.70    7.70 
 -11   1  -1  109.99   17.40 
  11  -1   1  109.59   14.20 
 -12   1  -1   20.00   11.90 
  12  -1   1   35.20    9.50 
 -13   1  -1   19.20   12.70 
  13  -1   1   24.40    9.90 
  13   0  -1   72.59   12.40 
 -13   0   1   79.89   17.70 
  12   0  -1  181.78   20.70 
 -12   0   1  188.98   25.40 
  11   0  -1   28.10    8.30 
  11   0  -1   28.90    7.90 
 -11   0   1   45.70   12.90 
  10   0  -1   79.89   10.40 
  10   0  -1   43.70   12.10 
  10   0  -1   61.19    9.70 
 -10   0   1   62.89   13.90 
 -10   0   1   88.99   23.30 
   9   0  -1   21.10    8.60 
   9   0  -1   37.40    7.00 
   9   0  -1   28.00    6.90 
  -9   0   1   25.50    9.50 
   8   0  -1   65.09   11.80 
   8   0  -1   61.89    8.20 
  -8   0   1   64.29   18.70 
  -8   0   1   43.90   10.60 
   7   0  -1  287.77   28.20 
   7   0  -1  323.57   25.70 
  -7   0   1  262.57   30.40 
  -7   0   1  283.67   34.40 
   6   0  -1    5.30    5.20 
   6   0  -1    0.10    3.40 
  -6   0   1    4.00    9.20 
  -6   0   1    0.00    5.00 
   5   0  -1    5.10    2.90 
   5   0  -1    8.10    4.70 
  -5   0   1    2.60    7.70 
  -5   0   1    7.00    4.20 
  -5   0   1    7.80    3.30 
   4   0  -1 1053.29   84.79 
   4   0  -1 1186.48   86.79 
  -4   0   1 1009.90   84.79 
  -4   0   1 1028.50   89.19 
  -4   0   1 1102.49   86.49 
   3   0  -1    3.40    3.20 
   3   0  -1    5.20    1.90 
  -3   0   1    4.60    1.90 
  -3   0   1    4.30    3.30 
   2   0  -1    9.50    2.90 
   2   0  -1    8.60    1.60 
  -2   0   1   11.30    1.70 
  -2   0   1   10.30    2.80 
  -1   0  -1  530.05   40.00 
   1   0   1  512.75   40.00 
   1   0   1  463.55   42.00 
  -2   0  -1 3302.07  264.27 
   2   0   1 3350.26  264.37 
  -3   0  -1  876.21   70.99 
   3   0   1  818.72   70.59 
   3   0   1  971.10   71.39 
  -4   0  -1  308.47   27.10 
   4   0   1  298.07   26.50 
   4   0   1  307.57   32.20 
   4   0   1  348.57   27.50 
  -5   0  -1  324.27   30.20 
  -5   0  -1  325.57   36.70 
   5   0   1  398.06   37.80 
   5   0   1  394.96   30.90 
   5   0   1  322.97   29.50 
  -6   0  -1  586.94   56.79 
  -6   0  -1  582.24   49.80 
   6   0   1  611.74   48.70 
   6   0   1  574.34   50.29 
  -7   0  -1  244.58   23.70 
  -7   0  -1  191.98   30.70 
   7   0   1  242.08   22.40 
   7   0   1  259.37   23.70 
  -8   0  -1    8.90   13.80 
  -8   0  -1   -2.30    5.80 
   8   0   1    6.30    6.10 
   8   0   1    4.30    6.00 
   8   0   1    6.70    5.10 
  -9   0  -1    8.60    7.80 
  -9   0  -1   18.00   16.70 
   9   0   1   21.00    7.60 
   9   0   1    4.90    7.50 
 -10   0  -1   85.39   14.40 
  10   0   1   67.79   11.30 
  10   0   1   49.70   11.90 
  10   0   1   63.89   10.70 
 -11   0  -1   26.80   11.40 
  11   0   1   22.50    9.10 
 -12   0  -1   -0.40   10.40 
  12   0   1    8.10    9.20 
 -13   0  -1   49.99   14.50 
  14  -1  -1    5.00    7.80 
 -14   1   1   21.50   13.40 
  13  -1  -1   82.89   12.10 
 -13   1   1   84.49   18.20 
  12  -1  -1   10.60    7.10 
  12  -1  -1   11.70    6.70 
 -12   1   1    3.60   10.40 
  11  -1  -1   16.70    6.30 
  11  -1  -1   21.50    7.00 
 -11   1   1    9.30   10.10 
  10  -1  -1  606.84   45.80 
  10  -1  -1  433.06   47.40 
  10  -1  -1  493.15   43.50 
 -10   1   1  448.26   47.10 
 -10   1   1  623.84   59.99 
   9  -1  -1   30.10    9.60 
   9  -1  -1   29.50    6.20 
   9  -1  -1   16.10    5.70 
  -9   1   1   16.70    9.00 
   8  -1  -1  266.77   23.00 
   8  -1  -1  284.27   23.30 
   8  -1  -1  237.18   26.30 
  -8   1   1  252.97   26.60 
   7  -1  -1  248.38   22.20 
   7  -1  -1  253.97   25.50 
   7  -1  -1  248.28   22.40 
  -7   1   1  325.77   33.60 
   6  -1  -1  753.72   60.69 
   6  -1  -1  759.32   60.89 
   6  -1  -1  787.42   63.69 
  -6   1   1  770.22   68.59 
  -6   1   1  735.03   63.39 
   5  -1  -1  112.59   11.40 
   5  -1  -1  137.49   11.60 
   5  -1  -1  138.69   14.30 
  -5   1   1  174.18   19.50 
  -5   1   1  114.49   13.80 
   4  -1  -1  857.91   66.49 
   4  -1  -1  915.51   68.59 
   4  -1  -1  803.92   66.29 
  -4   1   1  786.82   66.39 
  -4   1   1  862.51   68.49 
   3  -1  -1   25.20    3.10 
   3  -1  -1   31.80    3.20 
   3  -1  -1   35.30    5.50 
  -3   1   1   37.10    5.50 
  -3   1   1   34.50    3.30 
   2  -1  -1 1819.92  152.18 
  -2   1   1 2033.50  152.38 
  -1   1   1   12.60    2.20 
  -1   1   1   10.80    1.30 
   0  -1  -1    1.80    2.10 
   0   1   1    2.10    2.10 
  -1  -1  -1  673.53   49.80 
   1   1   1  573.14   51.69 
  -2  -1  -1   24.10    7.10 
  -2  -1  -1   17.70    3.20 
   2   1   1   24.50    4.20 
   2   1   1   23.50    6.80 
   2   1   1   33.90    4.20 
  -3  -1  -1  210.38   24.60 
  -3  -1  -1  220.68   20.70 
   3   1   1  246.78   25.00 
   3   1   1  254.67   21.00 
   3   1   1  276.07   21.10 
  -4  -1  -1  218.28   19.80 
  -4  -1  -1  232.68   26.20 
   4   1   1  217.88   19.80 
   4   1   1  192.38   24.80 
   4   1   1  235.38   20.00 
  -5  -1  -1  178.68   17.60 
  -5  -1  -1  137.29   23.10 
   5   1   1  177.68   17.50 
   5   1   1  213.48   25.50 
   5   1   1  194.88   17.60 
  -6  -1  -1   12.60    5.60 
  -6  -1  -1   -0.50   11.00 
   6   1   1    7.40    5.10 
   6   1   1    3.50    5.40 
  -7  -1  -1  449.66   42.40 
  -7  -1  -1  397.76   48.10 
   7   1   1  489.55   39.90 
   7   1   1  500.75   41.10 
  -8  -1  -1   20.00   16.80 
  -8  -1  -1   47.80   10.10 
   8   1   1   51.49    9.50 
   8   1   1   52.09   10.20 
  -9  -1  -1   45.70   20.60 
  -9  -1  -1   64.39   12.30 
   9   1   1   79.29   11.50 
   9   1   1   60.99   12.30 
 -10  -1  -1    8.70    9.20 
  10   1   1    0.00    8.40 
  10   1   1   13.20    8.00 
 -11  -1  -1   28.90   11.00 
  11   1   1    2.90    8.90 
 -12  -1  -1   87.79   16.70 
  12   1   1   69.49   15.40 
  14  -2  -1   33.70    7.80 
 -14   2   1    0.10   11.60 
  13  -2  -1    0.50    6.30 
 -13   2   1    0.10   10.70 
  12  -2  -1  131.69   15.10 
  12  -2  -1  133.09   15.60 
 -12   2   1  114.09   20.80 
  11  -2  -1  419.96   34.80 
  11  -2  -1  402.46   35.60 
 -11   2   1  373.16   40.10 
  10  -2  -1  111.49   12.40 
  10  -2  -1  102.99   12.10 
  10  -2  -1   81.19   15.90 
 -10   2   1  129.49   30.40 
 -10   2   1  114.39   17.50 
   9  -2  -1    1.70    4.40 
   9  -2  -1   -0.70    3.60 
   9  -2  -1   13.20    7.20 
  -9   2   1    1.50    8.00 
   8  -2  -1   34.20    5.50 
   8  -2  -1   24.30    8.80 
   8  -2  -1   38.50    5.80 
  -8   2   1   54.49   17.30 
  -8   2   1   43.80   10.00 
   7  -2  -1  155.28   13.90 
   7  -2  -1  148.29   17.40 
   7  -2  -1  149.99   13.80 
  -7   2   1  136.49   17.60 
  -7   2   1  197.98   25.60 
   6  -2  -1   90.99    8.20 
   6  -2  -1   72.39    7.90 
   6  -2  -1   81.69   11.70 
  -6   2   1  128.09   18.80 
  -6   2   1   73.09   11.50 
   5  -2  -1   20.90    6.20 
   5  -2  -1   33.60    3.50 
   5  -2  -1   30.20    3.80 
  -5   2   1   26.20    6.00 
  -5   2   1   44.60   11.10 
   4  -2  -1  424.56   35.20 
   4  -2  -1  420.46   34.80 
   4  -2  -1  513.95   37.90 
  -4   2   1  447.46   37.60 
  -4   2   1  438.26   35.30 
   3  -2  -1 1840.12  140.39 
   3  -2  -1 1683.23  138.59 
  -3   2   1 1671.03  138.59 
  -3   2   1 1887.71  140.49 
   2  -2  -1 1347.97  101.39 
  -2   2   1 1381.06  102.89 
  -2   2   1 1168.88  101.19 
  -2   2   1 1276.97  101.39 
  -1   2   1  457.95   32.90 
  -1   2   1  370.16   32.90 
   0   2   1  420.16   32.40 
   0   2   1  381.56   33.70 
  -1  -2  -1 1426.66  115.09 
   1   2   1 1543.15  115.19 
   1   2   1 1320.17  113.09 
  -2  -2  -1  276.27   22.90 
  -2  -2  -1  251.17   26.00 
   2   2   1  242.28   25.40 
   2   2   1  291.37   22.90 
   2   2   1  283.67   23.10 
  -3  -2  -1  304.57   23.70 
  -3  -2  -1  251.47   27.60 
   3   2   1  294.67   23.60 
   3   2   1  213.68   23.30 
   3   2   1  294.07   27.60 
  -4  -2  -1   29.50   11.50 
  -4  -2  -1   39.30    6.80 
   4   2   1   44.70   11.90 
   4   2   1   45.20    7.20 
   4   2   1   46.00    7.30 
  -5  -2  -1   -0.60    9.50 
  -5  -2  -1    0.40    4.10 
   5   2   1   -7.20    4.60 
   5   2   1    1.00    4.00 
   5   2   1    3.70    9.90 
  -6  -2  -1  941.01   74.49 
  -6  -2  -1  761.42   80.19 
   6   2   1  912.41   74.59 
   6   2   1  981.10   73.89 
  -7  -2  -1   11.10   13.60 
  -7  -2  -1   28.60    8.00 
   7   2   1   34.20    8.20 
   7   2   1   22.40    7.80 
  -8  -2  -1  394.96   36.20 
  -8  -2  -1  352.16   44.90 
   8   2   1  459.75   36.70 
   8   2   1  346.77   35.10 
  -9  -2  -1  261.17   39.20 
  -9  -2  -1  287.47   29.50 
   9   2   1  290.47   28.70 
   9   2   1  296.37   28.90 
 -10  -2  -1   60.79   13.10 
  10   2   1   56.59   12.20 
  10   2   1   38.00   10.90 
 -11  -2  -1   36.00   12.40 
  11   2   1   11.50   10.50 
 -12  -2  -1  121.69   31.20 
  12   2   1  155.68   20.40 
 -14   3   1   15.50   14.00 
  13  -3  -1    9.90    8.50 
  13  -3  -1  -13.80    5.50 
 -13   3   1   -6.50   10.80 
  12  -3  -1   78.69    9.90 
 -12   3   1   82.69   17.50 
  11  -3  -1  121.39   13.50 
  11  -3  -1  126.09   13.70 
 -11   3   1  147.29   21.10 
  10  -3  -1   34.00    6.30 
  10  -3  -1   35.20   10.60 
  10  -3  -1   34.70    5.70 
 -10   3   1   28.20   10.80 
   9  -3  -1  231.28   20.70 
   9  -3  -1  224.78   25.30 
   9  -3  -1  245.98   20.20 
  -9   3   1  219.28   25.90 
   8  -3  -1  260.27   21.20 
   8  -3  -1  257.57   26.20 
  -8   3   1  235.68   26.40 
   7  -3  -1   43.60    5.40 
   7  -3  -1   50.29    5.80 
   7  -3  -1   43.90    9.70 
  -7   3   1   48.40   10.30 
  -7   3   1   62.49   16.10 
   6  -3  -1   70.69    6.50 
   6  -3  -1   85.79   11.70 
   6  -3  -1   79.69    7.40 
  -6   3   1   62.49   11.00 
  -6   3   1   96.99   17.00 
   5  -3  -1 1331.67  101.99 
   5  -3  -1 1294.17  105.09 
  -5   3   1 1235.28  102.09 
  -5   3   1 1309.07  104.99 
   4  -3  -1   46.60    4.50 
  -4   3   1   48.20    7.90 
  -4   3   1   40.10    4.50 
   3  -3  -1 1022.70   73.29 
  -3   3   1  984.90   73.29 
  -3   3   1  853.51   72.79 
  -3   3   1  841.92   75.09 
   2  -3  -1    4.70    1.50 
  -2   3   1    4.60    1.70 
  -2   3   1    3.70    1.50 
  -1   3   1    3.90    1.80 
  -1   3   1    6.10    2.40 
   0   3   1 1586.34  121.19 
   0   3   1 1436.56  119.49 
  -1  -3  -1   79.39    9.90 
   1   3   1   71.09    8.40 
   1   3   1   80.69    8.20 
   1   3   1   72.09   10.30 
  -2  -3  -1  346.27   34.60 
   2   3   1  416.86   32.10 
   2   3   1  391.06   31.90 
   2   3   1  365.16   34.30 
  -3  -3  -1   55.59    8.70 
  -3  -3  -1   77.19   14.20 
   3   3   1   74.59   13.30 
   3   3   1   64.29    9.00 
   3   3   1   75.69    9.20 
  -4  -3  -1 1087.69   86.99 
  -4  -3  -1  966.40   91.29 
   4   3   1 1127.39   87.09 
   4   3   1 1107.19   91.49 
  -5  -3  -1   76.39   10.90 
  -5  -3  -1   98.29   18.90 
   5   3   1   75.79   16.80 
   5   3   1   70.19   10.40 
   5   3   1   96.59   13.20 
  -6  -3  -1  255.37   34.90 
  -6  -3  -1  343.77   27.60 
   6   3   1  236.58   26.70 
   6   3   1  297.87   26.90 
  -7  -3  -1   21.40   15.10 
  -7  -3  -1    8.00    6.80 
   7   3   1   10.20    7.70 
   7   3   1    9.30    6.40 
  -8  -3  -1  138.29   17.20 
  -8  -3  -1  121.99   26.30 
   8   3   1  110.09   16.00 
   8   3   1  113.29   15.20 
  -9  -3  -1   56.89   20.90 
  -9  -3  -1   57.39   12.40 
   9   3   1   53.49   12.10 
 -10  -3  -1  101.69   15.70 
  10   3   1   57.59   13.20 
  10   3   1  103.39   16.00 
 -11  -3  -1   14.80   10.50 
  11   3   1   15.80   11.50 
 -14   4   1   20.60   14.40 
  13  -4  -1    0.50    2.10 
  13  -4  -1    4.80    5.30 
 -13   4   1    8.70   12.30 
  12  -4  -1   18.40    5.80 
  12  -4  -1   23.50    5.00 
 -12   4   1    2.70   11.60 
  11  -4  -1   34.00    6.30 
  11  -4  -1   32.00    5.10 
 -11   4   1   23.70   11.80 
  10  -4  -1  452.35   36.60 
  10  -4  -1  447.66   35.40 
 -10   4   1  382.06   42.00 
   9  -4  -1  341.17   29.70 
   9  -4  -1  362.06   28.60 
  -9   4   1  314.47   35.10 
  -9   4   1  468.15   63.69 
   8  -4  -1   42.40    4.30 
   8  -4  -1   48.50    6.50 
  -8   4   1   55.09   17.00 
  -8   4   1   21.20   10.10 
   7  -4  -1   30.90    4.40 
  -7   4   1   28.80    9.20 
  -7   4   1   25.10    4.90 
  -7   4   1   47.70   14.90 
   6  -4  -1  444.16   35.20 
  -6   4   1  445.36   35.50 
  -6   4   1  399.36   38.70 
   5  -4  -1   27.50    3.50 
  -5   4   1   15.40    6.90 
  -5   4   1   18.80    3.40 
   4  -4  -1    2.30    1.90 
  -4   4   1    3.90    1.90 
  -4   4   1   -4.80    4.60 
   3  -4  -1   13.90    2.70 
  -3   4   1   14.80    2.30 
  -3   4   1   17.80    2.70 
  -2   4   1  155.78   13.60 
  -2   4   1  164.08   13.70 
   1  -4  -1 1397.06  130.29 
  -1   4   1 1906.81  130.59 
  -1   4   1 1667.63  130.49 
   0  -4  -1   -0.50    3.40 
   0   4   1    3.40    3.30 
   0   4   1    0.50    3.30 
  -1  -4  -1 1100.19   91.49 
   1   4   1 1175.38   90.89 
   1   4   1 1068.19   91.59 
   1   4   1 1176.08   90.19 
  -2  -4  -1 1182.78  108.99 
   2   4   1 1401.86  107.39 
   2   4   1 1301.47  108.89 
   2   4   1 1469.85  106.99 
  -3  -4  -1    2.40    7.20 
   3   4   1    3.60    5.30 
   3   4   1    3.40    7.50 
   3   4   1    2.80    4.00 
  -4  -4  -1  178.98   24.30 
  -4  -4  -1  190.08   18.90 
   4   4   1  180.18   19.10 
   4   4   1  180.08   18.20 
   4   4   1  185.88   23.50 
  -5  -4  -1   38.50   14.30 
  -5  -4  -1   39.90    8.40 
   5   4   1   37.80    7.60 
   5   4   1   23.80    8.00 
  -6  -4  -1  173.68   28.20 
   6   4   1  150.48   18.20 
   6   4   1  192.78   20.30 
  -7  -4  -1   34.30   15.70 
  -7  -4  -1   12.90    8.50 
   7   4   1   26.00    8.00 
   7   4   1   35.60    9.70 
  -8  -4  -1  479.25   43.60 
  -8  -4  -1  368.26   50.39 
   8   4   1  537.75   43.70 
   8   4   1  520.45   43.60 
  -9  -4  -1   22.00    9.80 
  -9  -4  -1   10.20   17.10 
   9   4   1    2.20    7.30 
   9   4   1   22.00    9.90 
 -10  -4  -1  104.19   18.00 
  10   4   1  116.89   18.70 
 -11  -4  -1  129.09   19.70 
  11   4   1  103.39   18.00 
 -14   5   1   24.30   15.70 
  13  -5  -1   -3.00    4.90 
 -13   5   1   26.60   14.30 
  12  -5  -1   96.79   11.80 
 -12   5   1  158.28   25.90 
  11  -5  -1    5.10    4.10 
 -11   5   1    0.40   10.30 
  10  -5  -1  644.84   48.90 
 -10   5   1  508.55   54.59 
   9  -5  -1  293.37   25.10 
  -9   5   1  300.57   31.80 
   8  -5  -1   38.60    6.20 
  -8   5   1   45.70   11.70 
  -8   5   1   39.30   16.80 
  -8   5   1   31.70    6.00 
   7  -5  -1 2680.73  205.28 
  -7   5   1 2563.34  209.58 
  -7   5   1 2559.94  205.48 
   6  -5  -1  136.89   11.70 
  -6   5   1  109.29   16.10 
  -6   5   1  130.59   12.00 
   5  -5  -1 1077.99   86.09 
  -5   5   1 1182.08   89.99 
  -5   5   1 1025.20   86.09 
   4  -5  -1  565.64   43.50 
  -4   5   1  548.85   43.50 
  -4   5   1  515.65   42.80 
   3  -5  -1 1734.73  135.19 
  -3   5   1 1738.93  135.19 
  -3   5   1 1665.43  134.79 
  -2   5   1   48.50    5.60 
  -2   5   1   39.40    5.40 
  -1   5   1 1321.77  111.79 
  -1   5   1 1541.85  113.79 
  -1   5   1 1365.86  111.89 
   0  -5  -1 1040.00   92.29 
   0   5   1 1328.27   92.59 
   0   5   1 1035.20   93.49 
   0   5   1 1245.78   92.49 
  -1  -5  -1  175.08   16.40 
   1   5   1  155.38   16.70 
   1   5   1  141.89   15.80 
   1   5   1  147.79   15.90 
  -2  -5  -1 2477.15  201.68 
   2   5   1 2314.57  201.78 
   2   5   1 2598.54  201.38 
   2   5   1 2653.63  200.38 
  -3  -5  -1  133.59   19.80 
   3   5   1  159.68   16.50 
   3   5   1  195.68   18.10 
   3   5   1  162.98   20.10 
  -4  -5  -1  341.07   41.00 
   4   5   1  442.36   37.10 
   4   5   1  448.26   41.30 
   4   5   1  443.56   37.10 
  -5  -5  -1   29.10   13.20 
   5   5   1   21.30    8.50 
   5   5   1   33.50    8.10 
  -6  -5  -1  534.55   56.69 
   6   5   1  570.04   49.30 
   6   5   1  592.34   49.70 
  -7  -5  -1    7.00    8.10 
  -7  -5  -1   -4.80   12.10 
   7   5   1  -10.10    5.40 
   7   5   1   -3.40    8.70 
  -8  -5  -1   83.79   23.40 
  -8  -5  -1   81.79   15.00 
   8   5   1  103.09   17.00 
   8   5   1   89.29   15.70 
  -9  -5  -1  166.38   22.20 
  -9  -5  -1  133.49   30.30 
   9   5   1  186.48   21.90 
   9   5   1  176.58   20.60 
 -10  -5  -1    1.60   10.10 
  10   5   1   31.70   12.50 
 -14   6   1  -17.90   12.40 
  13  -6  -1  151.18   15.90 
 -13   6   1  133.39   24.80 
  12  -6  -1   17.50    5.30 
 -12   6   1   14.00   12.70 
  11  -6  -1   53.59    7.40 
 -11   6   1   39.70   15.20 
  10  -6  -1   28.50    5.40 
 -10   6   1   13.80   11.90 
   9  -6  -1  308.27   29.10 
  -9   6   1  465.45   46.40 
  -9   6   1  385.86   36.70 
  -9   6   1  329.27   29.90 
   8  -6  -1  414.06   33.70 
  -8   6   1  395.36   39.40 
  -8   6   1  407.56   34.20 
   7  -6  -1  102.59   13.20 
  -7   6   1  124.59   21.70 
  -7   6   1   87.59   15.30 
  -7   6   1   83.09    9.90 
   6  -6  -1    1.20    2.50 
  -6   6   1    1.10    6.50 
  -6   6   1   -1.50    9.50 
  -6   6   1    2.30    2.90 
   5  -6  -1  186.08   15.40 
  -5   6   1  177.68   14.20 
  -5   6   1  175.78   15.30 
  -5   6   1  142.19   18.50 
   4  -6  -1    3.80    2.70 
  -4   6   1    2.40    2.50 
  -4   6   1   -2.50    2.50 
  -3   6   1   51.49    6.00 
  -3   6   1   56.09    6.50 
  -2   6   1    9.90    3.90 
  -2   6   1   12.70    3.60 
   1  -6  -1  543.35   45.40 
  -1   6   1  540.45   46.90 
  -1   6   1  576.94   45.40 
  -1   6   1  553.94   45.30 
   0   6   1  492.65   40.40 
   0   6   1  450.95   40.90 
   0   6   1  515.25   40.20 
   1   6   1  596.54   50.59 
   1   6   1  651.83   51.79 
   1   6   1  554.04   53.59 
  -2  -6  -1   58.29   10.00 
   2   6   1   61.59   10.60 
   2   6   1   43.50    8.80 
   2   6   1   56.59    9.50 
  -3  -6  -1   53.89   11.70 
   3   6   1   54.79   10.10 
   3   6   1   72.39   13.00 
   3   6   1   73.39   10.80 
  -4  -6  -1  364.76   38.70 
   4   6   1  444.36   35.00 
   4   6   1  334.07   34.20 
  -5  -6  -1   50.59   15.10 
   5   6   1   43.60   10.00 
   5   6   1   57.99   11.70 
  -6  -6  -1  180.08   29.40 
   6   6   1  239.58   23.00 
   6   6   1  206.98   24.70 
  -7  -6  -1   51.09   17.80 
   7   6   1   68.79   11.90 
   7   6   1   57.99   13.20 
  -8  -6  -1  189.08   39.80 
   8   6   1  292.17   28.80 
   8   6   1  357.46   32.40 
  -9  -6  -1    1.40   15.90 
   9   6   1   -0.10   11.80 
  10   6   1  119.49   20.00 
 -14   7   1  238.68   34.80 
  13  -7  -1    9.90    5.60 
 -13   7   1   11.00   14.10 
  12  -7  -1  298.17   25.40 
 -12   7   1  250.57   34.80 
  11  -7  -1  161.48   14.60 
 -11   7   1   98.09   21.70 
  10  -7  -1  533.45   43.70 
 -10   7   1  522.85   51.19 
   9  -7  -1   35.40    5.90 
  -9   7   1   42.50    8.60 
  -9   7   1   29.70   12.40 
  -9   7   1   40.00   20.20 
   8  -7  -1  321.57   25.90 
  -8   7   1  261.47   31.30 
  -8   7   1  306.47   26.40 
   7  -7  -1  830.42   64.89 
  -7   7   1  844.02   70.39 
  -7   7   1  759.32   64.89 
   6  -7  -1    2.90    3.20 
  -6   7   1   -0.70   10.70 
  -6   7   1    7.30    3.40 
  -6   7   1    2.40    7.00 
   5  -7  -1 2121.39  169.68 
  -5   7   1 2164.98  168.68 
  -5   7   1 2150.68  169.68 
   4  -7  -1  462.15   38.50 
  -4   7   1  453.85   38.40 
  -4   7   1  483.15   37.90 
  -3   7   1 1376.56  112.49 
  -3   7   1 1448.26  112.09 
  -2   7   1  778.12   62.09 
  -2   7   1  758.92   62.29 
  -1   7   1 1438.06  126.69 
  -1   7   1 1732.23  125.59 
  -1   7   1 1563.64  125.49 
   0   7   1  223.08   20.50 
   0   7   1  205.38   19.20 
   0   7   1  196.18   19.30 
   1   7   1  184.58   18.20 
   1   7   1  217.08   20.00 
   1   7   1  176.78   17.80 
   1   7   1  175.68   19.50 
   2   7   1  420.66   40.00 
   2   7   1  485.65   40.00 
  -3  -7  -1  171.48   20.40 
   3   7   1  189.88   21.00 
   3   7   1  178.88   19.50 
  -4  -7  -1  305.07   31.80 
   4   7   1  304.17   28.90 
   4   7   1  276.37   29.60 
  -5  -7  -1   -4.00   14.10 
   5   7   1   10.80    7.20 
   5   7   1   31.30   11.00 
  -6  -7  -1  163.18   26.20 
   6   7   1  145.19   19.10 
   6   7   1  155.08   19.80 
  -7  -7  -1   19.50   14.80 
   7   7   1   19.50   12.20 
   7   7   1   18.70    8.00 
  -8  -7  -1  187.58   36.90 
   8   7   1  245.98   27.70 
  -9  -7  -1   30.90   20.70 
   9   7   1   49.90   14.80 
  13  -8  -1  262.67   23.00 
 -13   8   1  188.58   32.30 
  12  -8  -1   17.30    6.00 
 -12   8   1    5.10   13.20 
  11  -8  -1  282.17   25.00 
 -11   8   1  281.27   36.60 
  10  -8  -1   32.10    6.20 
 -10   8   1   27.60   13.40 
 -10   8   1   46.50    8.00 
   9  -8  -1  154.88   15.20 
  -9   8   1  147.09   23.40 
  -9   8   1  175.08   16.40 
   8  -8  -1   65.89    8.60 
  -8   8   1   59.79   14.90 
  -8   8   1  117.09   24.40 
  -8   8   1   74.19    9.30 
   7  -8  -1  176.78   15.60 
  -7   8   1  167.28   22.20 
  -7   8   1  147.79   16.50 
   6  -8  -1  253.77   22.20 
  -6   8   1  226.08   27.00 
  -6   8   1  263.77   20.80 
   5  -8  -1   39.20    6.50 
  -5   8   1   53.49    5.90 
  -5   8   1   35.80   13.40 
  -4   8   1  100.29   16.00 
  -4   8   1   72.19    9.60 
  -4   8   1   85.59    9.90 
  -3   8   1   55.79    8.20 
  -3   8   1   66.39    8.30 
  -2   8   1   -3.50    5.00 
  -2   8   1    7.70    4.60 
  -2   8   1    7.20    5.60 
  -1   8   1    7.30    5.10 
  -1   8   1    5.00    5.80 
  -1   8   1    5.70    4.90 
   0   8   1   68.29    9.20 
   0   8   1  100.99   12.20 
   0   8   1   98.29   11.10 
   1   8   1  271.47   28.90 
   1   8   1  289.27   27.60 
   1   8   1  346.37   29.20 
   2   8   1  135.29   16.50 
   2   8   1  150.48   17.90 
   2   8   1  136.39   17.10 
   3   8   1   71.29   12.80 
   3   8   1   64.59   12.20 
  -4  -8  -1   56.79   12.00 
   4   8   1   53.29   11.00 
   4   8   1   60.19   12.90 
  -5  -8  -1    6.30    9.20 
   5   8   1    4.90   10.30 
   5   8   1   -0.20    6.50 
  -6  -8  -1  100.39   19.60 
   6   8   1  122.49   18.60 
   6   8   1  134.09   17.60 
  -7  -8  -1   19.70   11.60 
   7   8   1    9.60    8.00 
   7   8   1    3.00   11.20 
  -8  -8  -1  -13.50    9.80 
   8   8   1    9.90   12.60 
  13  -9  -1    4.70    5.30 
 -13   9   1  -11.70   13.80 
  12  -9  -1  217.28   21.10 
 -12   9   1  232.38   32.70 
  11  -9  -1   23.30    6.20 
 -11   9   1   40.70    8.10 
 -11   9   1   32.20   15.90 
  10  -9  -1   69.09    9.60 
 -10   9   1   96.29   19.70 
 -10   9   1   86.59   11.10 
   9  -9  -1   14.80    4.90 
  -9   9   1    1.10   17.00 
  -9   9   1   12.10   12.10 
  -9   9   1   20.40    6.30 
   8  -9  -1  288.37   26.30 
  -8   9   1  320.37   33.90 
  -8   9   1  311.27   26.70 
   7  -9  -1   57.49    7.70 
  -7   9   1   46.80    7.40 
  -7   9   1   47.60   13.50 
   6  -9  -1   11.30    4.40 
  -6   9   1    2.90   12.20 
  -6   9   1   -0.70    7.90 
  -6   9   1    7.00    3.20 
  -6   9   1    8.70    4.60 
  -5   9   1  371.96   31.70 
  -5   9   1  368.26   32.50 
  -5   9   1  418.76   41.00 
  -4   9   1    3.60    4.60 
  -4   9   1   -1.30    8.60 
  -4   9   1    5.10    4.80 
  -3   9   1 1032.00   80.69 
  -3   9   1  986.00   81.09 
  -3   9   1  985.10   83.69 
  -2   9   1  303.47   26.10 
  -2   9   1  296.17   25.50 
  -2   9   1  255.37   26.30 
  -2   9   1  279.17   26.00 
  -1   9   1  116.19   14.30 
  -1   9   1  135.49   15.10 
   0   9   1    2.00    7.40 
   0   9   1   12.90    6.50 
   1   9   1  272.27   26.80 
   1   9   1  276.97   28.90 
   1   9   1  298.47   28.50 
   2   9   1   63.29   12.60 
   2   9   1   52.09   10.80 
   2   9   1   68.59   12.50 
   3   9   1   -4.90    8.70 
   3   9   1   -5.40    6.10 
   3   9   1    0.40    7.30 
   4   9   1  346.47   36.00 
   4   9   1  368.26   34.40 
   5   9   1   43.80   12.90 
   5   9   1   25.70    9.10 
   5   9   1   22.90   10.70 
   6   9   1   24.60   10.60 
   6   9   1   38.40   14.30 
  -7  -9  -1   -0.20    6.60 
   7   9   1   12.30   13.00 
 -13  10   1    3.30   14.90 
  12 -10  -1    6.10    5.30 
 -12  10   1   -9.70   12.40 
  11 -10  -1  149.79   14.80 
 -11  10   1  103.89   22.10 
 -11  10   1  123.59   15.10 
  10 -10  -1   10.60    5.00 
 -10  10   1    6.60   13.00 
 -10  10   1    5.00    6.30 
   9 -10  -1   43.00    7.90 
  -9  10   1   69.39    9.50 
  -9  10   1   76.89   17.60 
  -9  10   1   58.29   23.90 
   8 -10  -1   44.60    7.50 
  -8  10   1   51.29   15.10 
  -8  10   1   39.30    7.50 
  -8  10   1   34.30   20.30 
   7 -10  -1  207.38   19.40 
  -7  10   1  214.78   19.60 
  -7  10   1  185.58   26.00 
  -6  10   1    4.80   13.20 
  -6  10   1   15.90    4.40 
  -6  10   1   22.70    6.10 
  -6  10   1   10.90    9.60 
  -5  10   1  400.06   41.70 
  -5  10   1  401.56   33.30 
  -5  10   1  383.46   34.00 
  -4  10   1  205.88   25.90 
  -4  10   1  233.98   21.00 
  -4  10   1  220.98   20.80 
  -3  10   1   41.90    9.30 
  -3  10   1   34.50    7.90 
  -3  10   1   29.70    7.40 
  -3  10   1   31.20    9.50 
  -2  10   1    9.30    4.10 
  -2  10   1    9.40    4.70 
  -2  10   1   -1.00    5.80 
  -2  10   1   -5.20    6.90 
  -1  10   1   86.89   13.00 
  -1  10   1   79.09   11.80 
   0  10   1   12.70    7.40 
   0  10   1   11.00    9.10 
   0  10   1  -10.70    7.30 
   1  10   1   81.69   15.80 
   1  10   1   50.99   11.30 
   1  10   1   77.19   13.60 
   2  10   1    8.40    8.20 
   2  10   1   17.90   10.80 
   2  10   1   15.00    8.80 
   3  10   1  106.09   16.50 
   3  10   1  109.99   20.80 
   3  10   1  139.89   20.10 
   4  10   1   32.50   12.70 
   4  10   1   43.60   10.70 
   4  10   1   36.20   11.70 
   5  10   1   48.40   12.90 
   5  10   1   49.60   15.40 
   6  10   1   -0.30    9.80 
   6  10   1  -11.30   12.30 
 -12  11   1   40.10    9.40 
 -12  11   1   65.69   19.60 
  11 -11  -1    5.40    6.00 
 -11  11   1   15.60    7.50 
 -11  11   1    2.80   12.70 
  10 -11  -1  109.09   13.10 
 -10  11   1  155.08   24.30 
 -10  11   1  113.39   14.00 
   9 -11  -1   59.29    8.90 
  -9  11   1   59.39    9.50 
  -9  11   1   49.30   25.90 
  -9  11   1   43.60   16.40 
   8 -11  -1   29.80    7.10 
  -8  11   1   42.30   14.50 
  -8  11   1   15.40   22.70 
  -8  11   1   33.90    7.40 
  -7  11   1    7.60   16.70 
  -7  11   1   10.00    3.40 
  -7  11   1   -3.70    9.80 
  -7  11   1    5.40    5.90 
  -6  11   1   55.29    7.40 
  -6  11   1   46.90   16.80 
  -6  11   1   43.00    8.70 
  -5  11   1    0.60    5.70 
  -5  11   1    3.20    5.40 
  -4  11   1   27.70    9.40 
  -4  11   1   16.40    7.40 
  -4  11   1   35.70   11.60 
  -4  11   1   24.60    7.30 
  -3  11   1   28.40    7.60 
  -3  11   1   32.30    9.00 
  -3  11   1   44.00    8.90 
  -3  11   1   30.70    8.10 
  -2  11   1  113.19   14.30 
  -2  11   1  104.89   14.10 
  -1  11   1   -8.40    8.40 
  -1  11   1   -0.30    7.00 
   0  11   1    6.70    7.80 
   0  11   1    4.80    9.70 
   0  11   1    2.50    7.70 
   1  11   1    0.00    8.20 
   1  11   1   -5.80    9.30 
   1  11   1    2.20    8.20 
   2  11   1   29.10   12.30 
   2  11   1   26.10   10.30 
   2  11   1   39.80   19.60 
   3  11   1    4.50   12.30 
   3  11   1   -3.10    9.10 
   4  11   1    9.00   10.50 
   4  11   1   17.80   13.00 
   5  11   1   51.39   16.20 
   5  11   1   52.69   14.10 
 -11  12   1   18.20   15.00 
 -11  12   1    7.00    7.30 
 -10  12   1   20.60    7.70 
 -10  12   1   50.39   16.70 
  -9  12   1   23.30    7.80 
  -9  12   1   16.00   13.50 
  -9  12   1   -7.90   31.20 
  -8  12   1   44.00   42.20 
  -8  12   1    3.80   11.60 
  -8  12   1   10.00    6.60 
  -7  12   1  -13.50   14.00 
  -7  12   1   -3.60    6.00 
  -7  12   1   -0.10    4.00 
  -7  12   1   -0.50   13.70 
  -6  12   1   21.00    6.00 
  -6  12   1   -2.40   13.10 
  -6  12   1   16.60    7.10 
  -5  12   1   14.40    7.40 
  -5  12   1   22.20    7.20 
  -5  12   1    9.90   12.40 
  -4  12   1  174.18   18.20 
  -4  12   1  142.89   19.90 
  -4  12   1  166.28   18.50 
  -4  12   1  145.39   18.30 
  -3  12   1    1.10    7.40 
  -3  12   1   -0.30    6.70 
  -2  12   1   44.40   10.50 
  -2  12   1   54.69   11.20 
  -1  12   1   71.69   13.80 
  -1  12   1   50.89   12.70 
   0  12   1   -5.70   10.20 
   0  12   1   25.10    9.70 
   1  12   1    9.50    8.90 
   1  12   1    6.30   11.20 
   2  12   1   -3.20   12.30 
   2  12   1    2.60    9.80 
   3  12   1    9.50   12.60 
   3  12   1   -1.10   10.10 
 -10  13   1   10.90    7.40 
 -10  13   1    4.90   13.30 
  -9  13   1   48.50   17.20 
  -9  13   1   33.80    9.00 
  -8  13   1   29.50   15.10 
  -8  13   1   42.40    9.50 
  -7  13   1   15.40   13.20 
  -7  13   1    8.10    5.00 
  -7  13   1   20.20   16.80 
  -7  13   1    9.40    7.30 
  -6  13   1   -4.90    6.60 
  -6  13   1    1.50    5.90 
  -6  13   1    3.40   11.70 
  -5  13   1   53.49    9.80 
  -5  13   1   51.09   11.70 
  -5  13   1   58.09   11.00 
  -5  13   1   46.40   13.10 
  -4  13   1    9.50    8.10 
  -4  13   1    3.70    7.80 
  -3  13   1    4.90    8.20 
  -3  13   1   -6.40    8.00 
  -2  13   1   56.59   12.00 
  -2  13   1   35.40   12.00 
  -1  13   1   14.80    9.90 
  -1  13   1    1.10   10.50 
   0  13   1    8.10   11.70 
   0  13   1   34.80   11.50 
   1  13   1   79.69   17.40 
   1  13   1   62.79   14.50 
   2  13   1  160.68   21.60 
   2  13   1  124.49   21.20 
  -8  14   1   65.39   29.80 
  -8  14   1   56.89   17.80 
  -8  14   1   56.39   11.00 
  -7  14   1   59.89   17.90 
  -7  14   1   81.49   12.20 
  -7  14   1   52.49   18.70 
  -7  14   1   51.49    8.80 
  -6  14   1   25.10   10.70 
  -6  14   1   37.50   14.80 
  -6  14   1   25.50    9.80 
  -6  14   1   34.90    8.20 
  -5  14   1   63.99   12.20 
  -5  14   1   66.29   11.20 
  -4  14   1   90.29   14.40 
  -4  14   1   72.59   12.50 
  -3  14   1    4.50    8.70 
  -3  14   1    5.00    9.20 
  -2  14   1   21.60   10.50 
  -2  14   1   55.89   16.00 
  -1  14   1   -4.00    9.70 
  -1  14   1   -6.50    9.20 
   0  15  -2   77.89   16.20 
   0  15  -2  111.59   16.40 
  -1  15  -2   48.50   12.00 
  -1  15  -2   52.69   12.40 
  -2  15  -2   -1.40    8.90 
  -3  15  -2    1.80    8.70 
  -3  15  -2   14.20    8.90 
  -4  15  -2   -6.30    7.30 
  -4  15  -2    0.60    8.30 
  -5  15  -2   12.30    9.00 
  -5  15  -2   -7.20    6.80 
  -6  15  -2   41.40   10.80 
  -6  15  -2   40.50    8.60 
  -6  15  -2   36.00   13.70 
  -7  15  -2   15.50    9.20 
  -7  15  -2   22.50   15.50 
   2  14  -2   37.40   11.80 
   2  14  -2   25.70   12.30 
   1  14  -2  239.48   25.40 
   1  14  -2  205.18   25.00 
   0  14  -2   19.10    9.50 
   0  14  -2   16.50   10.50 
  -1  14  -2   48.60   12.00 
  -1  14  -2   71.99   12.90 
  -2  14  -2  171.98   18.50 
  -2  14  -2  120.79   16.60 
  -3  14  -2    5.40    7.60 
  -3  14  -2   -1.50    7.70 
  -4  14  -2  -13.80    6.30 
  -4  14  -2   -9.10    6.80 
   4 -14   2    1.00    8.60 
  -5  14  -2   32.50    8.30 
  -5  14  -2   37.20   10.60 
  -5  14  -2   34.10    9.60 
  -6  14  -2    3.20   11.60 
  -6  14  -2    1.70    6.00 
  -6  14  -2   12.30    8.00 
  -7  14  -2   62.29   11.40 
  -7  14  -2   59.39   20.40 
  -8  14  -2   71.19   19.00 
  -8  14  -2   64.09   24.80 
  -8  14  -2  106.69   14.10 
  -9  14  -2   33.00   16.60 
  -9  14  -2   46.70   11.00 
   4  13  -2    5.60   11.00 
   4  13  -2    0.20    9.80 
   3  13  -2   52.59   12.50 
   3  13  -2   28.80   12.80 
   2  13  -2   32.60   10.80 
   2  13  -2   30.10   12.40 
   1  13  -2   13.20    8.80 
   0  13  -2   -0.60    8.40 
   0  13  -2    1.80    7.80 
  -1  13  -2   22.90    9.50 
  -2  13  -2  329.37   28.80 
  -2  13  -2  334.67   28.60 
   2 -13   2  224.68   27.90 
  -3  13  -2   -6.20    6.40 
  -3  13  -2    3.10    7.00 
   3 -13   2    8.30    8.20 
  -4  13  -2    1.90    5.90 
  -4  13  -2    7.80    7.50 
  -4  13  -2   10.90    7.10 
   4 -13   2   25.30    8.00 
  -5  13  -2   16.50   11.70 
  -5  13  -2   33.30    8.30 
  -5  13  -2   27.40    7.10 
   5 -13   2   14.20    7.90 
  -6  13  -2    9.40    7.20 
  -6  13  -2    6.90   13.90 
  -6  13  -2    6.60    6.30 
  -7  13  -2   74.29   11.70 
  -8  13  -2   15.50   13.80 
  -8  13  -2   10.90    7.60 
  -8  13  -2    2.00   19.60 
  -9  13  -2   15.50    8.50 
  -9  13  -2    1.60   12.10 
 -10  13  -2   49.70   11.40 
 -10  13  -2   43.20   16.90 
   5  12  -2   -2.70   12.10 
   5  12  -2   19.50   10.20 
   4  12  -2   13.20   12.30 
   4  12  -2    4.60    9.00 
   3  12  -2    0.60    9.50 
   3  12  -2    7.40    8.60 
   2  12  -2   14.90   11.20 
   2  12  -2   19.80    9.10 
   1  12  -2    6.60    7.60 
   1  12  -2    7.60    9.80 
   0  12  -2    5.50    7.10 
   0  12  -2   14.80    8.50 
  -1  12  -2  175.48   18.60 
  -1  12  -2  166.38   20.20 
   1 -12   2  161.78   19.70 
  -2  12  -2  149.19   17.60 
  -2  12  -2  118.59   15.80 
   2 -12   2  152.18   18.70 
  -3  12  -2   89.39   11.30 
  -3  12  -2   92.39   12.30 
   3 -12   2   75.99   12.20 
  -4  12  -2   -2.70    5.80 
  -4  12  -2  -11.60    5.20 
  -4  12  -2    9.20    9.00 
   4 -12   2    7.90    6.70 
  -5  12  -2  201.98   21.40 
   5 -12   2  233.78   21.70 
  -6  12  -2  188.88   20.30 
  -6  12  -2  202.68   18.80 
   6 -12   2  195.98   20.80 
  -7  12  -2   -4.40   15.00 
  -7  12  -2    1.30    6.30 
  -8  12  -2   25.60   19.60 
  -8  12  -2    7.40   12.20 
  -8  12  -2    0.00    6.40 
  -9  12  -2  339.27   30.80 
  -9  12  -2  310.17   38.10 
 -10  12  -2    7.40    8.30 
 -10  12  -2    3.60   13.10 
 -11  12  -2   71.99   19.50 
   7  11  -2   -9.20    9.90 
   7  11  -2   -8.50    9.60 
   6  11  -2    6.20   11.70 
   6  11  -2    6.70    9.80 
   5  11  -2   59.19   12.40 
   5  11  -2   20.60   12.10 
   4  11  -2    6.80    8.30 
   4  11  -2    2.40    9.80 
   3  11  -2   47.50   12.80 
   3  11  -2   50.19   10.60 
   2  11  -2    1.70    7.50 
   2  11  -2   29.20   10.20 
   1  11  -2   33.10    8.60 
   1  11  -2   20.30    9.40 
   1  11  -2   17.70   10.00 
  -1 -11   2   39.10   10.40 
   0  11  -2   73.09   11.20 
   0  11  -2   85.49   12.00 
   0 -11   2   66.19   12.80 
  -1  11  -2    0.40    5.30 
  -1  11  -2    4.00    6.70 
   1 -11   2    0.50    6.70 
  -2  11  -2   -1.70    6.00 
  -2  11  -2    3.40    5.80 
   2 -11   2    5.60    6.80 
  -3  11  -2  419.56   34.10 
  -3  11  -2  343.27   35.90 
  -3  11  -2  385.26   34.20 
   3 -11   2  438.26   34.60 
  -4  11  -2   19.20    6.50 
  -4  11  -2    9.20    7.40 
  -4  11  -2   22.40   11.40 
   4 -11   2   14.50    5.60 
   4 -11   2   19.30    6.50 
  -5  11  -2    0.20    4.40 
  -5  11  -2    2.20    5.50 
  -5  11  -2    3.40   12.30 
   5 -11   2   -4.50    4.20 
   5 -11   2   11.90    5.70 
  -6  11  -2   27.10   15.00 
  -6  11  -2   11.30    6.30 
   6 -11   2   29.90    5.90 
   6 -11   2   19.00    6.30 
  -7  11  -2   19.90   16.30 
  -7  11  -2   23.50    7.20 
  -7  11  -2   13.80   11.10 
   7 -11   2   15.70    5.90 
   7 -11   2   22.90    5.20 
  -8  11  -2  356.16   40.20 
  -8  11  -2  357.96   33.80 
   8 -11   2  420.66   33.80 
  -9  11  -2   12.80    7.30 
  -9  11  -2    7.00   12.80 
 -10  11  -2  121.59   22.40 
 -10  11  -2  121.69   15.80 
 -11  11  -2  179.28   30.10 
 -11  11  -2  254.07   24.20 
 -12  11  -2    6.70   14.30 
   8  10  -2  -20.40    8.20 
   8  10  -2   10.80   12.10 
   7  10  -2   27.10   11.00 
   7  10  -2   26.50   12.80 
   6  10  -2   70.29   13.70 
   6  10  -2   76.69   15.00 
   5  10  -2   37.40   20.10 
   4  10  -2    9.80    8.30 
   4  10  -2    9.40    8.10 
   4  10  -2   12.00    9.40 
   3  10  -2   21.20    8.00 
   3  10  -2   23.30    9.90 
   3  10  -2    7.50    9.20 
   2  10  -2   93.49   13.00 
   2  10  -2  102.29   16.40 
   2  10  -2   99.79   13.80 
  -2 -10   2   87.59   13.20 
   1  10  -2  320.77   30.70 
   1  10  -2  362.56   31.50 
   0  10  -2  119.89   14.90 
   0  10  -2  126.99   15.00 
   0 -10   2  160.98   17.10 
  -1  10  -2  119.29   13.50 
  -1  10  -2  106.29   13.60 
   1 -10   2  127.29   14.90 
  -2  10  -2 1007.60   77.29 
  -2  10  -2  886.01   77.39 
  -2  10  -2  944.81   76.39 
   2 -10   2  978.70   77.59 
  -3  10  -2   11.20    5.30 
  -3  10  -2    7.40    5.20 
  -3  10  -2   -2.30    7.30 
   3 -10   2   12.00    5.50 
   3 -10   2    5.90    4.50 
  -4  10  -2  424.26   38.30 
  -4  10  -2  317.77   30.90 
  -4  10  -2  369.46   30.50 
   4 -10   2  368.66   30.80 
   4 -10   2  319.77   30.90 
  -5  10  -2  162.58   17.10 
  -5  10  -2  175.78   26.00 
  -5  10  -2  186.58   16.40 
   5 -10   2  172.58   16.50 
   5 -10   2  156.78   16.70 
  -6  10  -2  166.98   18.20 
  -6  10  -2  266.17   31.30 
   6 -10   2  163.28   17.80 
   6 -10   2  189.48   17.10 
  -7  10  -2  269.97   26.40 
  -7  10  -2  269.27   31.70 
   7 -10   2  310.37   24.60 
  -8  10  -2  298.27   34.40 
  -8  10  -2  292.77   28.10 
   8 -10   2  325.37   27.50 
  -9  10  -2  202.58   19.80 
  -9  10  -2  152.48   25.50 
   9 -10   2  181.58   18.20 
 -10  10  -2    6.00    7.40 
 -10  10  -2   22.00   13.00 
 -11  10  -2  561.34   55.69 
 -11  10  -2  557.64   48.70 
 -12  10  -2   -7.60   13.00 
   9   9  -2   48.20   13.50 
   9   9  -2   67.19   15.90 
   8   9  -2   25.50   10.70 
   8   9  -2   15.40   11.40 
   7   9  -2  546.85   47.30 
   7   9  -2  508.05   47.90 
   6   9  -2   22.40    8.90 
  -6  -9   2    1.20    7.50 
   5   9  -2   12.60    8.80 
   5   9  -2   31.10    9.20 
   5   9  -2   19.70    9.60 
  -5  -9   2   26.10    7.40 
   4   9  -2  403.96   36.60 
   4   9  -2  387.96   35.30 
   4   9  -2  389.06   37.80 
   3   9  -2    4.50    7.00 
   3   9  -2    0.00    8.00 
   3   9  -2   -8.10    5.60 
  -3  -9   2    5.00    7.00 
   2   9  -2   65.59    9.70 
   2   9  -2   61.09   10.60 
   2   9  -2   42.00   11.20 
  -2  -9   2   63.59   11.20 
   1   9  -2  232.48   22.30 
   1   9  -2  219.18   21.10 
   1   9  -2  271.07   25.40 
  -1  -9   2  191.38   22.30 
   0   9  -2  221.18   21.60 
   0   9  -2  215.08   22.20 
   0  -9   2  273.17   22.80 
  -1   9  -2    5.60    4.80 
  -1   9  -2    1.50    5.50 
   1  -9   2    0.40    4.90 
  -2   9  -2  376.26   33.90 
  -2   9  -2  381.86   32.30 
  -2   9  -2  408.76   32.20 
   2  -9   2  368.26   32.20 
   2  -9   2  352.86   32.10 
  -3   9  -2   72.99   14.50 
  -3   9  -2   82.69   10.30 
  -3   9  -2   91.69   11.00 
   3  -9   2   95.89   10.70 
   3  -9   2  100.39   10.60 
  -4   9  -2   69.89    8.40 
  -4   9  -2   84.79   16.80 
  -4   9  -2   69.19    9.40 
   4  -9   2   87.99    9.80 
   4  -9   2   79.89    9.00 
  -5   9  -2  633.54   53.39 
  -5   9  -2  634.14   52.39 
   5  -9   2  652.83   53.49 
   5  -9   2  681.93   52.69 
  -6   9  -2   58.19   17.50 
  -6   9  -2   32.10    6.80 
   6  -9   2   29.60    6.60 
   6  -9   2   48.30    5.80 
  -7   9  -2  188.88   27.90 
  -7   9  -2  100.79   17.80 
  -7   9  -2   95.79   12.40 
   7  -9   2  115.99   10.60 
   7  -9   2   96.99   12.20 
  -8   9  -2    1.20    5.50 
  -8   9  -2    5.40    9.90 
  -8   9  -2   18.10   21.60 
   8  -9   2   -6.60    4.20 
  -9   9  -2  173.98   18.60 
  -9   9  -2  179.78   25.80 
   9  -9   2  175.68   17.80 
 -10   9  -2   81.59   13.00 
 -10   9  -2  104.49   19.90 
  10  -9   2  107.99   12.30 
 -11   9  -2  116.39   22.10 
 -12   9  -2   19.00   14.30 
 -13   9  -2   93.49   22.00 
  10   8  -2    8.30   10.20 
  10   8  -2   -2.60   10.80 
 -10  -8   2    7.20   12.50 
   9   8  -2    8.00    9.50 
   9   8  -2   -8.50    9.40 
  -9  -8   2   12.30   11.80 
   8   8  -2   16.90    9.80 
   8   8  -2    4.90   10.40 
  -8  -8   2   14.00   12.90 
   7   8  -2   30.80   12.40 
   7   8  -2   22.20    9.30 
  -7  -8   2   22.20   12.50 
   6   8  -2    0.00    8.80 
   6   8  -2   11.20    7.90 
   6   8  -2    3.90    7.00 
  -6  -8   2   -1.90    8.70 
   5   8  -2  535.65   45.60 
   5   8  -2  539.95   45.10 
  -5  -8   2  493.85   47.30 
   4   8  -2   -1.80    5.40 
   4   8  -2    7.60    7.50 
   4   8  -2   -6.30    5.70 
  -4  -8   2    2.50    5.10 
   3   8  -2  382.36   34.50 
   3   8  -2  423.46   35.40 
   3   8  -2  364.16   36.90 
  -3  -8   2  411.66   35.60 
   2   8  -2  409.76   39.00 
   2   8  -2  458.15   37.00 
   2   8  -2  402.86   36.20 
  -2  -8   2  425.66   37.20 
   1   8  -2  278.67   24.70 
   1   8  -2  247.18   23.80 
   1   8  -2  276.97   27.00 
  -1  -8   2  275.77   24.90 
   0   8  -2   92.89   11.00 
   0   8  -2   69.79   16.20 
   0  -8   2  119.19   12.70 
  -1   8  -2  412.96   36.90 
  -1   8  -2  436.36   37.10 
   1  -8   2  492.75   37.50 
   1  -8   2  437.46   37.10 
  -2   8  -2  582.64   51.29 
  -2   8  -2  581.94   48.90 
  -2   8  -2  616.04   48.60 
   2  -8   2  613.34   49.10 
  -3   8  -2    1.60    3.40 
  -3   8  -2    0.20    3.50 
  -3   8  -2    1.00    7.40 
   3  -8   2   -7.50    2.80 
   3  -8   2    2.60    3.70 
  -4   8  -2 2171.38  183.98 
  -4   8  -2 2355.26  183.28 
   4  -8   2 2377.46  184.18 
   4  -8   2 2392.96  183.48 
  -5   8  -2  380.46   32.30 
   5  -8   2  373.96   31.40 
   5  -8   2  399.56   32.30 
  -6   8  -2 1581.84  128.69 
   6  -8   2 1717.63  128.79 
   6  -8   2 1559.24  127.39 
  -7   8  -2  671.83   52.19 
  -7   8  -2  580.64   56.69 
   7  -8   2  656.53   51.79 
   7  -8   2  609.94   50.19 
  -8   8  -2  176.38   24.30 
  -8   8  -2  176.78   18.50 
   8  -8   2  205.98   17.80 
   8  -8   2  177.78   15.10 
  -9   8  -2  148.19   22.50 
  -9   8  -2  226.78   35.90 
  -9   8  -2  136.19   15.80 
   9  -8   2  110.59   14.30 
 -10   8  -2   77.59   11.30 
 -10   8  -2   64.09   15.80 
  10  -8   2   69.39   10.20 
 -12   8  -2   62.59   17.60 
 -13   8  -2  169.48   27.40 
  10   7  -2  -19.60    9.10 
 -10  -7   2    5.40   16.10 
   9   7  -2   76.69   14.10 
  -9  -7   2   60.99   20.00 
   8   7  -2  123.79   16.70 
  -8  -7   2  102.99   22.90 
   7   7  -2  590.54   52.49 
   7   7  -2  664.43   54.69 
  -7  -7   2  565.94   58.09 
   6   7  -2   18.00    8.80 
   6   7  -2   14.50    8.40 
  -6  -7   2   10.40    7.10 
  -6  -7   2   14.00   11.70 
   5   7  -2  862.31   72.09 
   5   7  -2  851.21   69.49 
   5   7  -2  880.21   69.89 
  -5  -7   2  757.02   72.69 
  -5  -7   2  878.61   70.19 
   4   7  -2  582.34   46.70 
   4   7  -2  578.34   47.30 
   4   7  -2  549.25   49.10 
  -4  -7   2  534.25   48.80 
  -4  -7   2  536.55   47.20 
   3   7  -2  211.48   19.70 
   3   7  -2  198.58   17.20 
   3   7  -2  139.59   17.70 
  -3  -7   2  143.59   17.90 
  -3  -7   2  174.58   17.00 
   2   7  -2 1850.51  157.08 
   2   7  -2 1914.21  154.88 
   2   7  -2 1871.11  154.88 
  -2  -7   2 2154.88  155.38 
   1   7  -2   82.09   12.80 
   1   7  -2   78.09    9.70 
   1   7  -2   90.59   10.70 
  -1  -7   2   89.09   10.60 
   0   7  -2  356.26   32.60 
   0   7  -2  400.06   32.80 
   0  -7   2  417.46   33.10 
  -1   7  -2  290.67   23.50 
  -1   7  -2  240.18   23.90 
  -1   7  -2  276.97   23.40 
   1  -7   2  303.67   23.80 
   1  -7   2  273.37   23.50 
  -2   7  -2  404.36   35.40 
  -2   7  -2  441.06   38.50 
  -2   7  -2  440.66   35.20 
   2  -7   2  438.86   35.30 
   2  -7   2  418.16   35.50 
  -3   7  -2   81.29    8.50 
  -3   7  -2   69.39    8.30 
  -3   7  -2   75.59   13.70 
   3  -7   2   73.19    8.40 
   3  -7   2   67.99    8.30 
  -4   7  -2   36.20    4.80 
  -4   7  -2   30.20    5.60 
  -4   7  -2   38.00   12.00 
   4  -7   2   41.90    5.00 
   4  -7   2   34.30    5.50 
  -5   7  -2  467.95   38.20 
   5  -7   2  506.45   38.20 
   5  -7   2  425.06   37.00 
  -6   7  -2  216.68   20.40 
  -6   7  -2  220.48   24.70 
   6  -7   2  216.08   18.80 
   6  -7   2  261.87   20.40 
  -7   7  -2  706.33   54.69 
  -7   7  -2  673.33   59.09 
   7  -7   2  692.13   54.29 
   7  -7   2  615.54   52.69 
  -8   7  -2  105.79   12.20 
  -8   7  -2  164.28   32.30 
  -8   7  -2   82.09   15.90 
   8  -7   2   86.59    8.80 
   8  -7   2  113.99   11.70 
  -9   7  -2  149.09   29.20 
  -9   7  -2   45.40   14.50 
  -9   7  -2   77.89   11.20 
   9  -7   2   88.09    8.10 
   9  -7   2   74.79    7.60 
   9  -7   2   63.39    9.40 
 -10   7  -2    4.30    9.60 
  10  -7   2    0.90    2.30 
  10  -7   2    3.30    3.20 
  10  -7   2   -3.10    4.30 
 -11   7  -2  183.08   26.90 
  11  -7   2  178.38   19.70 
  11  -7   2  189.78   16.00 
 -12   7  -2   52.89   16.70 
 -13   7  -2   11.90   13.60 
  11   6  -2   26.20   12.90 
 -11  -6   2   35.50   15.30 
  10   6  -2    8.10   10.70 
 -10  -6   2   19.20   16.70 
 -10  -6   2    2.90   11.60 
   9   6  -2   62.09   12.60 
  -9  -6   2   26.80   12.60 
  -9  -6   2   61.49   19.40 
   8   6  -2    5.20    8.40 
   8   6  -2    1.40    8.80 
  -8  -6   2   -7.20   11.70 
  -8  -6   2    9.80   10.00 
   7   6  -2  155.28   17.10 
  -7  -6   2   85.99   14.90 
  -7  -6   2  129.09   18.80 
  -7  -6   2  138.59   23.40 
   6   6  -2  296.77   30.50 
   6   6  -2  350.06   29.50 
  -6  -6   2  316.17   29.40 
  -6  -6   2  286.67   42.80 
  -6  -6   2  278.07   31.10 
   5   6  -2  482.65   43.20 
   5   6  -2  551.84   41.80 
  -5  -6   2  436.76   41.40 
  -5  -6   2  453.85   45.00 
   4   6  -2    0.00    6.10 
   4   6  -2   -1.40    4.40 
   4   6  -2    8.50    5.40 
  -4  -6   2   -2.80    5.20 
  -4  -6   2   -3.40    6.60 
   3   6  -2 1196.48   86.89 
   3   6  -2 1038.40   88.49 
   3   6  -2 1048.10   86.49 
  -3  -6   2 1024.90   87.69 
   2   6  -2   14.20    5.20 
   2   6  -2    5.00    5.10 
   2   6  -2    6.20    3.70 
  -2  -6   2    4.10    2.90 
  -2  -6   2    5.90    4.90 
   1   6  -2   75.39    8.40 
   1   6  -2   81.79    9.20 
   1   6  -2   64.59   10.50 
  -1  -6   2   72.59    8.80 
   0   6  -2   61.79    6.90 
   0   6  -2   46.90    6.40 
   0  -6   2   42.30    6.30 
   0  -6   2   54.89    6.90 
  -1   6  -2  115.29   11.20 
  -1   6  -2  110.79   10.80 
  -1   6  -2  112.29   12.60 
   1  -6   2  119.69   11.30 
   1  -6   2  110.59   10.80 
  -2   6  -2  506.95   40.80 
  -2   6  -2  487.75   41.10 
   2  -6   2  510.55   40.90 
   2  -6   2  519.65   41.20 
  -3   6  -2  458.55   36.10 
  -3   6  -2  445.36   35.60 
   3  -6   2  425.36   37.30 
   3  -6   2  433.16   35.60 
  -4   6  -2 2028.60  158.88 
   4  -6   2 1872.71  158.08 
   4  -6   2 2142.19  158.98 
  -5   6  -2  101.69   10.10 
   5  -6   2   91.69    9.70 
   5  -6   2   96.69    8.90 
  -6   6  -2 1531.95  123.49 
  -6   6  -2 1672.13  127.39 
   6  -6   2 1668.23  123.49 
   6  -6   2 1392.66  122.19 
  -7   6  -2   74.29   13.90 
  -7   6  -2   99.29   10.60 
   7  -6   2   72.79    7.90 
   7  -6   2   88.19    9.30 
  -8   6  -2  260.97   22.60 
  -8   6  -2  241.88   26.60 
   8  -6   2  222.18   19.80 
   8  -6   2  222.48   20.60 
   8  -6   2  269.87   21.50 
  -9   6  -2  163.38   23.50 
   9  -6   2  219.28   18.20 
   9  -6   2  189.78   16.30 
   9  -6   2  174.18   17.10 
 -10   6  -2   69.89   15.50 
  10  -6   2   56.89    7.40 
  10  -6   2   56.59    8.70 
 -11   6  -2   77.19   17.10 
  11  -6   2   76.49    8.90 
  11  -6   2   69.99   10.50 
 -12   6  -2   -3.30   10.80 
 -13   6  -2  189.58   28.00 
  12   5  -2   50.59   13.30 
 -12  -5   2   35.30   15.60 
  11   5  -2  266.37   28.50 
 -11  -5   2  235.08   31.70 
  10   5  -2    8.10    9.60 
 -10  -5   2   28.80   17.60 
 -10  -5   2    3.60   11.10 
   9   5  -2  469.75   42.20 
  -9  -5   2  475.25   45.10 
  -9  -5   2  458.25   51.99 
   8   5  -2  102.79   16.10 
   8   5  -2  103.59   13.90 
  -8  -5   2   96.39   21.10 
  -8  -5   2   62.99   12.00 
  -8  -5   2  131.19   17.70 
   7   5  -2  320.77   31.00 
   7   5  -2  375.66   29.90 
  -7  -5   2  315.47   31.50 
  -7  -5   2  316.47   31.30 
  -7  -5   2  242.88   35.20 
   6   5  -2  106.49   13.50 
   6   5  -2  106.29   15.20 
  -6  -5   2   88.19   12.50 
  -6  -5   2   97.69   18.80 
  -6  -5   2  118.89   16.20 
   5   5  -2 1126.19   88.09 
   5   5  -2 1003.10   85.69 
  -5  -5   2 1138.79   88.49 
  -5  -5   2 1007.40   89.59 
   4   5  -2    4.00    5.00 
   4   5  -2   -0.40    4.30 
  -4  -5   2    3.20    6.30 
  -4  -5   2   -0.80    6.10 
  -4  -5   2    6.80    5.10 
   3   5  -2  154.48   17.50 
   3   5  -2  198.88   17.30 
   3   5  -2  210.18   19.50 
  -3  -5   2  216.68   19.70 
  -3  -5   2  180.28   17.90 
   2   5  -2  661.53   52.09 
   2   5  -2  624.44   50.09 
   2   5  -2  678.93   50.49 
  -2  -5   2  614.54   50.49 
  -2  -5   2  484.45   52.89 
   1   5  -2  395.06   31.30 
   1   5  -2  402.76   31.50 
   1   5  -2  373.16   33.10 
  -1  -5   2  348.27   31.40 
   0   5  -2 1454.35  113.49 
   0   5  -2 1419.56  113.49 
   0  -5   2 1431.16  113.39 
   0  -5   2 1387.26  113.49 
   0  -5   2 1477.05  113.59 
  -1   5  -2  100.39   12.70 
  -1   5  -2  110.59   10.70 
  -1   5  -2  138.89   10.90 
   1  -5   2  127.59   10.80 
   1  -5   2  115.69   10.80 
   1  -5   2  117.99   12.80 
  -2   5  -2  375.86   30.70 
  -2   5  -2  384.86   31.00 
   2  -5   2  371.06   30.70 
   2  -5   2  387.86   31.00 
  -3   5  -2  149.29   12.80 
   3  -5   2  129.39   12.20 
   3  -5   2  160.88   12.90 
  -4   5  -2  866.51   68.49 
   4  -5   2  785.92   67.69 
   4  -5   2  930.51   68.49 
  -5   5  -2   56.59    7.30 
  -5   5  -2   55.89   10.70 
   5  -5   2   72.49    7.50 
   5  -5   2  111.59   19.00 
   5  -5   2   51.49    6.20 
  -6   5  -2   19.20   13.50 
  -6   5  -2   20.00    8.60 
  -6   5  -2   25.60    5.20 
   6  -5   2   20.00    4.50 
  -7   5  -2  704.03   61.19 
  -7   5  -2  695.63   57.99 
   7  -5   2  723.53   57.59 
  -8   5  -2  626.84   53.79 
   8  -5   2  651.63   49.70 
   8  -5   2  551.04   48.80 
  -9   5  -2    0.70    7.90 
  -9   5  -2   15.40   17.10 
   9  -5   2    2.80    4.40 
   9  -5   2    7.40    4.70 
 -10   5  -2   24.80   11.50 
  10  -5   2   18.30    5.70 
  10  -5   2   24.90    6.50 
 -11   5  -2   33.60   12.90 
  11  -5   2   -1.00    5.20 
  11  -5   2    3.60    6.10 
 -12   5  -2    3.80   12.00 
 -13   5  -2   80.39   17.50 
  13  -5   2   45.00    7.30 
  12   4  -2   35.70   11.30 
 -12  -4   2   36.90   14.30 
  11   4  -2  138.59   18.80 
 -11  -4   2  129.09   21.90 
  10   4  -2  115.79   16.00 
 -10  -4   2  119.39   19.60 
 -10  -4   2  138.59   27.70 
   9   4  -2   17.40    8.30 
   9   4  -2   12.70    8.80 
  -9  -4   2   11.80   15.90 
  -9  -4   2   18.00   10.60 
   8   4  -2   29.60    8.80 
   8   4  -2   18.20    8.10 
  -8  -4   2   19.50    9.40 
  -8  -4   2   13.50   10.50 
  -8  -4   2   21.30   14.50 
   7   4  -2   49.10    9.30 
   7   4  -2   55.79   10.90 
  -7  -4   2   28.50    8.10 
  -7  -4   2   31.20   13.70 
  -7  -4   2   32.30   10.00 
   6   4  -2  164.78   18.60 
   6   4  -2  166.58   17.70 
  -6  -4   2  188.08   19.50 
  -6  -4   2  157.48   23.10 
  -6  -4   2  159.58   17.70 
   5   4  -2    6.10    6.10 
   5   4  -2    1.60    4.80 
  -5  -4   2    7.20    8.40 
  -5  -4   2    2.20    5.60 
  -5  -4   2    4.60    4.80 
   4   4  -2   73.69   11.40 
   4   4  -2   94.59   10.60 
  -4  -4   2   94.89   12.30 
  -4  -4   2  100.89   11.00 
  -4  -4   2   79.89   13.50 
   3   4  -2  547.85   45.90 
   3   4  -2  586.14   47.50 
  -3  -4   2  568.94   47.70 
  -3  -4   2  557.44   47.80 
   2   4  -2  245.78   20.60 
   2   4  -2  239.18   20.20 
   2   4  -2  231.78   21.60 
   1   4  -2  515.15   46.00 
   1   4  -2  623.04   46.10 
   1   4  -2  660.03   47.90 
  -1  -4   2  499.05   46.00 
  -1  -4   2  601.04   46.10 
   0   4  -2  442.66   35.40 
   0   4  -2  489.75   36.50 
   0   4  -2  430.16   35.40 
   0  -4   2  454.15   35.50 
   0  -4   2  414.36   35.40 
   0  -4   2  407.86   36.30 
  -1   4  -2  709.43   55.39 
  -1   4  -2  646.24   55.19 
  -1   4  -2  785.82   58.09 
   1  -4   2  656.53   57.49 
   1  -4   2  718.13   55.49 
   1  -4   2  669.73   55.29 
  -2   4  -2  405.76   31.00 
  -2   4  -2  372.06   30.70 
   2  -4   2  401.66   31.10 
   2  -4   2  358.96   30.70 
  -3   4  -2   -1.90    6.20 
  -3   4  -2    3.40    2.20 
   3  -4   2    3.20    7.60 
   3  -4   2    2.70    1.70 
   3  -4   2    4.70    2.20 
  -4   4  -2  107.49   16.60 
  -4   4  -2   74.49   11.30 
  -4   4  -2   68.99    8.10 
   4  -4   2   67.29    7.90 
   4  -4   2  125.39   18.50 
  -5   4  -2  939.81   76.19 
  -5   4  -2  980.30   78.59 
   5  -4   2  936.21   76.59 
  -6   4  -2  238.98   20.80 
  -6   4  -2  219.58   23.30 
   6  -4   2  234.98   20.40 
  -7   4  -2  814.42   68.79 
   7  -4   2  811.02   65.79 
  -8   4  -2   49.80   19.30 
  -8   4  -2   22.20    9.40 
   8  -4   2   28.80    6.10 
   8  -4   2   25.70    6.10 
  -9   4  -2    9.60    9.10 
   9  -4   2   20.60    6.00 
   9  -4   2   23.90    6.20 
 -10   4  -2   24.30   10.50 
  10  -4   2   15.50    5.90 
  10  -4   2    9.30    5.90 
 -11   4  -2   -0.40    9.00 
  11  -4   2    0.10    5.70 
 -12   4  -2    6.40   10.70 
  12  -4   2    9.90    6.70 
 -13   4  -2   -1.20   10.20 
  13  -4   2   -0.10    7.00 
  13   3  -2   -8.00    9.40 
 -13  -3   2   -7.90   11.30 
  12   3  -2   70.99   14.50 
 -12  -3   2   75.39   17.50 
  11   3  -2   45.00   11.00 
 -11  -3   2   50.99   14.30 
  10   3  -2    0.60    7.40 
 -10  -3   2    8.80   10.10 
 -10  -3   2   17.10   17.00 
   9   3  -2  825.82   64.89 
   9   3  -2  728.33   67.89 
  -9  -3   2  738.13   75.09 
  -9  -3   2  817.02   68.49 
   8   3  -2   88.69   13.70 
   8   3  -2   65.39    9.80 
  -8  -3   2   73.99   19.60 
  -8  -3   2   43.20    9.40 
  -8  -3   2   63.89   12.60 
   7   3  -2  635.74   54.69 
   7   3  -2  665.63   52.19 
  -7  -3   2  603.64   52.39 
  -7  -3   2  623.14   59.89 
  -7  -3   2  614.04   54.69 
   6   3  -2   89.99   13.20 
  -6  -3   2   98.09   11.50 
  -6  -3   2   90.29   17.40 
   5   3  -2  282.97   27.60 
   5   3  -2  293.77   26.10 
  -5  -3   2  311.57   28.20 
  -5  -3   2  321.57   31.40 
  -5  -3   2  298.57   26.20 
   4   3  -2   16.70    5.40 
   4   3  -2   17.50    4.50 
  -4  -3   2   11.90    4.30 
  -4  -3   2   15.00    7.50 
  -4  -3   2   25.60    6.00 
   3   3  -2  252.97   23.90 
   3   3  -2  302.07   25.40 
  -3  -3   2  310.77   24.10 
  -3  -3   2  278.37   25.40 
   2   3  -2   17.50    2.90 
   2   3  -2   13.00    3.40 
   2   3  -2   13.40    4.00 
  -2  -3   2   13.70    4.40 
  -2  -3   2   15.30    3.50 
   1   3  -2  353.66   31.20 
   1   3  -2  416.46   32.70 
  -1  -3   2  410.36   31.50 
  -1  -3   2  382.46   31.30 
   0   3  -2  563.54   44.70 
   0   3  -2  572.84   43.10 
   0   3  -2  512.75   43.00 
   0  -3   2  543.45   43.10 
   0  -3   2  554.74   44.70 
   0  -3   2  498.35   43.00 
  -1   3  -2  827.82   68.59 
  -1   3  -2  900.51   68.79 
   1  -3   2  824.72   68.59 
   1  -3   2  925.41   68.79 
  -2   3  -2  643.74   50.89 
   2  -3   2  599.24   50.59 
   2  -3   2  678.23   50.99 
  -3   3  -2    5.40    6.50 
  -3   3  -2   -0.80    2.20 
   3  -3   2    1.60    2.00 
   3  -3   2    6.00    7.60 
  -4   3  -2    2.90    4.20 
  -4   3  -2    2.70    3.10 
  -4   3  -2   -0.70    8.00 
   4  -3   2    6.90    2.80 
   4  -3   2   -1.90    8.40 
  -5   3  -2  168.58   21.70 
  -5   3  -2  148.19   16.00 
   5  -3   2  189.48   25.10 
   5  -3   2  137.09   13.80 
  -6   3  -2   10.70    5.80 
  -6   3  -2   24.10   13.10 
   6  -3   2   12.30    4.00 
   6  -3   2   14.00   13.90 
  -7   3  -2   37.40   16.30 
  -7   3  -2   34.10    8.90 
   7  -3   2   28.80    6.30 
   7  -3   2   27.50    5.80 
  -8   3  -2  285.87   30.40 
   8  -3   2  316.47   27.80 
   8  -3   2  339.37   28.30 
  -9   3  -2  196.38   23.70 
   9  -3   2  217.68   20.90 
 -10   3  -2  176.08   23.10 
  10  -3   2  176.28   18.60 
  10  -3   2  188.18   19.20 
 -11   3  -2   -0.60    8.90 
  11  -3   2    7.10    6.60 
 -12   3  -2    7.70   10.40 
  12  -3   2   -3.80    6.80 
 -13   3  -2    5.70   11.30 
  13  -3   2    4.00    7.80 
  13   2  -2   47.60   18.30 
 -13  -2   2   53.09   15.70 
  12   2  -2    9.00    8.50 
  11   2  -2  110.59   14.30 
 -11  -2   2   81.89   17.20 
  10   2  -2  243.38   25.90 
  10   2  -2  225.98   22.50 
 -10  -2   2  184.18   26.00 
 -10  -2   2  230.78   37.10 
   9   2  -2  250.57   22.60 
  -9  -2   2  189.28   32.50 
  -9  -2   2  230.98   25.70 
   8   2  -2   34.00    7.30 
   8   2  -2   32.60    9.30 
  -8  -2   2   19.70    8.60 
  -8  -2   2   44.90   16.60 
  -8  -2   2   25.10    7.20 
   7   2  -2    3.30    6.50 
   7   2  -2    8.60    5.70 
  -7  -2   2    8.00   11.30 
  -7  -2   2   13.60    7.40 
  -7  -2   2   16.40    5.70 
   6   2  -2  354.96   31.60 
   6   2  -2  352.26   29.30 
  -6  -2   2  321.77   31.30 
  -6  -2   2  307.17   35.20 
  -6  -2   2  376.36   29.70 
   5   2  -2  115.09   11.70 
  -5  -2   2  111.39   17.30 
  -5  -2   2  116.09   11.70 
  -5  -2   2  100.69   13.10 
   4   2  -2   37.00    5.30 
   4   2  -2   40.20    7.10 
  -4  -2   2   37.00    5.30 
  -4  -2   2   41.70    7.30 
   3   2  -2    2.20    2.70 
   3   2  -2    6.20    2.80 
  -3  -2   2    4.00    2.70 
  -3  -2   2    5.30    3.80 
   2   2  -2  311.77   24.30 
   2   2  -2  248.48   22.80 
   2   2  -2  279.47   23.10 
  -2  -2   2  287.07   23.10 
  -2  -2   2  307.47   24.50 
   1   2  -2 1159.58   92.99 
   1   2  -2 1274.57   93.99 
   1   2  -2 1179.08   92.89 
  -1  -2   2 1185.58   93.99 
  -1  -2   2 1082.59   92.89 
  -1  -2   2 1207.38   92.99 
   0   2  -2 1551.04  111.99 
   0   2  -2 1262.37  109.69 
   0  -2   2 1309.77  109.79 
   0  -2   2 1597.24  112.19 
   0  -2   2 1277.37  109.69 
  -1   2  -2   29.90    3.80 
  -1   2  -2   36.30    7.60 
   1  -2   2   34.30    3.80 
   1  -2   2   55.69    8.60 
  -2   2  -2   92.39    8.80 
   2  -2   2  103.99    8.80 
  -3   2  -2  229.08   19.60 
  -3   2  -2  229.38   20.40 
   3  -2   2  238.98   19.50 
  -4   2  -2  120.69   13.40 
   4  -2   2  140.29   12.20 
  -5   2  -2   82.99   11.10 
  -5   2  -2  103.69   18.30 
   5  -2   2  105.29   19.90 
   5  -2   2   65.99   10.20 
  -6   2  -2  201.18   25.60 
  -6   2  -2  123.99   14.90 
   6  -2   2  127.29   14.90 
   6  -2   2  135.39   14.40 
   6  -2   2  121.09   13.30 
  -7   2  -2  442.26   38.60 
   7  -2   2  432.66   36.50 
   7  -2   2  412.86   38.30 
   7  -2   2  431.16   36.60 
  -8   2  -2  163.98   20.60 
  -8   2  -2  258.57   34.00 
   8  -2   2  170.18   18.20 
   8  -2   2  189.88   20.50 
   8  -2   2  190.28   19.20 
  -9   2  -2  314.87   32.30 
  -9   2  -2  310.27   43.70 
   9  -2   2  358.76   33.00 
   9  -2   2  343.67   30.30 
   9  -2   2  337.27   31.50 
 -10   2  -2  405.66   39.30 
  10  -2   2  375.06   36.40 
  10  -2   2  449.76   36.80 
 -11   2  -2   51.39   13.40 
  11  -2   2   58.19   10.50 
 -12   2  -2  192.08   25.60 
  12  -2   2  204.78   22.80 
 -13   2  -2   95.69   17.10 
  13  -2   2   60.29   12.30 
  13   1  -2   16.40    8.80 
 -13  -1   2    0.90   11.90 
  12   1  -2   11.80    8.20 
 -12  -1   2    1.80   10.90 
  11   1  -2   34.40    7.70 
  11   1  -2   25.60    8.40 
 -11  -1   2   42.00   13.00 
  10   1  -2    3.50    6.50 
  10   1  -2    0.10    7.10 
 -10  -1   2    8.40    9.40 
 -10  -1   2    8.70   15.50 
   9   1  -2    0.90    6.70 
   9   1  -2    3.50    5.70 
  -9  -1   2  -11.40   11.70 
  -9  -1   2    9.60    8.20 
   8   1  -2  872.11   74.59 
   8   1  -2  871.31   71.19 
  -8  -1   2  920.01   81.29 
  -8  -1   2  861.11   74.39 
   7   1  -2  217.38   23.90 
   7   1  -2  259.97   21.90 
  -7  -1   2  248.48   30.50 
  -7  -1   2  251.87   22.10 
  -7  -1   2  244.68   24.60 
   6   1  -2  416.66   39.40 
   6   1  -2  454.95   37.10 
  -6  -1   2  477.75   44.40 
  -6  -1   2  456.85   37.30 
  -6  -1   2  446.36   39.60 
   5   1  -2   78.19   10.60 
   5   1  -2   81.49    8.50 
  -5  -1   2   68.99    8.60 
  -5  -1   2   70.59   10.10 
   4   1  -2   81.69    8.00 
   4   1  -2   63.19    9.30 
  -4  -1   2   82.09    9.60 
  -4  -1   2   83.69    8.00 
   3   1  -2   22.20    3.10 
   3   1  -2   21.60    4.50 
  -3  -1   2   17.80    4.20 
  -3  -1   2   17.90    3.00 
   2   1  -2   32.40    3.40 
   2   1  -2   35.40    4.20 
   2   1  -2   47.00    5.50 
  -2  -1   2   38.80    4.30 
  -2  -1   2   42.60    5.30 
   1   1  -2  829.32   66.39 
   1   1  -2  711.23   66.49 
   1   1  -2  962.90   67.29 
  -1  -1   2  918.41   66.59 
  -1  -1   2  816.12   66.39 
   0   1  -2   63.99    5.90 
   0   1  -2   74.49    8.70 
   0  -1   2   62.29    5.90 
   0  -1   2   88.49    9.20 
  -1   1  -2 7156.98  649.14 
   1  -1   2 9125.79  652.53 
  -2   1  -2 1386.16  123.89 
  -2   1  -2 1516.65  120.39 
   2  -1   2 1659.43  120.39 
  -3   1  -2 1697.23  133.29 
   3  -1   2 1612.04  137.89 
   3  -1   2 1744.83  132.99 
   3  -1   2 1661.83  133.29 
  -4   1  -2  629.14   51.19 
   4  -1   2  604.44   51.19 
   4  -1   2  639.24   50.69 
  -5   1  -2  429.16   38.00 
   5  -1   2  429.96   37.30 
   5  -1   2  439.46   37.60 
   5  -1   2  480.55   46.40 
   5  -1   2  477.85   38.50 
  -6   1  -2   66.19   16.20 
  -6   1  -2   32.60    7.40 
   6  -1   2   52.69   17.70 
   6  -1   2   34.40    7.30 
   6  -1   2   40.40    6.90 
  -7   1  -2   38.10   17.10 
  -7   1  -2   40.60    9.20 
   7  -1   2   64.29   20.00 
   7  -1   2   54.79   10.10 
   7  -1   2   64.39    8.90 
   7  -1   2   61.69    9.10 
  -8   1  -2  160.98   18.10 
   8  -1   2  145.49   18.70 
   8  -1   2  145.49   16.10 
   8  -1   2  158.88   17.90 
  -9   1  -2   47.80   10.70 
  -9   1  -2   26.30   19.30 
   9  -1   2   45.50    9.40 
   9  -1   2   67.59   12.00 
   9  -1   2   43.80    9.20 
 -10   1  -2  221.58   25.70 
  10  -1   2  254.47   24.20 
  10  -1   2  208.28   25.30 
 -11   1  -2    3.10    9.50 
  11  -1   2    5.60    8.10 
 -12   1  -2   53.79   13.90 
  12  -1   2   55.69   11.80 
 -13   1  -2   42.80   13.60 
  13  -1   2   28.30   12.10 
  14   0  -2  -10.30    7.40 
 -14   0   2   13.10   13.70 
  13   0  -2   33.40    9.10 
 -13   0   2   32.70   14.10 
  12   0  -2   15.10    7.50 
  12   0  -2   27.10    8.00 
 -12   0   2   33.50   13.20 
  11   0  -2   69.59   10.80 
  11   0  -2   75.99   10.70 
 -11   0   2   73.09   15.30 
  10   0  -2   18.50    8.50 
  10   0  -2   16.00    6.00 
  10   0  -2   24.40    6.90 
 -10   0   2   20.60   10.10 
 -10   0   2   24.70   17.40 
   9   0  -2  120.39   14.40 
   9   0  -2  160.58   20.40 
   9   0  -2  152.08   15.20 
  -9   0   2  200.68   29.60 
  -9   0   2  121.69   18.70 
   8   0  -2  689.43   54.49 
   8   0  -2  612.04   57.79 
  -8   0   2  693.23   58.19 
  -8   0   2  677.63   64.79 
   7   0  -2    4.80    5.30 
   7   0  -2    5.00    4.00 
  -7   0   2    7.80   11.00 
  -7   0   2   12.20    4.50 
  -7   0   2    2.90    6.20 
   6   0  -2   55.59    9.40 
   6   0  -2   52.19    6.10 
  -6   0   2   51.19    9.00 
  -6   0   2   53.69   13.60 
  -6   0   2   42.90    6.20 
   5   0  -2  895.91   69.79 
   5   0  -2  864.01   67.29 
  -5   0   2  835.12   69.49 
  -5   0   2  801.32   67.29 
   4   0  -2   21.90    5.00 
   4   0  -2   23.80    3.30 
  -4   0   2   28.30    5.60 
  -4   0   2   27.00    3.50 
   3   0  -2   88.19    9.30 
   3   0  -2   84.19    7.40 
  -3   0   2   83.89    9.20 
  -3   0   2   84.59    7.50 
   2   0  -2  518.05   40.90 
   2   0  -2  460.55   39.60 
   2   0  -2  519.35   39.90 
  -2   0   2  509.85   39.90 
  -2   0   2  525.25   41.00 
   1   0  -2  219.68   19.00 
  -1   0   2  248.88   19.10 
  -1   0   2  230.58   18.50 
   0   0  -2 1125.89   91.99 
   0   0   2 1147.69   92.29 
  -1   0  -2  125.59   13.10 
  -1   0  -2   89.29    7.60 
   1   0   2   83.79   12.20 
   1   0   2   85.29    7.60 
  -2   0  -2 8590.84  677.93 
  -3   0  -2 1248.08  101.49 
   3   0   2 1280.17  101.69 
   3   0   2 1306.27  106.89 
  -4   0  -2  131.09   18.20 
  -4   0  -2   70.89    8.90 
   4   0   2   70.59    9.00 
   4   0   2   88.99   16.90 
   4   0   2   76.69    9.70 
  -5   0  -2  237.38   31.60 
  -5   0  -2  301.47   24.70 
   5   0   2  262.37   24.80 
   5   0   2  284.17   24.60 
  -6   0  -2   32.90   15.10 
  -6   0  -2   26.40    6.60 
   6   0   2   26.10    7.40 
   6   0   2   26.60    6.90 
   6   0   2   31.20   15.60 
  -7   0  -2  425.26   35.30 
  -7   0  -2  371.46   44.60 
   7   0   2  346.27   34.80 
   7   0   2  416.76   46.90 
   7   0   2  402.66   34.80 
  -8   0  -2   -0.80    6.00 
   8   0   2   11.10    5.80 
   8   0   2    2.10    6.80 
   8   0   2    2.90    5.90 
  -9   0  -2  441.76   55.49 
  -9   0  -2  534.05   45.60 
   9   0   2  521.85   45.60 
   9   0   2  540.45   44.50 
   9   0   2  467.55   43.80 
 -10   0  -2   26.30   10.20 
  10   0   2   22.10    9.70 
  10   0   2   24.60    9.50 
 -11   0  -2   40.00   11.90 
  11   0   2   34.30   10.20 
 -12   0  -2  110.29   18.30 
  12   0   2  119.69   16.60 
  14  -1  -2   41.80    9.60 
 -14   1   2   41.70   15.50 
  13  -1  -2   20.10    7.50 
  13  -1  -2   40.20    8.60 
 -13   1   2   40.10   14.50 
  12  -1  -2   32.10    7.90 
 -12   1   2   28.60   12.50 
  11  -1  -2  174.08   17.40 
  11  -1  -2  181.28   18.00 
 -11   1   2  147.39   22.90 
  10  -1  -2   54.89    7.90 
  10  -1  -2   43.80   12.00 
  10  -1  -2   35.70    7.20 
 -10   1   2   53.69   21.10 
 -10   1   2   45.50   12.50 
   9  -1  -2  300.37   33.00 
   9  -1  -2  365.36   29.10 
   9  -1  -2  303.27   28.90 
  -9   1   2  337.07   33.80 
  -9   1   2  427.56   44.10 
   8  -1  -2  360.36   33.50 
   8  -1  -2  336.57   29.20 
   8  -1  -2  381.66   29.30 
  -8   1   2  297.17   33.00 
   7  -1  -2   -2.30    5.40 
   7  -1  -2    2.60    2.50 
   7  -1  -2    0.90    3.10 
  -7   1   2    8.30   10.90 
  -7   1   2    3.50    6.00 
   6  -1  -2 3089.79  241.68 
   6  -1  -2 3190.68  244.78 
   6  -1  -2 3169.58  241.48 
  -6   1   2 2996.60  241.58 
  -6   1   2 2911.81  244.38 
   5  -1  -2   30.60    3.70 
   5  -1  -2   34.40    6.90 
   5  -1  -2   32.20    3.80 
  -5   1   2   33.40    4.00 
  -5   1   2   21.00    6.40 
   4  -1  -2 1253.77  102.19 
   4  -1  -2 1230.58  102.19 
   4  -1  -2 1475.65  104.69 
  -4   1   2 1358.46  104.59 
  -4   1   2 1231.68  102.19 
   3  -1  -2  605.04   55.69 
   3  -1  -2  796.62   57.69 
   3  -1  -2  668.73   55.49 
  -3   1   2  839.12   57.79 
  -3   1   2  697.23   55.69 
   2  -1  -2  609.54   50.79 
  -2   1   2  617.14   50.89 
  -2   1   2  655.93   49.50 
  -1   1   2 1154.68   91.39 
   0  -1  -2 1184.58   89.59 
   0   1   2 1015.30   89.59 
  -1  -1  -2 4589.14  373.76 
   1   1   2 4849.41  374.06 
  -2  -1  -2    7.30    2.10 
  -2  -1  -2   -1.00    5.70 
   2   1   2    6.00    6.30 
   2   1   2    4.50    2.00 
  -3  -1  -2  918.61   73.99 
   3   1   2  885.51   79.09 
   3   1   2  981.70   74.29 
   3   1   2  908.31   74.49 
  -4  -1  -2   76.09   16.30 
  -4  -1  -2   48.40    7.10 
   4   1   2   44.30    8.00 
   4   1   2   68.59    8.10 
   4   1   2   53.79   14.50 
  -5  -1  -2  197.58   28.10 
  -5  -1  -2  203.28   19.80 
   5   1   2  209.88   29.30 
   5   1   2  218.78   20.10 
   5   1   2  238.58   21.10 
  -6  -1  -2  392.86   46.00 
  -6  -1  -2  413.06   37.30 
   6   1   2  469.75   48.00 
   6   1   2  456.95   38.00 
  -7  -1  -2  308.87   30.50 
  -7  -1  -2  322.67   40.90 
   7   1   2  350.16   31.00 
   7   1   2  335.07   31.10 
   7   1   2  368.76   43.50 
  -8  -1  -2  147.89   17.90 
   8   1   2  178.58   19.70 
   8   1   2  135.99   17.30 
  -9  -1  -2  136.39   36.60 
  -9  -1  -2  176.18   21.00 
   9   1   2  194.38   20.90 
   9   1   2  205.58   22.30 
 -10  -1  -2  458.05   42.40 
  10   1   2  379.26   41.00 
  10   1   2  524.75   41.90 
 -11  -1  -2    6.50    9.10 
  11   1   2   -8.20    9.20 
 -12  -1  -2   97.49   17.60 
  12   1   2   86.99   15.50 
  14  -2  -2   28.60    6.60 
 -14   2   2  -10.00   11.50 
  13  -2  -2   28.50    7.30 
  13  -2  -2   25.60    7.50 
 -13   2   2   28.10   14.30 
 -12   2   2  376.36   39.70 
  11  -2  -2   60.29    8.30 
  11  -2  -2   55.89    8.40 
 -11   2   2   72.59   15.40 
  10  -2  -2  103.99   17.30 
  10  -2  -2  103.89   11.90 
  10  -2  -2  119.79   12.20 
 -10   2   2  115.49   18.40 
   9  -2  -2    6.30    6.10 
   9  -2  -2    4.50    3.80 
   9  -2  -2    8.10    3.80 
  -9   2   2   -3.30   12.60 
  -9   2   2   -3.30    7.60 
   8  -2  -2  258.37   27.90 
   8  -2  -2  269.17   23.60 
   8  -2  -2  298.47   23.50 
  -8   2   2  287.37   28.40 
   7  -2  -2  362.16   29.20 
   7  -2  -2  394.56   33.80 
   7  -2  -2  369.76   29.50 
  -7   2   2  311.67   33.20 
   6  -2  -2   68.79    6.70 
   6  -2  -2   72.69    6.80 
   6  -2  -2   75.19   11.40 
  -6   2   2   78.19   11.10 
   5  -2  -2   54.09    5.20 
   5  -2  -2   54.59    8.80 
   5  -2  -2   59.09    5.00 
  -5   2   2   51.79    8.80 
  -5   2   2   51.59    5.30 
   4  -2  -2  133.89   13.20 
   4  -2  -2  125.19   10.10 
  -4   2   2  126.99   10.00 
  -4   2   2  113.49   10.20 
  -4   2   2  124.59   13.30 
   3  -2  -2  460.85   34.50 
   3  -2  -2  428.06   36.50 
  -3   2   2  445.56   36.60 
  -3   2   2  410.76   34.50 
  -2   2   2   47.00    6.20 
  -2   2   2   50.59    4.60 
  -1   2   2   79.09   10.10 
   0  -2  -2    2.60    3.80 
   0   2   2    0.30    4.20 
  -1  -2  -2  356.56   33.10 
   1   2   2  317.67   33.10 
   1   2   2  403.66   29.70 
   1   2   2  364.76   30.40 
  -2  -2  -2  151.58   19.90 
  -2  -2  -2  197.78   15.90 
   2   2   2  178.68   21.00 
   2   2   2  171.78   17.00 
   2   2   2  185.48   15.80 
  -3  -2  -2  160.68   21.10 
  -3  -2  -2  175.78   15.20 
   3   2   2  116.29   16.00 
   3   2   2  181.38   22.10 
   3   2   2  170.18   15.00 
  -4  -2  -2  116.59   20.10 
  -4  -2  -2   91.69   10.40 
   4   2   2   98.59   18.60 
   4   2   2   94.99   10.50 
   4   2   2   77.99   11.00 
  -5  -2  -2  582.44   48.10 
  -5  -2  -2  496.55   54.79 
   5   2   2  559.14   48.00 
   5   2   2  580.04   55.89 
   5   2   2  648.34   49.00 
  -6  -2  -2   54.99    9.60 
  -6  -2  -2   54.39   18.30 
   6   2   2   65.39   20.00 
   6   2   2   77.49   10.30 
   6   2   2   41.40    9.70 
  -7  -2  -2  154.38   26.50 
  -7  -2  -2  176.58   29.90 
   7   2   2  152.78   18.10 
   7   2   2  194.58   20.60 
  -8  -2  -2   47.20   20.00 
  -8  -2  -2   62.89   11.20 
   8   2   2   77.99   12.60 
   8   2   2   47.30   10.00 
  -9  -2  -2  164.78   20.10 
   9   2   2  127.49   18.50 
   9   2   2  196.08   21.80 
 -10  -2  -2    3.00    8.20 
  10   2   2    0.40    9.90 
  10   2   2   -0.90    7.30 
 -11  -2  -2  147.99   20.70 
  11   2   2  134.39   19.70 
  14  -3  -2   -3.00    3.20 
  14  -3  -2   12.60    6.20 
 -14   3   2    8.00   13.40 
  13  -3  -2  240.48   20.20 
 -13   3   2  158.38   27.40 
  12  -3  -2   31.00    5.90 
  12  -3  -2   35.10    6.60 
 -12   3   2   13.80   12.60 
  11  -3  -2  142.29   13.50 
  11  -3  -2  135.69   13.70 
 -11   3   2  133.49   20.90 
  10  -3  -2   19.90    9.50 
  10  -3  -2   33.80    5.70 
  10  -3  -2   33.10    4.90 
 -10   3   2   18.20   10.90 
   9  -3  -2  247.98   28.30 
   9  -3  -2  305.67   22.80 
   9  -3  -2  261.27   24.00 
  -9   3   2  233.28   28.80 
   8  -3  -2    3.60    2.60 
   8  -3  -2   -8.40    5.60 
   8  -3  -2    3.50    2.10 
  -8   3   2   13.70   12.60 
  -8   3   2    6.30    7.70 
   7  -3  -2  452.55   36.10 
   7  -3  -2  443.26   40.30 
   7  -3  -2  451.55   35.40 
  -7   3   2  432.36   40.20 
   6  -3  -2  918.01   73.79 
   6  -3  -2 1008.90   77.79 
  -6   3   2  902.61   74.09 
  -6   3   2  924.41   77.59 
   5  -3  -2   71.99    6.50 
  -5   3   2   69.79    6.70 
  -5   3   2   75.29   11.10 
  -4   3   2 3772.02  304.77 
  -4   3   2 4020.80  307.87 
   3  -3  -2  861.11   66.29 
  -3   3   2  842.12   66.29 
  -3   3   2  805.82   68.29 
  -2   3   2 1546.05  143.59 
  -2   3   2 2110.79  143.69 
  -1   3   2 1450.75  107.99 
  -1   3   2 1210.88  105.09 
   0   3   2  705.23   62.19 
   0   3   2  771.32   59.59 
  -1  -3  -2  390.56   36.60 
   1   3   2  433.96   33.90 
   1   3   2  396.76   37.40 
  -2  -3  -2   61.69   12.90 
   2   3   2  108.59   11.10 
   2   3   2   63.89   13.50 
   2   3   2   91.19    9.00 
  -3  -3  -2 1745.33  153.78 
   3   3   2 1826.32  153.48 
   3   3   2 1955.30  148.89 
   3   3   2 1949.60  149.19 
  -4  -3  -2    9.80    5.10 
  -4  -3  -2   16.10   10.40 
   4   3   2    9.70   10.80 
   4   3   2    6.10    3.90 
   4   3   2   -1.90    5.90 
  -5  -3  -2  386.26   44.70 
  -5  -3  -2  426.36   37.00 
   5   3   2  467.95   38.10 
   5   3   2  435.06   45.00 
   5   3   2  414.56   36.80 
  -6  -3  -2  153.58   18.70 
  -6  -3  -2  174.58   29.90 
   6   3   2  197.88   21.30 
   6   3   2  191.38   31.30 
   6   3   2  198.18   18.90 
  -7  -3  -2   35.90   17.00 
  -7  -3  -2   45.00    9.70 
   7   3   2   54.09   10.60 
   7   3   2   32.30    8.10 
  -8  -3  -2   60.49   20.50 
  -8  -3  -2   57.79   11.30 
   8   3   2   34.70   10.80 
   8   3   2   51.49   10.30 
  -9  -3  -2   70.69   13.00 
   9   3   2   82.89   14.40 
   9   3   2   58.59   11.50 
 -10  -3  -2   11.50    9.40 
  10   3   2    9.10    7.30 
  10   3   2   12.90   11.10 
 -11  -3  -2   17.50   10.90 
  11   3   2   -0.50   11.10 
  14  -4  -2   -2.50    1.10 
 -14   4   2   -0.90   12.00 
  13  -4  -2  450.55   37.70 
 -13   4   2  429.86   46.50 
  12  -4  -2  304.27   24.10 
  12  -4  -2  282.07   25.70 
 -12   4   2  284.47   34.20 
  11  -4  -2  112.49   11.20 
  11  -4  -2  101.19    9.20 
 -11   4   2   91.39   17.70 
  10  -4  -2  482.35   40.10 
 -10   4   2  516.05   60.29 
 -10   4   2  484.55   46.50 
   9  -4  -2  399.86   32.50 
  -9   4   2  382.56   38.50 
   8  -4  -2  368.96   30.90 
  -8   4   2  327.37   35.80 
  -8   4   2  463.85   44.70 
   7  -4  -2   15.10    2.90 
  -7   4   2   11.90    3.40 
  -7   4   2   14.40    6.80 
   6  -4  -2 1049.49   81.89 
  -6   4   2 1021.70   81.99 
  -6   4   2 1028.20   87.99 
   5  -4  -2    0.60    1.70 
  -5   4   2   -3.40    1.60 
  -5   4   2    5.90    5.80 
   4  -4  -2  782.12   60.49 
  -4   4   2  763.62   60.39 
  -4   4   2  749.53   63.19 
  -4   4   2  747.73   59.99 
  -3   4   2   99.09    9.00 
  -3   4   2   95.69    8.80 
  -2   4   2   65.09    7.30 
  -2   4   2   57.39    6.40 
  -1   4   2   77.29    9.00 
  -1   4   2   85.89   11.60 
   0   4   2   25.00    5.30 
   0   4   2   25.20    7.50 
  -1  -4  -2   -3.30    4.00 
   1   4   2    1.20    4.60 
   1   4   2   -2.10    6.20 
   1   4   2    6.60    3.50 
  -2  -4  -2   65.69   12.60 
   2   4   2   77.59    9.50 
   2   4   2   74.99   10.20 
   2   4   2   69.19   13.80 
  -3  -4  -2  115.59   19.30 
   3   4   2  139.99   20.50 
   3   4   2  130.99   13.60 
   3   4   2  126.59   15.00 
  -4  -4  -2   95.49   21.80 
   4   4   2  101.09   13.70 
   4   4   2  141.39   22.60 
   4   4   2  126.49   13.20 
  -5  -4  -2   54.79   16.70 
   5   4   2   73.39   19.00 
   5   4   2   55.79    9.50 
   5   4   2   54.89   11.30 
  -6  -4  -2   72.79   12.40 
  -6  -4  -2   62.19   19.10 
   6   4   2   84.39   12.80 
   6   4   2   87.89   21.70 
   6   4   2   85.39   11.90 
  -7  -4  -2   -1.00   12.60 
  -7  -4  -2  -10.20    6.40 
   7   4   2    5.10    8.80 
   7   4   2    3.80    6.10 
  -8  -4  -2    3.70    7.70 
  -8  -4  -2    2.30   14.50 
   8   4   2    6.10    9.90 
   8   4   2    6.70    5.90 
  -9  -4  -2   -9.60    7.10 
   9   4   2    3.80   10.00 
   9   4   2   12.00    7.50 
 -10  -4  -2   -2.20    9.20 
  10   4   2   -0.30   10.10 
 -14   5   2   32.90   16.70 
  13  -5  -2   73.59    9.50 
 -13   5   2   82.69   19.30 
  12  -5  -2   -7.30    3.80 
  11  -5  -2  307.27   26.00 
 -11   5   2  294.87   34.00 
  10  -5  -2  129.09   12.50 
 -10   5   2  129.89   20.40 
   9  -5  -2  345.67   31.60 
  -9   5   2  453.15   53.59 
  -9   5   2  330.97   36.30 
   8  -5  -2   85.89    8.80 
  -8   5   2   86.99   15.10 
  -8   5   2   89.79    9.70 
  -8   5   2   97.39   22.70 
   7  -5  -2 1297.47   98.29 
  -7   5   2 1174.48   98.39 
  -7   5   2 1251.87  102.99 
   6  -5  -2    0.40    2.00 
  -6   5   2   -2.30    6.20 
  -6   5   2    1.30    2.40 
   5  -5  -2  157.58   13.50 
  -5   5   2  161.38   17.90 
  -5   5   2  152.28   13.50 
   4  -5  -2 1169.68   94.79 
  -4   5   2 1211.08   94.79 
  -4   5   2 1158.78   94.39 
  -4   5   2 1269.77   97.99 
  -3   5   2  184.58   16.00 
  -3   5   2  181.88   15.80 
  -2   5   2  964.10   79.59 
  -2   5   2 1030.80   79.69 
  -1   5   2  199.38   17.70 
  -1   5   2  180.68   19.90 
  -1   5   2  185.98   16.80 
   0   5   2  180.28   20.50 
   0   5   2  191.58   18.00 
  -1  -5  -2  247.08   23.10 
   1   5   2  179.38   21.00 
   1   5   2  224.28   24.30 
   1   5   2  233.08   21.00 
  -2  -5  -2  941.51   81.09 
   2   5   2  967.90   78.29 
   2   5   2  967.20   81.59 
   2   5   2  956.50   78.19 
  -3  -5  -2  301.37   33.50 
   3   5   2  321.47   29.00 
   3   5   2  358.26   30.50 
   3   5   2  320.97   34.50 
   4   5   2   69.29   12.40 
   4   5   2   78.69   11.10 
   4   5   2   95.79   18.80 
  -5  -5  -2  537.15   60.29 
   5   5   2  778.52   62.99 
   5   5   2  558.64   54.29 
   5   5   2  665.73   53.79 
  -6  -5  -2   30.40   15.10 
   6   5   2   19.60    7.10 
   6   5   2   14.70    9.50 
  -7  -5  -2   17.00   13.70 
   7   5   2   -5.00    9.70 
   7   5   2   -0.80    6.00 
  -8  -5  -2    7.20   15.20 
   8   5   2    4.50   10.50 
   8   5   2    0.80    6.20 
   9   5   2   20.10    8.10 
   9   5   2   41.00   14.10 
  10   5   2    0.70   13.00 
 -14   6   2  -17.00   12.00 
  13  -6  -2  197.78   17.70 
 -13   6   2  141.49   26.10 
  12  -6  -2   44.50    7.10 
 -12   6   2   56.99   16.90 
  11  -6  -2  137.19   12.30 
 -11   6   2   68.49   18.90 
  10  -6  -2  207.18   18.20 
 -10   6   2  194.48   27.00 
   9  -6  -2  118.69   11.90 
  -9   6   2  123.29   12.90 
  -9   6   2  130.39   20.50 
  -9   6   2  135.99   27.10 
   8  -6  -2  148.09   13.90 
  -8   6   2  115.79   19.60 
  -8   6   2  154.78   14.50 
  -8   6   2  220.18   29.90 
   7  -6  -2  498.95   41.10 
  -7   6   2  523.55   46.70 
  -7   6   2  507.05   41.30 
   6  -6  -2  503.85   39.90 
  -6   6   2  450.95   44.20 
  -6   6   2  501.85   40.00 
   5  -6  -2   38.90    5.10 
  -5   6   2   35.30    5.00 
  -5   6   2   38.80    9.60 
  -5   6   2   36.60    4.20 
  -4   6   2 1004.40   79.09 
  -4   6   2  988.10   79.49 
  -3   6   2    0.80    3.40 
  -3   6   2    6.20    3.20 
  -2   6   2   68.19    8.20 
  -2   6   2   55.89    8.20 
  -2   6   2   84.29   11.90 
  -1   6   2   12.20    6.60 
  -1   6   2   17.10    4.80 
  -1   6   2   14.10    5.30 
   0   6   2   36.90    7.90 
   0   6   2   27.70    8.90 
   1   6   2   10.40    8.10 
   1   6   2   14.90    5.60 
   1   6   2   13.90    7.10 
  -2  -6  -2    0.60    5.80 
   2   6   2    0.50    7.90 
   2   6   2   -8.50    6.10 
  -3  -6  -2   60.09   13.00 
   3   6   2   45.00   13.20 
   3   6   2   53.09    9.00 
   3   6   2   36.50   10.40 
   4   6   2  215.08   25.60 
   4   6   2  242.78   23.60 
   4   6   2  253.17   30.70 
  -5  -6  -2   38.20   14.80 
   5   6   2   43.40    8.90 
   5   6   2   42.40   11.80 
  -6  -6  -2   31.60   14.30 
   6   6   2    2.20    6.00 
   6   6   2    1.90    9.10 
  -7  -6  -2  -15.10   11.60 
   7   6   2    6.20    6.10 
   7   6   2    7.00   13.80 
  -8  -6  -2   -4.00   13.40 
   8   6   2   -0.10    6.80 
   8   6   2   22.20   12.40 
   9   6   2   16.80   12.80 
 -14   7   2   21.70   16.00 
  13  -7  -2   25.70    5.50 
 -13   7   2   -7.20   12.50 
  12  -7  -2   -5.40    4.30 
 -12   7   2    1.10   11.90 
  11  -7  -2  131.69   13.10 
 -11   7   2  119.69   22.20 
  10  -7  -2   27.30    5.30 
 -10   7   2   31.80   12.90 
   9  -7  -2  234.78   20.50 
  -9   7   2  284.97   37.30 
  -9   7   2  236.88   21.20 
  -9   7   2  184.68   27.10 
   8  -7  -2    8.50    3.70 
  -8   7   2   -3.80   13.40 
  -8   7   2   11.00    9.80 
  -8   7   2   11.80    4.40 
   7  -7  -2  161.18   15.10 
  -7   7   2  156.28   15.20 
  -7   7   2  222.88   29.60 
  -7   7   2  161.78   22.10 
   6  -7  -2   48.00    6.40 
  -6   7   2   57.49    6.70 
  -6   7   2   24.20    9.80 
  -5   7   2  527.55   42.30 
  -5   7   2  556.24   43.10 
  -5   7   2  480.15   46.60 
  -4   7   2   11.70    4.20 
  -4   7   2    8.80    3.80 
  -3   7   2   28.70    5.90 
  -3   7   2   29.30    5.60 
  -2   7   2  593.44   50.99 
  -2   7   2  565.44   47.70 
  -1   7   2  129.49   14.00 
  -1   7   2  122.89   20.20 
  -1   7   2  140.29   17.60 
   0   7   2   64.39    8.80 
   0   7   2   47.80    9.40 
   0   7   2   44.30   10.70 
   1   7   2   43.20    9.10 
   1   7   2   55.49   11.40 
   1   7   2   35.40    8.90 
   2   7   2   18.00    8.80 
   2   7   2    4.20    8.30 
   2   7   2   17.40    6.60 
  -3  -7  -2  186.08   21.60 
   3   7   2  170.08   18.60 
   3   7   2  142.89   19.00 
   3   7   2  171.88   23.20 
  -4  -7  -2    2.10    8.70 
   4   7   2    7.50    9.50 
   4   7   2   -0.80    5.40 
  -5  -7  -2  126.59   22.00 
   5   7   2  136.59   19.00 
   5   7   2  114.89   15.90 
  -6  -7  -2  212.78   31.50 
   6   7   2  236.78   24.50 
   6   7   2  270.57   32.10 
  -7  -7  -2   29.00   17.30 
   7   7   2   50.69   13.60 
   7   7   2   47.20   11.60 
  -8  -7  -2   59.49   19.10 
   8   7   2   35.00   10.40 
   8   7   2   32.70   14.10 
 -13   8   2   80.19   20.60 
  12  -8  -2   30.00    5.90 
 -12   8   2    9.70   13.90 
  11  -8  -2  669.13   52.69 
 -11   8   2  585.24   61.09 
  10  -8  -2    1.60    3.70 
 -10   8   2    5.00    5.20 
 -10   8   2    9.10   12.20 
   9  -8  -2   19.30    4.80 
  -9   8   2   28.00   20.30 
  -9   8   2   33.20   12.50 
  -9   8   2   24.40    7.30 
   8  -8  -2   11.50    4.00 
  -8   8   2    3.50   15.50 
  -8   8   2    1.50    4.10 
  -8   8   2   11.40    9.50 
   7  -8  -2   -1.80    3.40 
  -7   8   2   13.60    9.60 
  -7   8   2    9.30   14.30 
  -7   8   2    1.20    3.70 
  -6   8   2  241.48   20.80 
  -6   8   2  289.97   28.00 
  -6   8   2  256.87   22.10 
  -5   8   2   90.49   10.20 
  -5   8   2   90.29   15.20 
  -4   8   2   -0.70    4.50 
  -4   8   2    3.30    4.30 
  -3   8   2 1340.97  102.69 
  -3   8   2 1222.98  102.89 
  -2   8   2  348.57   33.60 
  -2   8   2  349.27   30.50 
  -1   8   2    1.70    6.60 
  -1   8   2   -0.50    6.70 
  -1   8   2    1.00    5.10 
   0   8   2   -6.70    5.00 
   0   8   2    2.80    6.40 
   0   8   2    3.90    7.00 
   1   8   2  118.19   15.20 
   1   8   2  104.49   13.50 
   1   8   2   91.59   14.70 
   1   8   2  108.79   14.80 
   2   8   2   50.99   10.20 
   2   8   2   34.60   10.00 
   2   8   2   43.50   11.10 
   3   8   2    1.80    6.20 
   3   8   2   -3.10    8.60 
  -4  -8  -2   30.70   10.60 
   4   8   2   15.70    7.70 
   4   8   2   37.30   12.10 
  -5  -8  -2   67.09   16.20 
   5   8   2   81.79   13.00 
   5   8   2   63.59   15.70 
  -6  -8  -2  184.58   25.10 
   6   8   2  123.19   21.20 
   6   8   2  128.89   19.70 
  -7  -8  -2    2.00    7.50 
   7   8   2    3.70    7.10 
   7   8   2    1.60   13.60 
 -13   9   2   35.50   17.90 
  12  -9  -2   60.49    8.30 
 -12   9   2   45.90   17.50 
  11  -9  -2    6.00    4.50 
 -11   9   2   -9.50   10.70 
 -11   9   2    5.10    5.80 
  10  -9  -2  185.68   18.00 
 -10   9   2  154.18   29.30 
 -10   9   2  212.08   19.20 
   9  -9  -2   64.69    8.80 
  -9   9   2   67.39    9.20 
  -9   9   2   71.49   16.60 
  -9   9   2   91.79   26.20 
   8  -9  -2  274.57   26.10 
  -8   9   2  371.76   42.00 
  -8   9   2  356.86   34.40 
  -8   9   2  282.47   26.40 
  -7   9   2    2.50    9.30 
  -7   9   2    1.30    4.10 
  -7   9   2  -16.80   12.60 
  -6   9   2   81.09   20.10 
  -6   9   2   72.69   14.70 
  -6   9   2   75.69    7.90 
  -6   9   2   66.29    9.10 
  -5   9   2  104.99   11.10 
  -5   9   2   80.69    9.80 
  -4   9   2  325.37   30.50 
  -4   9   2  375.26   30.40 
  -3   9   2    0.50    6.20 
  -3   9   2   -0.50    6.20 
  -3   9   2   -2.20    4.80 
  -2   9   2    7.40    7.10 
  -2   9   2    6.50    7.10 
  -2   9   2   11.60    6.00 
  -1   9   2  196.68   22.10 
  -1   9   2  199.48   21.40 
  -1   9   2  210.28   20.40 
   0   9   2  156.58   15.90 
   0   9   2  125.99   17.40 
   0   9   2  213.98   18.70 
   1   9   2  184.68   21.30 
   1   9   2  155.68   21.10 
   1   9   2  181.08   19.50 
   2   9   2   17.10    8.70 
   2   9   2   41.60   11.60 
   2   9   2   32.50    9.60 
   3   9   2  123.69   19.30 
   3   9   2  174.78   19.70 
   3   9   2  173.78   20.00 
   4   9   2   30.90    9.50 
   4   9   2   19.20   12.50 
   5   9   2  179.68   23.90 
   5   9   2  182.28   22.30 
   6   9   2   70.49   16.00 
   6   9   2   49.60   10.80 
  13 -10  -2   -0.10    3.90 
 -13  10   2   -3.00   14.70 
  12 -10  -2   15.60    7.50 
 -12  10   2   47.80   17.60 
  11 -10  -2   34.40    6.80 
 -11  10   2   42.80   16.90 
 -11  10   2   30.00    7.70 
  10 -10  -2  378.96   34.70 
 -10  10   2  411.26   44.00 
 -10  10   2  443.16   35.70 
   9 -10  -2   28.50    6.20 
  -9  10   2   22.00    6.50 
  -9  10   2   12.80   12.40 
  -9  10   2   26.50   22.40 
  -8  10   2   76.09   10.00 
  -8  10   2   86.19   25.80 
  -8  10   2   64.59   16.20 
  -7  10   2   62.19   15.40 
  -7  10   2   97.99   23.20 
  -7  10   2   69.09    7.80 
  -7  10   2  101.49   10.80 
  -6  10   2   47.50    7.30 
  -6  10   2   48.20   13.10 
  -6  10   2   63.49   18.90 
  -6  10   2   69.59    9.10 
  -5  10   2   46.00    7.60 
  -5  10   2   57.19    8.50 
  -5  10   2   32.30   14.80 
  -4  10   2  386.96   33.50 
  -4  10   2  404.86   37.70 
  -4  10   2  339.07   38.00 
  -4  10   2  391.36   33.40 
  -3  10   2  221.98   25.30 
  -3  10   2  220.08   22.50 
  -3  10   2  246.98   22.70 
  -2  10   2   65.69   11.80 
  -2  10   2  107.89   12.80 
  -2  10   2   76.49   11.80 
  -1  10   2 1053.99   87.19 
  -1  10   2 1066.89   87.09 
   0  10   2   51.19   10.10 
   0  10   2   24.20   10.20 
   0  10   2   26.70   10.60 
   1  10   2  104.89   16.20 
   1  10   2   88.79   15.60 
   1  10   2  125.09   15.80 
   2  10   2  162.08   21.20 
   2  10   2  148.99   28.40 
   3  10   2   21.50    9.00 
   3  10   2    8.20    9.50 
   3  10   2   15.10   12.00 
   4  10   2    9.40    7.90 
   4  10   2   -8.00    9.30 
   4  10   2  -14.60   11.50 
   5  10   2   11.30   10.50 
   5  10   2  -28.50   11.20 
  12 -11  -2   -8.70    3.90 
 -12  11   2   12.10    7.20 
 -12  11   2   29.10   16.40 
  11 -11  -2   79.79   10.80 
 -11  11   2   80.79   20.60 
 -11  11   2   75.69   11.10 
 -10  11   2   13.90   13.30 
 -10  11   2    8.90    6.40 
  -9  11   2   82.09   19.30 
  -9  11   2   88.39   11.70 
  -9  11   2   94.39   31.60 
  -8  11   2  150.28   16.30 
  -8  11   2  164.78   28.10 
  -7  11   2  113.99   26.90 
  -7  11   2  123.49   13.70 
  -7  11   2  126.99   20.80 
  -7  11   2  110.89   11.50 
  -6  11   2  147.49   26.20 
  -6  11   2  151.18   21.70 
  -6  11   2  117.59   14.60 
  -6  11   2  153.28   15.50 
  -5  11   2   52.29   15.60 
  -5  11   2   48.80    9.00 
  -5  11   2   27.40    9.30 
  -4  11   2  397.66   36.50 
  -4  11   2  429.06   40.60 
  -4  11   2  430.86   36.80 
  -4  11   2  410.86   41.20 
  -3  11   2   54.19   10.50 
  -3  11   2   63.39   10.60 
  -3  11   2   49.00   10.70 
  -3  11   2   53.79   11.30 
  -2  11   2  392.76   38.10 
  -2  11   2  458.75   38.20 
  -1  11   2  140.19   16.90 
  -1  11   2  112.79   16.80 
   0  11   2   12.40    9.20 
   0  11   2    3.90   10.30 
   0  11   2    5.00    8.20 
   1  11   2  429.06   42.20 
   1  11   2  402.26   38.90 
   1  11   2  408.36   40.70 
   2  11   2    2.80    8.20 
   2  11   2   15.00   10.20 
   2  11   2   33.30   12.80 
   3  11   2   47.80   14.20 
   3  11   2   27.80   12.20 
   4  11   2   30.10   12.40 
   4  11   2   11.70   13.70 
 -11  12   2  112.29   14.20 
 -11  12   2  102.79   23.40 
 -10  12   2  300.77   27.50 
 -10  12   2  278.57   37.00 
  -9  12   2    5.80   13.00 
  -9  12   2    4.70    6.20 
  -8  12   2  654.03   66.09 
  -8  12   2  759.72   59.99 
  -7  12   2   79.99   18.30 
  -7  12   2  118.49   13.50 
  -7  12   2  118.19   26.20 
  -7  12   2   88.59   10.30 
  -6  12   2   39.80   13.50 
  -6  12   2   15.10   15.10 
  -6  12   2   12.10    9.50 
  -6  12   2   20.90    7.40 
  -5  12   2  167.78   18.60 
  -5  12   2  157.78   18.30 
  -5  12   2  158.38   22.50 
  -4  12   2  126.29   18.60 
  -4  12   2  135.79   16.30 
  -4  12   2  137.69   19.70 
  -4  12   2  127.59   15.70 
  -3  12   2   31.80   10.20 
  -3  12   2   44.50   10.20 
  -2  12   2  231.78   25.00 
  -2  12   2  207.38   24.00 
  -1  12   2  405.46   41.20 
  -1  12   2  477.95   40.80 
   0  12   2    2.70   13.80 
   0  12   2   11.90    9.60 
   1  12   2  278.67   34.60 
   1  12   2  354.76   33.20 
   2  12   2   70.09   14.60 
   2  12   2   45.30   15.20 
   3  12   2    1.50   11.20 
   3  12   2   -6.10   12.10 
 -10  13   2   28.00   15.50 
 -10  13   2   28.60    8.20 
  -9  13   2   18.10   14.90 
  -9  13   2   17.30    7.30 
  -8  13   2   28.30   26.70 
  -8  13   2   20.60   14.20 
  -8  13   2   43.60    9.20 
  -7  13   2   40.30   18.60 
  -7  13   2   44.60    7.30 
  -7  13   2   31.50    8.90 
  -7  13   2   48.00   16.30 
  -6  13   2  226.08   24.30 
  -6  13   2  248.88   33.50 
  -6  13   2  246.68   31.60 
  -6  13   2  263.37   33.70 
  -6  13   2  240.08   23.90 
  -5  13   2   21.70    9.90 
  -5  13   2   16.60   11.20 
  -5  13   2   19.20    8.30 
  -5  13   2   22.00    8.80 
  -4  13   2    1.90    8.50 
  -4  13   2    2.80   10.80 
  -3  13   2    4.90    8.20 
  -3  13   2    2.70    9.20 
  -2  13   2  109.79   16.50 
  -2  13   2  109.79   17.10 
  -1  13   2   -5.20   10.30 
  -1  13   2   -1.80    8.70 
   0  13   2   43.60   13.00 
   0  13   2   77.79   16.50 
   1  13   2  105.59   19.40 
   1  13   2  138.09   19.10 
  -7  14   2  -14.50   11.40 
  -7  14   2   -0.70   10.20 
  -7  14   2   -1.60    7.20 
  -7  14   2   -3.60   14.40 
  -6  14   2  318.57   39.70 
  -6  14   2  337.17   32.80 
  -6  14   2  359.06   37.10 
  -6  14   2  417.26   34.60 
  -5  14   2  256.67   26.40 
  -5  14   2  235.58   25.90 
  -4  14   2   36.60   11.20 
  -4  14   2   29.50   10.60 
  -3  14   2  149.19   18.20 
  -3  14   2   87.69   16.70 
  -2  14   2  107.59   18.30 
  -2  14   2  143.79   18.80 
   1  15  -3    0.30   10.80 
   1  15  -3    5.40    9.40 
   0  15  -3   15.70   10.70 
   0  15  -3    1.00   10.60 
  -1  15  -3   87.89   15.10 
  -1  15  -3   85.39   14.60 
  -2  15  -3   29.00   10.30 
  -2  15  -3   32.60   10.90 
  -3  15  -3   17.70    9.70 
  -3  15  -3   25.20    9.60 
  -4  15  -3  282.27   27.10 
  -4  15  -3  239.58   26.40 
  -5  15  -3    5.90    7.40 
  -5  15  -3   21.00    9.50 
   5 -15   3   58.49   10.10 
  -6  15  -3   58.89    9.80 
  -6  15  -3   69.59   12.60 
  -7  15  -3   35.30   10.50 
  -7  15  -3   35.70   16.80 
  -8  15  -3    4.10   21.70 
  -8  15  -3  -19.10   11.50 
  -8  15  -3    3.90    8.70 
   3  14  -3   15.20   12.40 
   3  14  -3   18.60   10.10 
   2  14  -3   18.70   11.00 
   2  14  -3    0.10    8.50 
   1  14  -3   83.39   15.80 
   1  14  -3  137.19   16.80 
   0  14  -3   38.70   10.50 
  -1  14  -3  111.49   15.90 
  -1  14  -3  126.79   16.80 
  -2  14  -3    1.20    7.60 
  -2  14  -3    2.90    7.30 
  -3  14  -3  286.57   25.40 
  -3  14  -3  239.38   25.00 
   3 -14   3  206.18   26.50 
  -4  14  -3    2.90    7.60 
  -4  14  -3   -2.80    6.60 
   4 -14   3    4.50    8.30 
  -5  14  -3  322.07   29.80 
  -5  14  -3  301.27   28.60 
  -5  14  -3  268.47   32.90 
   5 -14   3  348.07   29.40 
  -6  14  -3  214.28   22.60 
  -6  14  -3  213.48   31.70 
  -7  14  -3  -26.50   14.00 
  -7  14  -3    7.40    7.60 
  -8  14  -3  212.28   33.10 
  -8  14  -3  294.77   27.20 
  -9  14  -3   24.30   16.40 
  -9  14  -3   61.09   11.70 
   5  13  -3   -4.10   12.60 
   5  13  -3   25.00   10.80 
   4  13  -3   45.40   11.70 
   4  13  -3   27.70   12.90 
   3  13  -3  300.57   28.90 
   3  13  -3  251.67   30.70 
   2  13  -3    3.30    8.00 
   2  13  -3   18.80    9.80 
   1  13  -3  313.87   31.70 
   1  13  -3  304.77   30.00 
   0  13  -3   58.49   12.50 
   0  13  -3   56.49   12.10 
  -1  13  -3   48.70   10.60 
  -1  13  -3   54.19   11.00 
  -2  13  -3   -4.60    7.20 
  -2  13  -3   -5.90    6.40 
   2 -13   3   16.20    8.40 
  -3  13  -3   68.19   10.90 
  -3  13  -3   40.40    8.80 
   3 -13   3   47.00   16.60 
  -4  13  -3   39.20    8.90 
  -4  13  -3    9.20    8.10 
  -4  13  -3   31.90    7.70 
   4 -13   3   33.80    8.20 
  -5  13  -3   30.40    7.50 
  -5  13  -3   38.10    9.10 
   5 -13   3   49.90    9.30 
  -6  13  -3  352.76   35.50 
  -6  13  -3  373.36   44.70 
   6 -13   3  453.35   35.20 
  -7  13  -3   -5.40    6.30 
  -7  13  -3  -13.40   16.50 
  -8  13  -3  206.78   20.10 
  -8  13  -3  121.49   24.10 
  -9  13  -3   42.30   17.00 
  -9  13  -3   54.99   11.30 
 -10  13  -3   66.29   11.90 
 -10  13  -3   22.60   16.70 
   6  12  -3  100.09   18.70 
   6  12  -3  108.29   17.40 
   5  12  -3   -5.00   10.60 
   5  12  -3   13.30    9.50 
   4  12  -3  223.88   26.50 
   4  12  -3  231.38   25.00 
   3  12  -3   17.30    8.30 
   3  12  -3   -0.70   10.90 
   2  12  -3   45.80   11.80 
   2  12  -3   29.20   10.10 
   1  12  -3  133.09   16.60 
   1  12  -3  122.29   16.00 
   0  12  -3    0.80    6.40 
   0  12  -3    5.00    7.40 
   0 -12   3  -16.10    7.00 
  -1  12  -3  104.49   13.50 
  -1  12  -3  111.29   13.60 
   1 -12   3   95.59   14.10 
  -2  12  -3   65.49   10.20 
  -2  12  -3   64.99   10.40 
   2 -12   3   51.09   10.50 
  -3  12  -3  324.57   30.70 
  -3  12  -3  333.77   30.40 
  -3  12  -3  357.26   30.70 
   3 -12   3  348.67   30.70 
  -4  12  -3   46.70    9.00 
  -4  12  -3   42.50    7.70 
  -4  12  -3   41.20   12.70 
   4 -12   3   56.29    9.20 
  -5  12  -3  966.10   88.99 
  -5  12  -3  947.71   81.69 
   5 -12   3 1074.29   81.19 
  -6  12  -3  156.28   27.90 
  -6  12  -3  152.78   17.30 
   6 -12   3  156.98   16.40 
  -7  12  -3  491.85   50.59 
  -7  12  -3  342.87   34.90 
   7 -12   3  392.46   33.50 
  -8  12  -3  503.65   43.00 
  -8  12  -3  470.95   49.10 
  -9  12  -3   -6.80    7.00 
  -9  12  -3   -3.80   12.10 
 -10  12  -3  112.89   23.10 
 -10  12  -3   95.69   16.20 
 -11  12  -3    2.70    8.70 
 -11  12  -3   10.20   14.40 
   7  11  -3   24.60   11.30 
   7  11  -3   23.50   13.10 
   6  11  -3   61.69   14.40 
   6  11  -3   77.69   13.50 
   5  11  -3   92.59   14.50 
   5  11  -3   98.19   16.10 
   4  11  -3  292.97   35.00 
   3  11  -3  419.56   37.90 
   3  11  -3  421.46   39.10 
   2  11  -3  206.48   22.40 
   2  11  -3  172.58   19.80 
   1  11  -3  932.51   81.19 
   1  11  -3  925.71   76.79 
   1  11  -3  933.51   76.89 
  -1 -11   3  942.81   77.29 
   0  11  -3   62.59   10.00 
   0  11  -3   29.60    7.80 
   0 -11   3   19.40    9.30 
  -1  11  -3  213.18   21.20 
  -1  11  -3  212.88   22.00 
   1 -11   3  224.68   21.90 
  -2  11  -3  103.39   11.40 
  -2  11  -3   57.99   10.20 
   2 -11   3   90.69   11.30 
   2 -11   3   72.99   11.00 
  -3  11  -3  104.89   16.90 
  -3  11  -3  119.39   13.60 
  -3  11  -3  127.09   13.30 
   3 -11   3  122.59   14.40 
   3 -11   3  103.59   13.40 
  -4  11  -3   -3.30    5.00 
  -4  11  -3   -0.20    7.60 
  -4  11  -3   -1.80    8.70 
   4 -11   3   -3.70    5.20 
   4 -11   3   -3.20    4.10 
  -5  11  -3   83.59    9.80 
  -5  11  -3   59.19   10.40 
  -5  11  -3   94.49   20.00 
   5 -11   3   86.49   10.30 
   5 -11   3   75.19   10.60 
  -6  11  -3  394.06   42.30 
  -6  11  -3  327.47   30.10 
   6 -11   3  300.57   29.50 
   6 -11   3  340.47   29.70 
  -7  11  -3   64.49   21.80 
  -7  11  -3   47.70    8.80 
   7 -11   3   30.50    7.30 
   7 -11   3   33.90    6.10 
  -8  11  -3  309.67   36.70 
  -8  11  -3  319.07   31.40 
   8 -11   3  367.86   28.60 
  -9  11  -3    8.90    7.70 
  -9  11  -3   -4.60   11.50 
 -10  11  -3    9.80   14.30 
 -10  11  -3    8.90    7.90 
 -11  11  -3    2.90   12.50 
 -12  11  -3   19.70   15.70 
   8  10  -3   58.09   13.20 
   8  10  -3   38.20   12.60 
   7  10  -3   71.09   15.50 
   7  10  -3   77.89   14.10 
   6  10  -3   13.20   10.60 
   6  10  -3   17.50    9.20 
   5  10  -3   -5.60    8.90 
   5  10  -3  -15.00    6.40 
   4  10  -3   91.39   12.60 
   4  10  -3   48.90   14.10 
   4  10  -3   78.89   13.80 
   3  10  -3   29.20    8.40 
   3  10  -3   30.20   10.00 
   3  10  -3   27.40    9.60 
   2  10  -3  166.98   18.10 
   2  10  -3  187.48   20.20 
   2  10  -3  173.78   23.00 
  -2 -10   3  176.38   20.10 
   1  10  -3   29.80    7.50 
   1  10  -3   32.30    8.30 
  -1 -10   3   34.20    8.80 
   0  10  -3   11.20    6.70 
   0  10  -3   11.30    5.90 
   0 -10   3   35.40    8.30 
  -1  10  -3  365.76   32.20 
  -1  10  -3  332.97   31.70 
   1 -10   3  404.26   32.50 
  -2  10  -3    4.90    5.40 
  -2  10  -3    4.60    5.20 
  -2  10  -3    3.40    5.10 
   2 -10   3   -2.80    4.30 
   2 -10   3   -1.30    5.00 
  -3  10  -3   70.49    9.10 
  -3  10  -3   72.79    9.60 
  -3  10  -3   65.29   13.50 
   3 -10   3   72.99    9.60 
  -4  10  -3   16.00   11.30 
  -4  10  -3   11.50    5.50 
  -4  10  -3    8.40    4.80 
   4 -10   3   14.20    5.30 
   4 -10   3   26.70    5.80 
  -5  10  -3   97.69   20.40 
  -5  10  -3   92.19   11.40 
   5 -10   3   96.89   11.00 
   5 -10   3   75.89   10.70 
  -6  10  -3  212.18   30.10 
  -6  10  -3  157.78   16.90 
   6 -10   3  161.98   15.80 
  -7  10  -3  255.07   32.20 
  -7  10  -3   99.79   20.20 
  -7  10  -3  142.59   16.50 
   7 -10   3  143.39   16.20 
   7 -10   3  165.58   14.60 
  -8  10  -3  182.68   32.40 
  -8  10  -3  120.99   14.80 
  -8  10  -3  127.49   21.50 
   8 -10   3  124.29   14.50 
   8 -10   3  116.59   11.70 
  -9  10  -3   41.30   15.60 
  -9  10  -3   67.79   10.60 
 -10  10  -3  415.96   43.60 
 -10  10  -3  406.76   37.40 
 -11  10  -3   19.30    8.90 
 -11  10  -3   25.70   14.80 
 -12  10  -3  116.79   24.20 
   9   9  -3   -2.70    9.60 
   9   9  -3   18.60   11.80 
  -9  -9   3   -9.80    7.30 
   8   9  -3  344.17   34.10 
   8   9  -3  357.26   35.80 
   7   9  -3   14.40   10.90 
  -7  -9   3   33.00   16.80 
   6   9  -3  155.98   17.00 
   6   9  -3  143.39   18.50 
  -6  -9   3  105.89   18.30 
   5   9  -3  221.98   26.10 
   5   9  -3  267.67   24.00 
   5   9  -3  290.67   25.80 
  -5  -9   3  205.68   22.80 
   4   9  -3  150.48   18.10 
   4   9  -3  155.58   20.50 
   4   9  -3  150.78   17.30 
   3   9  -3   16.60    8.40 
   3   9  -3   21.60    6.60 
   3   9  -3    3.10    7.90 
  -3  -9   3   10.60    7.30 
   2   9  -3   85.79   12.40 
   2   9  -3  126.09   17.20 
   2   9  -3  112.99   13.80 
  -2  -9   3  137.29   15.40 
   1   9  -3  466.05   38.70 
   1   9  -3  417.86   41.30 
   1   9  -3  420.56   38.00 
  -1  -9   3  482.05   38.90 
   0   9  -3   13.10    6.10 
   0   9  -3   10.60    4.70 
   0  -9   3   19.40    6.40 
  -1   9  -3  924.51   69.09 
  -1   9  -3  858.51   68.89 
   1  -9   3  778.92   68.79 
   1  -9   3  834.52   68.89 
  -2   9  -3  447.46   43.50 
  -2   9  -3  469.65   40.70 
  -2   9  -3  518.25   40.70 
   2  -9   3  530.35   40.90 
   2  -9   3  480.35   40.90 
  -3   9  -3  465.95   36.30 
  -3   9  -3  391.26   41.30 
  -3   9  -3  430.06   36.60 
   3  -9   3  417.76   36.60 
   3  -9   3  461.15   36.40 
  -4   9  -3  247.18   22.90 
  -4   9  -3  232.88   23.30 
  -4   9  -3  317.27   32.20 
   4  -9   3  282.57   23.60 
   4  -9   3  262.67   22.90 
  -5   9  -3  297.97   24.70 
   5  -9   3  280.67   24.40 
   5  -9   3  258.27   23.50 
  -6   9  -3   -2.70   13.20 
  -6   9  -3    2.60    4.80 
   6  -9   3    0.90    4.30 
   6  -9   3   -2.60    3.30 
  -7   9  -3   94.69   22.50 
  -7   9  -3   31.60    7.70 
  -7   9  -3   50.89   12.90 
   7  -9   3   53.29    6.10 
   7  -9   3   41.20    7.80 
  -8   9  -3  238.08   30.50 
  -8   9  -3  247.98   23.70 
   8  -9   3  236.78   20.60 
   8  -9   3  271.97   23.00 
  -9   9  -3  306.27   29.80 
  -9   9  -3  385.76   37.10 
   9  -9   3  312.97   26.50 
   9  -9   3  351.26   29.40 
 -10   9  -3   11.70   12.50 
 -10   9  -3    1.60    7.00 
 -11   9  -3   17.80   13.50 
 -12   9  -3   -0.10   12.70 
  10   8  -3   22.20   12.10 
  10   8  -3   37.80   11.20 
 -10  -8   3   -6.30   12.10 
   9   8  -3    6.90    8.90 
   9   8  -3   20.40   10.40 
  -9  -8   3    5.30   12.60 
   8   8  -3   45.70   12.00 
   8   8  -3   46.10   10.70 
  -8  -8   3   34.30   15.60 
   7   8  -3  194.98   23.00 
   7   8  -3  213.28   21.10 
  -7  -8   3  171.38   26.50 
   6   8  -3   16.60    7.20 
   6   8  -3    6.50    8.50 
   6   8  -3    4.90    7.50 
  -6  -8   3    2.70    9.60 
   5   8  -3  154.38   20.20 
   5   8  -3  224.58   19.90 
  -5  -8   3  190.68   22.80 
   4   8  -3   -0.60    5.00 
   4   8  -3   10.80    7.10 
   4   8  -3    1.50    7.20 
  -4  -8   3   -1.60    5.60 
  -4  -8   3    6.40    7.40 
   3   8  -3   23.60    7.60 
   3   8  -3   20.10    5.70 
   3   8  -3   22.60    7.90 
  -3  -8   3   23.50    7.40 
   2   8  -3  204.98   21.90 
   2   8  -3  204.68   18.70 
   2   8  -3  231.38   20.10 
  -2  -8   3  161.38   19.50 
   1   8  -3   20.50    6.60 
   1   8  -3    9.30    4.60 
   1   8  -3   17.50    7.20 
  -1  -8   3    9.40    5.50 
   0   8  -3  192.38   18.00 
   0   8  -3  211.98   19.70 
   0  -8   3  190.18   17.90 
   0  -8   3  194.38   18.90 
  -1   8  -3  368.86   32.10 
  -1   8  -3  397.96   31.10 
  -1   8  -3  344.67   30.90 
   1  -8   3  375.86   31.10 
   1  -8   3  346.07   31.00 
  -2   8  -3   15.50    7.20 
  -2   8  -3   11.00    4.40 
  -2   8  -3   15.60    4.70 
   2  -8   3   16.10    4.50 
  -3   8  -3   88.19   10.10 
  -3   8  -3   96.79   10.10 
  -3   8  -3   88.19   16.30 
   3  -8   3   79.29    9.70 
   3  -8   3   87.89   10.00 
  -4   8  -3   -2.40    9.80 
  -4   8  -3    3.10    3.30 
  -4   8  -3   -2.70    3.70 
   4  -8   3    3.00    3.60 
   4  -8   3    1.10    3.20 
  -5   8  -3   37.30   15.00 
  -5   8  -3   38.60    6.80 
   5  -8   3   41.70    6.70 
   5  -8   3   45.30    5.70 
  -6   8  -3  177.88   27.00 
  -6   8  -3  105.89   12.50 
   6  -8   3  103.29   10.90 
   6  -8   3  114.09   12.00 
  -7   8  -3  234.48   27.20 
  -7   8  -3  247.08   22.40 
   7  -8   3  232.48   20.30 
   7  -8   3  252.57   22.00 
  -8   8  -3    1.10    5.70 
  -8   8  -3   30.80   19.10 
  -8   8  -3   30.50   11.90 
   8  -8   3   20.60    3.70 
   8  -8   3   17.50    5.80 
  -9   8  -3    6.20    6.70 
  -9   8  -3   17.20   11.70 
   9  -8   3    4.50    4.90 
   9  -8   3    4.00    2.90 
 -10   8  -3    9.70   11.50 
  10  -8   3    1.50    3.80 
  10  -8   3    6.40    2.70 
 -12   8  -3    4.90   13.10 
  12  -8   3    2.70    1.40 
  12  -8   3    4.70    1.20 
 -13   8  -3    4.00   13.50 
  11   7  -3   10.80   11.40 
  11   7  -3   28.40   10.60 
 -11  -7   3   27.30   14.70 
  10   7  -3   24.90    9.90 
  10   7  -3   33.50   11.50 
 -10  -7   3    6.50   12.90 
 -10  -7   3   24.90   15.80 
   9   7  -3   17.70    8.70 
   9   7  -3    8.10    9.60 
  -9  -7   3  -12.20   12.30 
  -9  -7   3   16.80   12.10 
   8   7  -3  231.08   24.60 
   8   7  -3  223.78   23.00 
  -8  -7   3  243.18   28.20 
  -8  -7   3  188.58   30.40 
   7   7  -3   25.70    9.10 
   7   7  -3   28.90    9.80 
   7   7  -3   17.20    7.50 
  -7  -7   3   30.00   13.20 
   6   7  -3  462.75   37.20 
   6   7  -3  443.56   36.00 
  -6  -7   3  393.86   40.70 
  -6  -7   3  340.37   36.40 
   5   7  -3  224.18   21.20 
   5   7  -3  201.68   21.80 
   5   7  -3  183.78   19.30 
  -5  -7   3  187.08   23.40 
   4   7  -3   82.79   13.30 
   4   7  -3   93.39   12.00 
   4   7  -3   74.29   10.30 
  -4  -7   3   89.29   14.00 
  -4  -7   3   80.29   11.20 
   3   7  -3  164.38   15.40 
   3   7  -3  145.39   17.70 
   3   7  -3  164.68   16.60 
  -3  -7   3  160.68   16.00 
  -3  -7   3  128.69   16.50 
   2   7  -3  296.37   25.90 
   2   7  -3  271.37   25.10 
   2   7  -3  273.67   27.60 
  -2  -7   3  315.97   26.10 
   1   7  -3    3.30    4.20 
   1   7  -3    5.20    4.60 
  -1  -7   3    3.50    4.80 
   0   7  -3    3.60    4.40 
   0   7  -3    2.90    3.40 
   0  -7   3    2.80    4.30 
   0  -7   3   10.80    3.50 
  -1   7  -3   37.60    7.80 
  -1   7  -3   42.10    5.80 
  -1   7  -3   31.00    5.60 
   1  -7   3   39.80    5.70 
   1  -7   3   36.20    7.50 
   1  -7   3   33.50    5.50 
  -2   7  -3  463.25   39.40 
  -2   7  -3  530.75   44.30 
  -2   7  -3  457.75   39.70 
   2  -7   3  490.95   43.40 
   2  -7   3  474.15   39.50 
   2  -7   3  498.15   39.90 
  -3   7  -3   81.09   14.70 
  -3   7  -3   72.99    8.50 
  -3   7  -3   70.09    8.40 
   3  -7   3   92.39   15.70 
   3  -7   3   77.89    8.40 
   3  -7   3   63.79    8.30 
  -4   7  -3   65.39   14.90 
  -4   7  -3   42.60    7.30 
   4  -7   3   55.49    6.30 
   4  -7   3   69.99   16.40 
   4  -7   3   47.50    6.90 
  -5   7  -3  166.28   15.40 
   5  -7   3  149.99   14.20 
   5  -7   3  178.28   15.30 
  -6   7  -3   99.29   15.40 
  -6   7  -3  114.29   11.40 
   6  -7   3   84.39   10.20 
   6  -7   3   82.09    9.00 
  -7   7  -3  175.18   28.40 
  -7   7  -3   80.29   15.20 
  -7   7  -3  106.19   12.00 
   7  -7   3   77.69    9.30 
   7  -7   3  110.49   11.50 
  -8   7  -3  104.09   12.30 
  -8   7  -3  108.99   16.80 
   8  -7   3   78.19    9.30 
   8  -7   3  101.09   11.20 
  -9   7  -3    3.70    9.20 
   9  -7   3    8.00    3.30 
   9  -7   3   -3.90    4.80 
   9  -7   3   -4.00    4.20 
 -10   7  -3  185.28   25.30 
  10  -7   3  188.08   17.60 
  10  -7   3  175.18   18.40 
  10  -7   3  180.28   16.40 
 -11   7  -3   40.40   14.00 
  11  -7   3   22.00    4.00 
  11  -7   3   35.00    6.30 
 -12   7  -3  -10.80   11.10 
  12  -7   3   -3.70    1.90 
  12  -7   3    2.80    3.00 
 -13   7  -3   21.10   13.60 
  11   6  -3   64.69   14.30 
 -11  -6   3   43.10   16.10 
  10   6  -3   25.90   11.30 
 -10  -6   3    0.10   14.70 
 -10  -6   3   17.20   12.40 
   9   6  -3   58.29   11.90 
  -9  -6   3   67.29   19.10 
  -9  -6   3   23.90   12.80 
   8   6  -3   36.20   10.00 
   8   6  -3   31.00   10.60 
  -8  -6   3   23.70   11.50 
  -8  -6   3   29.90   15.00 
   7   6  -3   62.19   14.70 
   7   6  -3   43.50    9.80 
  -7  -6   3   43.40   14.70 
  -7  -6   3   33.40    9.70 
  -7  -6   3   52.19   12.60 
   6   6  -3   17.90    6.30 
   6   6  -3   28.70    8.30 
   6   6  -3   16.50    8.00 
  -6  -6   3   23.80    8.10 
  -6  -6   3   15.60    9.50 
   5   6  -3   25.90    7.20 
   5   6  -3   22.50    6.00 
   5   6  -3   20.80    7.50 
  -5  -6   3   25.30    9.40 
  -5  -6   3   28.00   10.10 
  -5  -6   3   13.90    6.60 
   4   6  -3  139.79   13.50 
   4   6  -3  114.19   15.80 
   4   6  -3  141.19   14.80 
  -4  -6   3  126.09   16.30 
  -4  -6   3  124.99   14.70 
   3   6  -3   23.40    5.10 
   3   6  -3   14.80    6.20 
   3   6  -3   21.80    6.50 
  -3  -6   3   24.00    6.50 
  -3  -6   3   16.30    5.50 
   2   6  -3   73.19    8.80 
   2   6  -3   85.19    9.80 
   2   6  -3   81.99   12.00 
  -2  -6   3   95.39   10.20 
  -2  -6   3   81.09    9.60 
   1   6  -3  281.77   25.50 
   1   6  -3  280.27   23.40 
   1   6  -3  259.17   22.90 
  -1  -6   3  244.18   23.00 
  -1  -6   3  306.47   25.10 
  -1  -6   3  282.47   23.10 
   0   6  -3  116.99   11.60 
   0   6  -3   97.39   10.40 
   0   6  -3  109.39   11.30 
   0  -6   3   98.59   11.30 
   0  -6   3  121.19   11.30 
   0  -6   3  110.49   12.20 
  -1   6  -3 1005.90   77.49 
  -1   6  -3  919.71   80.19 
  -1   6  -3  978.40   77.29 
   1  -6   3  974.50   79.99 
   1  -6   3  977.00   77.39 
  -2   6  -3  690.93   52.19 
  -2   6  -3  555.24   46.70 
  -2   6  -3  559.64   47.00 
   2  -6   3  554.04   47.80 
   2  -6   3  609.64   51.59 
   2  -6   3  542.05   46.70 
  -3   6  -3   31.80   10.60 
  -3   6  -3   13.20    3.80 
   3  -6   3   18.50    4.00 
   3  -6   3   14.80    3.30 
   3  -6   3   31.20   11.40 
  -4   6  -3   72.59    8.70 
  -4   6  -3  127.39   18.50 
   4  -6   3   70.89    8.60 
   4  -6   3   69.69    8.00 
   4  -6   3  125.29   20.10 
  -5   6  -3   -2.60    9.90 
  -5   6  -3   -2.80    3.40 
   5  -6   3    1.30    3.30 
   5  -6   3    1.60    2.60 
   5  -6   3    1.80   12.40 
  -6   6  -3   86.49   10.70 
  -6   6  -3  142.19   23.40 
  -6   6  -3   92.79   14.50 
   6  -6   3  110.39   10.50 
   6  -6   3   81.29    9.30 
  -7   6  -3    9.70    8.30 
  -7   6  -3   12.90   14.50 
  -7   6  -3   11.90    5.60 
   7  -6   3   15.90    4.80 
   7  -6   3   10.50    3.50 
  -8   6  -3  364.66   35.30 
  -8   6  -3  433.66   39.80 
   8  -6   3  439.96   35.10 
  -9   6  -3    8.00    9.40 
   9  -6   3   14.80    6.30 
   9  -6   3   14.90    6.00 
 -10   6  -3  187.88   26.20 
  10  -6   3  219.48   20.70 
  10  -6   3  217.68   20.60 
 -11   6  -3  144.89   21.90 
  11  -6   3  126.49   15.20 
 -12   6  -3   11.90   12.10 
 -13   6  -3  112.19   20.90 
  12   5  -3   15.80   11.20 
 -12  -5   3   -5.70   11.90 
  11   5  -3   19.80   10.50 
 -11  -5   3   14.70   13.10 
  10   5  -3   10.00    9.30 
 -10  -5   3   14.20   11.40 
 -10  -5   3   24.70   17.00 
   9   5  -3   -0.80    8.20 
  -9  -5   3    3.70   13.00 
  -9  -5   3  -11.60    8.30 
   8   5  -3  107.79   16.90 
   8   5  -3  100.19   13.90 
  -8  -5   3  105.49   17.50 
  -8  -5   3  101.99   14.20 
  -8  -5   3  109.79   22.10 
   7   5  -3  234.08   25.10 
   7   5  -3  247.48   23.70 
  -7  -5   3  209.18   23.20 
  -7  -5   3  243.28   26.10 
  -7  -5   3  251.97   30.70 
   6   5  -3  196.58   20.40 
   6   5  -3  218.68   22.30 
  -6  -5   3  193.68   20.50 
  -6  -5   3  223.98   23.40 
  -6  -5   3  200.98   26.10 
   5   5  -3  168.88   19.00 
   5   5  -3  194.08   18.00 
  -5  -5   3  201.98   22.30 
  -5  -5   3  151.88   19.70 
  -5  -5   3  154.58   17.60 
   4   5  -3   15.10    4.60 
   4   5  -3   27.50    7.30 
  -4  -5   3   33.20    8.60 
  -4  -5   3   25.20    7.60 
  -4  -5   3   24.30    5.70 
   3   5  -3    8.20    4.80 
   3   5  -3    8.80    3.30 
   3   5  -3    2.10    4.20 
  -3  -5   3    8.40    4.50 
   2   5  -3   17.70    4.50 
   2   5  -3   16.70    3.70 
   2   5  -3   16.10    5.70 
  -2  -5   3   13.20    4.40 
   1   5  -3  153.58   12.20 
   1   5  -3  125.29   12.60 
   1   5  -3  139.89   14.30 
  -1  -5   3  139.49   12.10 
  -1  -5   3  133.69   12.60 
  -1  -5   3  116.19   13.20 
   0   5  -3   73.89    9.20 
   0   5  -3   61.49    7.60 
   0   5  -3   63.89    6.90 
   0  -5   3   62.99    7.60 
   0  -5   3   62.09    9.90 
   0  -5   3   68.99    6.90 
  -1   5  -3  786.42   63.39 
  -1   5  -3  770.72   66.69 
  -1   5  -3  759.72   63.49 
   1  -5   3  829.92   63.59 
   1  -5   3  853.51   67.09 
   1  -5   3  781.12   63.39 
  -2   5  -3  942.91   74.69 
  -2   5  -3  906.21   74.29 
   2  -5   3  913.01   74.29 
   2  -5   3  991.90   74.79 
  -3   5  -3   17.30    9.10 
  -3   5  -3    8.80    3.20 
   3  -5   3    9.10    9.60 
   3  -5   3    5.20    2.50 
   3  -5   3   10.40    2.90 
  -4   5  -3  414.16   40.30 
  -4   5  -3  339.37   28.60 
   4  -5   3  321.97   27.90 
   4  -5   3  338.97   28.50 
  -5   5  -3  603.14   51.29 
  -5   5  -3  594.34   48.80 
   5  -5   3  569.14   47.90 
   5  -5   3  631.94   48.70 
  -6   5  -3  151.48   14.40 
  -6   5  -3  138.49   19.90 
   6  -5   3  137.99   13.90 
  -7   5  -3   75.89   12.80 
  -7   5  -3   58.39    9.40 
  -7   5  -3  104.99   22.60 
   7  -5   3   68.79    9.00 
  -8   5  -3  636.74   56.49 
   8  -5   3  646.44   53.09 
  -9   5  -3   12.50    9.50 
   9  -5   3    3.70    5.70 
   9  -5   3    6.30    6.20 
 -10   5  -3  221.68   26.20 
  10  -5   3  220.58   21.70 
  10  -5   3  196.18   20.40 
 -11   5  -3  193.48   25.50 
  11  -5   3  177.08   19.40 
 -12   5  -3   12.70   12.60 
  12  -5   3   -0.40    6.20 
 -13   5  -3   24.00   13.40 
  13  -5   3   41.10    8.10 
  12   4  -3   21.30   10.60 
 -12  -4   3   30.50   15.00 
  11   4  -3   12.30    9.00 
 -11  -4   3   -0.10   10.40 
  10   4  -3   -6.50    7.50 
 -10  -4   3  -13.20   12.40 
 -10  -4   3    9.80   10.50 
   9   4  -3    8.30    7.90 
   9   4  -3    3.70    7.70 
  -9  -4   3    1.00   12.70 
  -9  -4   3    1.80    9.10 
  -9  -4   3   13.90    7.70 
   8   4  -3   -2.30    6.80 
   8   4  -3   14.20    6.90 
  -8  -4   3    5.10   13.10 
  -8  -4   3   -1.80    6.30 
  -8  -4   3    6.80    8.30 
   7   4  -3  444.06   40.30 
   7   4  -3  446.16   42.60 
  -7  -4   3  504.15   43.50 
  -7  -4   3  470.55   47.50 
  -7  -4   3  496.45   40.70 
   6   4  -3    7.20    5.70 
   6   4  -3    1.50    5.60 
  -6  -4   3    8.90    5.60 
  -6  -4   3    2.90    9.10 
  -6  -4   3    8.70    7.40 
   5   4  -3  114.89   14.30 
   5   4  -3  126.79   13.50 
  -5  -4   3  130.49   17.90 
  -5  -4   3  132.59   13.70 
  -5  -4   3  102.29   15.10 
   4   4  -3  268.07   23.50 
   4   4  -3  280.47   24.20 
   4   4  -3  282.57   25.80 
  -4  -4   3  295.37   24.30 
  -4  -4   3  260.67   25.90 
   3   4  -3    1.00    2.30 
   3   4  -3    2.50    3.80 
   3   4  -3    2.90    3.80 
  -3  -4   3    3.30    3.50 
  -3  -4   3    4.40    5.20 
   2   4  -3  147.39   14.00 
   2   4  -3  159.18   13.40 
   2   4  -3  156.78   15.30 
  -2  -4   3  151.88   14.00 
   1   4  -3   36.00    4.60 
   1   4  -3   31.60    4.00 
   1   4  -3   33.20    6.00 
  -1  -4   3   28.20    4.40 
  -1  -4   3   25.10    5.60 
  -1  -4   3   32.20    4.10 
   0   4  -3   55.79    5.50 
   0   4  -3   51.59    8.20 
   0   4  -3   51.99    6.10 
   0  -4   3   47.30    5.60 
   0  -4   3   47.40    5.60 
   0  -4   3   60.39    9.10 
  -1   4  -3  333.97   27.40 
  -1   4  -3  328.87   27.40 
  -1   4  -3  409.76   32.00 
   1  -4   3  304.27   27.30 
   1  -4   3  353.46   31.60 
   1  -4   3  319.57   27.40 
  -2   4  -3  561.24   42.50 
   2  -4   3  509.35   42.20 
   2  -4   3  513.45   42.40 
  -3   4  -3  312.87   25.60 
   3  -4   3  301.57   25.20 
   3  -4   3  310.37   25.50 
  -4   4  -3  207.78   19.50 
  -4   4  -3  216.18   29.50 
  -4   4  -3  194.68   17.50 
   4  -4   3  183.58   17.70 
  -5   4  -3   22.60   12.60 
  -5   4  -3   10.70    4.40 
  -5   4  -3   18.60    6.40 
   5  -4   3   14.90   13.30 
   5  -4   3   20.10    4.30 
  -6   4  -3  262.17   23.50 
   6  -4   3  214.68   20.70 
  -7   4  -3  560.94   53.19 
  -7   4  -3  765.52   64.59 
   7  -4   3  575.64   50.69 
  -8   4  -3  148.49   28.50 
  -8   4  -3  100.89   15.70 
   8  -4   3  103.89   12.90 
   8  -4   3  108.79   12.80 
  -9   4  -3    1.50    8.10 
   9  -4   3    5.10    7.90 
   9  -4   3    1.30    4.90 
 -10   4  -3  230.48   27.30 
  10  -4   3  238.78   23.20 
  10  -4   3  246.88   23.80 
 -11   4  -3   61.29   15.40 
  11  -4   3   77.49   11.20 
 -12   4  -3   13.60   11.10 
  12  -4   3   -2.00    6.90 
 -13   4  -3   18.00   12.10 
  13  -4   3   16.10    8.40 
  13   3  -3   61.99   12.50 
 -13  -3   3   46.80   16.60 
  12   3  -3   91.79   14.60 
 -12  -3   3   78.09   18.70 
  11   3  -3    9.70    8.60 
 -11  -3   3    1.70   11.30 
  10   3  -3  -13.30    6.80 
 -10  -3   3  -19.90   12.50 
 -10  -3   3   -1.00    9.10 
   9   3  -3    2.10    7.50 
   9   3  -3   -1.00    6.70 
  -9  -3   3   11.70   14.70 
  -9  -3   3    9.80    6.60 
  -9  -3   3    6.00    8.30 
   8   3  -3  176.18   17.80 
   8   3  -3  165.68   19.80 
  -8  -3   3  154.18   17.90 
  -8  -3   3  159.58   27.20 
  -8  -3   3  171.38   20.80 
   7   3  -3   18.50    6.00 
   7   3  -3    3.50    5.90 
  -7  -3   3   22.90    8.90 
  -7  -3   3   17.30   12.50 
  -7  -3   3   25.60    6.60 
   6   3  -3  391.16   33.30 
   6   3  -3  360.46   30.60 
  -6  -3   3  357.96   37.00 
  -6  -3   3  360.76   33.60 
  -6  -3   3  330.67   30.70 
   5   3  -3 2447.26  186.58 
   5   3  -3 2261.17  188.58 
  -5  -3   3 2223.68  188.58 
  -5  -3   3 2483.05  186.78 
   4   3  -3    3.70    3.60 
   4   3  -3   -1.30    3.00 
  -4  -3   3    0.10    3.40 
  -4  -3   3   -1.20    4.10 
   3   3  -3 1978.50  150.58 
   3   3  -3 1965.50  152.18 
   3   3  -3 1885.31  150.28 
  -3  -3   3 1835.72  150.48 
  -3  -3   3 1868.61  152.18 
   2   3  -3  974.00   74.69 
   2   3  -3  882.51   74.29 
   2   3  -3  995.30   76.09 
  -2  -3   3  941.51   76.19 
  -2  -3   3  971.30   74.69 
  -2  -3   3  882.01   74.39 
   1   3  -3 1657.63  135.09 
   1   3  -3 1635.04  133.99 
   1   3  -3 1633.34  133.89 
  -1  -3   3 1689.53  133.99 
  -1  -3   3 1851.21  136.79 
  -1  -3   3 1738.93  133.99 
   0   3  -3  456.65   35.90 
   0   3  -3  415.56   36.00 
   0   3  -3  490.95   39.30 
   0  -3   3  431.36   36.00 
   0  -3   3  460.85   39.30 
   0  -3   3  448.06   35.90 
  -1   3  -3 2201.08  170.18 
   1  -3   3 2096.99  170.08 
   1  -3   3 2187.98  170.18 
  -2   3  -3  643.04   55.09 
   2  -3   3  737.43   55.19 
  -3   3  -3  365.16   30.30 
   3  -3   3  369.36   30.20 
  -4   3  -3 1462.45  116.59 
  -4   3  -3 1409.86  115.39 
   4  -3   3 1483.55  115.39 
  -5   3  -3   15.60   12.60 
  -5   3  -3   11.90    5.40 
   5  -3   3   13.70    4.10 
   5  -3   3    6.80   13.70 
  -6   3  -3  365.56   31.60 
   6  -3   3  328.87   29.50 
   7  -3   3  902.81   84.09 
   7  -3   3  851.91   70.99 
  -8   3  -3  563.04   47.40 
   8  -3   3  544.75   45.00 
   8  -3   3  489.15   47.30 
  -9   3  -3    6.20    7.80 
   9  -3   3   -1.90    6.40 
   9  -3   3   11.40    5.80 
 -10   3  -3  579.84   55.69 
  10  -3   3  664.73   53.49 
 -11   3  -3   11.40    9.90 
  11  -3   3   13.00    8.10 
 -12   3  -3   54.49   14.50 
  12  -3   3   49.00   10.30 
 -13   3  -3   70.29   15.70 
  13  -3   3   63.49   11.90 
  13   2  -3   71.99   12.80 
 -13  -2   3   52.49   16.30 
  12   2  -3   99.59   13.90 
 -12  -2   3   94.19   22.80 
  11   2  -3  441.66   36.00 
 -11  -2   3  325.07   39.30 
  10   2  -3   48.50   12.40 
  10   2  -3   53.49    9.30 
 -10  -2   3   48.80   13.20 
 -10  -2   3   41.00   19.00 
   9   2  -3  172.58   23.20 
   9   2  -3  189.58   19.30 
  -9  -2   3  207.58   20.20 
  -9  -2   3  160.58   23.00 
  -9  -2   3  220.08   30.80 
   8   2  -3  114.09   14.50 
   8   2  -3  126.49   17.70 
  -8  -2   3  124.39   23.90 
  -8  -2   3  132.09   14.70 
  -8  -2   3  138.59   18.00 
   7   2  -3  577.94   46.90 
   7   2  -3  590.54   49.90 
  -7  -2   3  556.74   49.80 
  -7  -2   3  582.34   47.10 
  -7  -2   3  527.55   54.19 
   6   2  -3   98.59   10.60 
   6   2  -3   97.39   13.20 
  -6  -2   3   73.59   14.00 
  -6  -2   3   85.69   12.70 
   5   2  -3 1146.39   86.89 
   5   2  -3 1084.19   89.19 
  -5  -2   3 1020.80   88.89 
  -5  -2   3 1093.29   86.89 
   4   2  -3   10.50    3.50 
   4   2  -3    7.80    4.10 
  -4  -2   3    0.40    2.90 
  -4  -2   3    8.80    4.70 
   3   2  -3   36.00    3.80 
   3   2  -3   31.90    4.30 
   3   2  -3   30.00    5.30 
  -3  -2   3   35.10    4.60 
  -3  -2   3   28.20    5.90 
   2   2  -3 1191.68   90.59 
   2   2  -3 1063.99   89.39 
   2   2  -3 1056.99   89.09 
  -2  -2   3 1219.28   89.49 
  -2  -2   3 1130.49   89.19 
  -2  -2   3 1136.89   90.69 
   1   2  -3  186.88   17.00 
   1   2  -3  197.68   16.80 
   1   2  -3  229.88   18.10 
  -1  -2   3  224.08   18.30 
  -1  -2   3  228.88   17.20 
  -1  -2   3  192.98   16.80 
   0   2  -3  195.38   17.20 
   0   2  -3  245.78   21.40 
   0  -2   3  214.48   17.30 
   0  -2   3  239.78   21.70 
   0  -2   3  188.48   17.40 
  -1   2  -3  751.22   54.99 
  -1   2  -3  575.84   49.90 
   1  -2   3  580.14   49.90 
   2  -2   3 2582.74  203.38 
  -3   2  -3  363.56   31.00 
   3  -2   3  374.66   30.50 
  -4   2  -3  749.62   63.39 
   4  -2   3  809.52   62.99 
  -5   2  -3   10.40   12.30 
  -5   2  -3   -2.10    4.00 
   5  -2   3   10.90   12.90 
   5  -2   3    4.30    3.70 
  -6   2  -3   25.90   14.60 
  -6   2  -3   19.70    6.00 
   6  -2   3   10.50    4.90 
   6  -2   3   14.90   17.00 
  -7   2  -3   38.00   17.80 
  -7   2  -3   31.20    8.80 
   7  -2   3   39.30    8.80 
   7  -2   3   79.49   24.60 
   7  -2   3   45.40    7.80 
  -8   2  -3    0.50    6.20 
  -8   2  -3   -3.40   14.30 
   8  -2   3   -9.90   16.70 
   8  -2   3   -1.20    4.90 
   8  -2   3   -0.30    6.80 
  -9   2  -3   86.29   13.90 
   9  -2   3   78.09   11.90 
   9  -2   3   82.79   12.30 
 -10   2  -3    7.20    8.70 
  10  -2   3    2.20    7.40 
 -11   2  -3   32.60   11.00 
  11  -2   3   16.60    9.20 
 -12   2  -3  334.77   35.00 
  12  -2   3  329.07   32.90 
  13   1  -3    9.50    8.30 
 -13  -1   3    7.20   12.70 
  12   1  -3  400.86   37.80 
  12   1  -3  459.55   38.40 
 -12  -1   3  428.76   46.70 
  11   1  -3   64.69    8.90 
  11   1  -3   39.40    9.00 
 -11  -1   3   44.20   13.30 
  10   1  -3  224.08   26.50 
  10   1  -3  248.38   22.60 
 -10  -1   3  255.67   37.40 
 -10  -1   3  207.68   26.50 
   9   1  -3  231.58   25.60 
   9   1  -3  242.08   21.90 
  -9  -1   3  226.58   26.10 
  -9  -1   3  231.38   22.10 
  -9  -1   3  227.48   33.10 
   8   1  -3  323.67   31.00 
   8   1  -3  297.27   27.20 
  -8  -1   3  348.97   28.00 
  -8  -1   3  337.17   37.60 
  -8  -1   3  279.17   30.90 
   7   1  -3   90.99   12.90 
   7   1  -3   74.79    8.70 
  -7  -1   3   73.19   17.20 
  -7  -1   3   59.29   11.20 
  -7  -1   3   65.79    9.90 
   6   1  -3 1575.94  132.19 
   6   1  -3 1727.13  129.59 
  -6  -1   3 1626.64  129.59 
  -6  -1   3 1597.24  132.29 
   5   1  -3  353.06   29.90 
   5   1  -3  312.07   27.40 
  -5  -1   3  338.27   29.90 
  -5  -1   3  339.57   27.50 
   4   1  -3   68.89    7.60 
   4   1  -3   83.49    9.50 
  -4  -1   3   83.19    9.70 
  -4  -1   3   78.39    7.90 
   3   1  -3 3004.00  234.78 
  -3  -1   3 3026.80  233.38 
  -3  -1   3 2874.21  234.78 
   2   1  -3   46.40    4.00 
   2   1  -3   58.19    6.10 
   2   1  -3   37.30    4.80 
  -2  -1   3   45.90    6.10 
  -2  -1   3   46.30    4.10 
  -2  -1   3   44.30    4.90 
   1   1  -3 1869.61  162.78 
  -1  -1   3 1972.70  162.98 
  -1  -1   3 2374.56  166.18 
   0   1  -3  533.95   46.60 
   0   1  -3  551.74   43.10 
   0   1  -3  508.95   42.90 
   0  -1   3  532.15   43.00 
   0  -1   3  580.14   47.40 
  -1   1  -3 2686.43  230.88 
   1  -1   3 3091.09  231.88 
  -2   1  -3  500.65   43.00 
  -2   1  -3  494.45   48.10 
   2  -1   3  617.24   43.50 
  -3   1  -3 6217.08  469.05 
   3  -1   3 5558.54  468.35 
  -4   1  -3 3355.06  261.87 
   4  -1   3 3347.27  261.77 
   4  -1   3 3390.56  262.07 
   4  -1   3 3165.38  268.77 
  -5   1  -3  314.17   37.90 
  -5   1  -3  333.07   29.20 
   5  -1   3  331.67   29.00 
   5  -1   3  358.96   39.70 
   5  -1   3  340.97   29.40 
  -6   1  -3 1500.05  120.79 
   6  -1   3 1623.14  120.79 
   6  -1   3 1422.46  120.89 
   6  -1   3 1459.05  120.29 
  -7   1  -3   70.79   11.20 
  -7   1  -3  104.89   23.40 
   7  -1   3   71.39   10.60 
   7  -1   3   73.39   11.70 
   7  -1   3  142.49   27.90 
   7  -1   3   60.69   11.20 
  -8   1  -3   55.39   20.00 
  -8   1  -3   22.20    8.00 
   8  -1   3   21.10    8.10 
   8  -1   3   18.50    7.20 
   8  -1   3   26.60   21.10 
   8  -1   3   37.80    8.00 
  -9   1  -3    7.00    7.10 
   9  -1   3    9.90    6.40 
   9  -1   3    4.80    8.00 
   9  -1   3   -7.50    5.50 
 -10   1  -3  191.68   22.90 
  10  -1   3  203.18   23.60 
 -11   1  -3   32.20   11.50 
  11  -1   3   40.90   10.70 
 -12   1  -3  100.69   17.90 
  12  -1   3  128.49   17.40 
  14   0  -3  133.29   16.00 
 -14   0   3  125.29   23.00 
  13   0  -3   59.59   10.40 
  13   0  -3   76.09   11.50 
 -13   0   3   76.59   18.40 
  12   0  -3  298.37   27.70 
 -12   0   3  292.47   33.90 
  11   0  -3   63.89    9.50 
  11   0  -3   47.30    8.10 
 -11   0   3   57.39   14.30 
  10   0  -3   25.60    5.90 
  10   0  -3   28.90    9.90 
  10   0  -3   39.10   10.00 
 -10   0   3   14.90   10.10 
 -10   0   3   31.40   17.70 
   9   0  -3 1058.79   79.49 
   9   0  -3  942.01   83.69 
   9   0  -3  943.21   79.39 
  -9   0   3 1120.59   92.29 
  -9   0   3  871.11   83.29 
   8   0  -3  172.98   20.40 
   8   0  -3  164.88   16.30 
   8   0  -3  190.68   17.00 
  -8   0   3  182.58   17.60 
  -8   0   3  169.48   20.60 
  -8   0   3  240.98   29.20 
   7   0  -3 1039.40   80.09 
   7   0  -3 1020.40   83.79 
  -7   0   3  990.00   83.59 
  -7   0   3  971.30   80.19 
   6   0  -3  610.14   48.40 
   6   0  -3  546.15   45.00 
  -6   0   3  562.94   45.10 
  -6   0   3  529.75   48.00 
   5   0  -3 3021.20  228.48 
   5   0  -3 2613.14  225.68 
  -5   0   3 2871.11  228.28 
  -5   0   3 3004.20  225.88 
   4   0  -3   34.20    4.00 
   4   0  -3   38.90    6.50 
  -4   0   3   30.30    4.00 
  -4   0   3   43.30    6.80 
   3   0  -3 2678.73  213.08 
  -3   0   3 2711.73  213.18 
   2   0  -3  118.99   10.90 
  -2   0   3  123.89   10.00 
  -2   0   3  110.09   10.90 
  -2   0   3  112.79    9.30 
   1   0  -3  798.42   62.09 
  -1   0   3  783.72   62.09 
  -1   0   3  763.82   61.79 
   0   0  -3  149.88   15.90 
   0   0  -3  124.49   11.00 
   0   0   3  152.58   11.10 
   0   0   3  112.39   15.90 
  -1   0  -3  245.38   24.30 
  -1   0  -3  222.68   18.60 
   1   0   3  254.77   25.00 
  -2   0  -3   59.99    5.30 
  -2   0  -3   49.70   11.90 
   2   0   3   46.10    5.20 
   2   0   3   45.50   12.60 
  -3   0  -3   88.89    8.50 
  -3   0  -3   85.09   16.70 
   3   0   3   80.69    8.60 
   3   0   3   89.49   17.30 
  -4   0  -3  428.86   34.70 
   4   0   3  407.16   34.80 
   4   0   3  409.46   43.30 
  -5   0  -3  637.74   52.39 
  -5   0  -3  557.14   60.39 
   5   0   3  661.63   53.39 
   5   0   3  710.03   68.79 
   5   0   3  635.84   52.59 
  -6   0  -3  341.07   30.90 
  -6   0  -3  371.06   41.90 
   6   0   3  370.56   32.50 
   6   0   3  339.47   31.30 
  -7   0  -3  113.09   13.80 
  -7   0  -3   91.59   24.30 
   7   0   3  114.39   13.50 
   7   0   3   93.89   13.50 
   7   0   3  123.69   28.20 
   7   0   3   95.79   13.40 
  -8   0  -3   10.40    6.50 
  -8   0  -3   15.50   17.00 
   8   0   3   18.50    7.00 
   8   0   3   15.20    6.70 
   8   0   3   10.30    8.10 
   8   0   3   29.70   21.70 
  -9   0  -3   34.20    9.30 
   9   0   3   46.10    9.80 
   9   0   3   43.40   11.00 
 -10   0  -3    2.40    8.30 
  10   0   3   -6.50    6.40 
  10   0   3   11.50    9.90 
 -11   0  -3    9.00    9.50 
  11   0   3    1.60    9.60 
 -12   0  -3   29.20   11.80 
  12   0   3   42.00   12.60 
  14  -1  -3   22.40    7.80 
 -14   1   3    5.90   13.10 
  13  -1  -3    2.70    6.30 
 -13   1   3   10.30   11.60 
  12  -1  -3   14.30    6.30 
  12  -1  -3   -3.00    4.50 
 -12   1   3    1.30   11.00 
  11  -1  -3  252.77   21.30 
  11  -1  -3  200.58   20.20 
 -11   1   3  202.28   27.60 
  10  -1  -3  971.60   86.19 
  10  -1  -3  991.70   80.89 
  10  -1  -3 1097.99   80.99 
 -10   1   3  948.11   93.79 
 -10   1   3  983.20   85.99 
   9  -1  -3    2.60    3.30 
   9  -1  -3    7.20    7.40 
   9  -1  -3    1.80    4.10 
  -9   1   3   -3.40   12.90 
  -9   1   3   -6.30    7.30 
   8  -1  -3  200.88   22.10 
   8  -1  -3  213.18   17.90 
   8  -1  -3  199.18   17.60 
  -8   1   3  196.48   22.70 
  -8   1   3  222.88   29.60 
  -8   1   3  198.38   18.40 
   7  -1  -3  381.66   32.90 
   7  -1  -3  446.16   37.40 
   7  -1  -3  406.66   33.10 
  -7   1   3  399.86   33.30 
  -7   1   3  443.36   37.50 
   6  -1  -3  826.82   67.39 
   6  -1  -3  839.52   70.79 
   6  -1  -3  878.81   67.49 
  -6   1   3  849.41   70.89 
  -6   1   3  858.71   67.59 
   5  -1  -3   41.00    7.80 
   5  -1  -3   47.10    4.90 
   5  -1  -3   39.30    4.00 
  -5   1   3   47.60    5.20 
  -5   1   3   54.49    8.30 
   4  -1  -3 1214.48   96.29 
   4  -1  -3 1132.49   93.59 
  -4   1   3 1234.98   96.39 
  -4   1   3 1209.68   93.99 
   3  -1  -3  985.10   82.29 
  -3   1   3  994.30   80.79 
  -3   1   3 1105.59   82.69 
   2  -1  -3  382.66   31.80 
  -2   1   3  390.36   31.90 
  -1   1   3 3512.65  251.77 
  -1   1   3 2812.02  247.68 
   0  -1  -3   49.99    9.20 
   0   1   3   46.40    4.30 
   0   1   3   43.80    9.70 
  -1  -1  -3    4.40    5.70 
   1   1   3   -0.40    5.80 
   1   1   3    4.50    1.20 
  -2  -1  -3  491.75   46.70 
  -2  -1  -3  516.45   40.60 
   2   1   3  524.75   40.60 
   2   1   3  473.35   47.00 
  -3  -1  -3 2346.67  193.58 
  -3  -1  -3 2812.82  201.78 
   3   1   3 2342.37  193.58 
   3   1   3 2354.26  200.08 
  -4  -1  -3    2.30   10.30 
  -4  -1  -3    6.20    3.30 
   4   1   3   11.30    3.80 
   4   1   3    1.70   11.60 
   4   1   3    5.40    6.10 
  -5  -1  -3   19.10    5.10 
  -5  -1  -3   31.30   14.60 
   5   1   3   30.00    5.70 
   5   1   3   14.20    7.20 
   5   1   3    6.60   22.30 
  -6  -1  -3  454.45   48.20 
  -6  -1  -3  429.46   35.90 
   6   1   3  485.55   49.30 
   6   1   3  402.16   35.90 
   6   1   3  328.57   36.90 
  -7  -1  -3  199.18   34.50 
  -7  -1  -3  246.08   23.30 
   7   1   3  213.38   22.90 
   7   1   3  250.67   38.20 
   7   1   3  292.97   26.20 
  -8  -1  -3  135.49   16.40 
  -8  -1  -3  106.49   26.70 
   8   1   3  184.98   35.00 
   8   1   3  119.59   17.20 
   8   1   3  114.69   15.50 
  -9  -1  -3    0.50    6.90 
   9   1   3   -5.30    8.80 
   9   1   3    4.90    6.40 
 -10  -1  -3    4.80    8.10 
  10   1   3    5.70   10.60 
  10   1   3    4.00    7.10 
 -11  -1  -3    7.50    8.90 
  11   1   3   -3.20    9.80 
  14  -2  -3   71.49    9.50 
 -14   2   3   65.49   17.50 
  13  -2  -3   -2.30    4.90 
 -13   2   3    1.50   11.50 
  12  -2  -3  453.55   35.70 
  12  -2  -3  398.66   35.70 
 -12   2   3  400.16   42.80 
  11  -2  -3   27.60    5.70 
  11  -2  -3   29.30    5.50 
 -11   2   3   29.20   12.40 
  10  -2  -3  623.84   63.59 
  10  -2  -3  820.72   58.49 
  10  -2  -3  723.83   58.69 
 -10   2   3  655.13   64.09 
   9  -2  -3  520.05   40.20 
   9  -2  -3  472.25   45.50 
  -9   2   3  559.64   54.19 
  -9   2   3  413.06   45.00 
   8  -2  -3    8.10    7.50 
   8  -2  -3   25.60    3.90 
   8  -2  -3   34.20    4.20 
  -8   2   3   30.40    9.50 
   7  -2  -3 1025.20   77.99 
   7  -2  -3 1011.50   82.39 
   7  -2  -3  933.51   78.09 
  -7   2   3  975.20   78.19 
  -7   2   3 1006.50   82.39 
   6  -2  -3   28.00    3.10 
   6  -2  -3   30.90    3.30 
   6  -2  -3   30.30    7.40 
  -6   2   3   21.00    7.20 
  -6   2   3   24.70    3.40 
   5  -2  -3  358.46   29.90 
   5  -2  -3  421.26   33.70 
  -5   2   3  376.26   30.10 
  -5   2   3  384.56   33.40 
   4  -2  -3  199.38   18.20 
  -4   2   3  199.28   15.40 
  -4   2   3  170.68   18.00 
  -4   2   3  183.08   15.10 
   3  -2  -3 1900.71  152.28 
  -3   2   3 1923.21  150.48 
  -3   2   3 1922.61  152.38 
  -2   2   3   47.60    6.40 
  -1   2   3  939.61   71.99 
  -1   2   3  774.12   67.79 
   0  -2  -3  614.14   48.30 
   0   2   3  478.55   48.20 
  -1  -2  -3   36.20    9.10 
   1   2   3   34.00   10.20 
   1   2   3   33.10    4.20 
  -2  -2  -3  522.65   53.19 
   2   2   3  633.64   47.70 
   2   2   3  604.14   54.69 
  -3  -2  -3  143.79   23.30 
  -3  -2  -3  165.18   14.60 
   3   2   3  153.68   24.00 
   3   2   3  152.88   14.20 
   3   2   3  160.58   17.40 
  -4  -2  -3   41.20   14.50 
  -4  -2  -3   42.20    7.00 
   4   2   3   54.89    7.20 
   4   2   3   51.99   16.60 
   4   2   3   57.39   10.00 
  -5  -2  -3  310.57   38.20 
  -5  -2  -3  368.56   29.10 
   5   2   3  322.57   28.70 
   5   2   3  262.17   30.40 
   5   2   3  372.46   40.50 
  -6  -2  -3  239.18   35.30 
  -6  -2  -3  273.17   26.00 
   6   2   3  298.27   40.30 
   6   2   3  337.97   29.20 
  -7  -2  -3  224.88   23.80 
  -7  -2  -3  207.68   36.00 
   7   2   3  227.98   23.50 
   7   2   3  317.27   27.30 
   7   2   3  278.67   39.60 
  -8  -2  -3   12.10    7.60 
  -8  -2  -3   -4.00   13.00 
   8   2   3   33.00   11.00 
   8   2   3    5.40    6.20 
  -9  -2  -3   62.09   11.90 
   9   2   3   68.09   14.40 
   9   2   3   74.49   12.60 
 -10  -2  -3   -3.90    7.20 
  10   2   3  -22.20    5.90 
  10   2   3  -11.40   10.10 
 -11  -2  -3   22.00    9.70 
  11   2   3   34.70   12.70 
 -14   3   3   22.00   15.30 
  13  -3  -3   19.10    5.40 
  13  -3  -3   26.10    4.30 
 -13   3   3    1.40   11.80 
  12  -3  -3   10.40    4.50 
  12  -3  -3   20.70    4.30 
 -12   3   3   19.40   12.50 
  11  -3  -3   32.70    5.50 
  11  -3  -3   31.10    4.60 
 -11   3   3   41.20   13.00 
  10  -3  -3  169.78   15.00 
  10  -3  -3  177.48   14.50 
  10  -3  -3  124.29   20.80 
 -10   3   3  158.48   22.30 
   9  -3  -3  927.41   74.59 
   9  -3  -3  888.81   79.99 
   9  -3  -3  967.00   74.09 
  -9   3   3  943.91   88.19 
  -9   3   3  939.91   80.29 
   8  -3  -3  461.15   36.50 
   8  -3  -3  429.06   41.20 
  -8   3   3  464.05   42.20 
   7  -3  -3  110.49   14.70 
   7  -3  -3   81.99    7.80 
  -7   3   3   91.89   14.10 
   6  -3  -3   15.50    2.30 
   6  -3  -3   21.00    6.90 
  -6   3   3   15.40    2.70 
  -6   3   3   11.90    6.60 
   5  -3  -3  292.77   23.60 
   5  -3  -3  277.27   27.10 
  -5   3   3  301.77   23.40 
  -5   3   3  351.76   28.00 
  -5   3   3  273.97   23.60 
  -4   3   3  617.24   52.99 
  -4   3   3  645.94   50.29 
  -3   3   3  307.17   24.70 
  -3   3   3  302.57   26.80 
  -2   3   3   56.19    7.70 
  -1   3   3 1706.83  139.09 
   0  -3  -3  738.43   56.29 
   0   3   3  547.15   56.09 
  -1  -3  -3  342.17   32.80 
   1   3   3  364.16   28.50 
   1   3   3  322.37   34.10 
   1   3   3  320.17   29.80 
  -2  -3  -3   60.39   13.40 
   2   3   3   80.09    8.30 
   2   3   3   65.29   15.50 
   2   3   3   78.09   10.90 
  -3  -3  -3  495.25   52.49 
   3   3   3  610.84   47.80 
   3   3   3  559.14   45.80 
   3   3   3  568.34   53.99 
  -4  -3  -3  144.29   25.30 
   4   3   3  164.98   26.80 
   4   3   3  172.18   16.20 
   4   3   3  189.08   20.00 
  -5  -3  -3   79.09   10.50 
  -5  -3  -3   54.99   17.50 
   5   3   3   57.29    8.90 
   5   3   3   83.19   21.20 
   5   3   3   62.99   11.70 
  -6  -3  -3   76.79   12.00 
  -6  -3  -3   87.19   21.80 
   6   3   3   91.39   11.70 
   6   3   3   95.39   14.20 
   6   3   3   92.49   24.70 
  -7  -3  -3   67.49   21.20 
   7   3   3   59.29   23.20 
   7   3   3   79.39   13.70 
   7   3   3   71.49   11.00 
  -8  -3  -3  134.19   29.20 
  -8  -3  -3  191.08   20.20 
   8   3   3  233.58   24.90 
   8   3   3  158.88   18.80 
  -9  -3  -3  172.58   21.40 
   9   3   3  185.88   20.70 
 -10  -3  -3   -1.80    8.10 
  10   3   3    5.20    7.60 
  10   3   3    4.30   11.60 
 -14   4   3  221.78   31.30 
  13  -4  -3   47.00    7.30 
 -13   4   3   56.89   17.40 
  12  -4  -3  132.49   13.20 
 -12   4   3  135.69   22.80 
  11  -4  -3    2.80    3.20 
 -11   4   3   -3.80    9.70 
  10  -4  -3 1063.09   83.09 
 -10   4   3  926.01   88.99 
 -10   4   3 1130.39   99.09 
   9  -4  -3   62.19    6.70 
   9  -4  -3   61.09   12.60 
  -9   4   3   46.70   13.20 
   8  -4  -3   15.20    3.00 
  -8   4   3   14.30    8.80 
   7  -4  -3  525.15   40.20 
  -7   4   3  493.95   45.00 
  -7   4   3  482.25   40.50 
   6  -4  -3  903.91   67.69 
  -6   4   3  803.02   67.69 
   5  -4  -3    7.50    2.00 
  -5   4   3    9.10    2.00 
  -5   4   3    5.80    2.00 
  -5   4   3    3.90    6.00 
  -4   4   3  285.07   28.50 
  -4   4   3  323.97   26.00 
  -4   4   3  326.77   25.70 
  -3   4   3   11.30    2.80 
  -3   4   3   13.80    5.20 
  -3   4   3   11.60    3.60 
  -2   4   3 1225.88   95.09 
  -2   4   3 1067.39   90.79 
  -1   4   3  600.44   53.69 
  -1   4   3  614.34   49.90 
   0   4   3  463.15   36.00 
   0   4   3  376.46   39.60 
  -1  -4  -3  243.78   24.00 
   1   4   3  198.98   25.50 
   1   4   3  186.28   20.80 
   1   4   3  218.18   19.40 
  -2  -4  -3  132.29   19.20 
   2   4   3  160.88   17.00 
   2   4   3  145.09   13.90 
   2   4   3  128.99   21.70 
  -3  -4  -3  269.07   32.40 
   3   4   3  282.77   25.50 
   3   4   3  318.67   28.30 
   3   4   3  303.57   34.60 
  -4  -4  -3   46.40   14.80 
   4   4   3   37.70   16.80 
   4   4   3   35.10    9.50 
   4   4   3   52.79    8.00 
  -5  -4  -3   91.39   21.40 
   5   4   3  141.59   26.90 
   5   4   3   98.29   15.50 
  -6  -4  -3   30.30   15.80 
   6   4   3   35.10   11.20 
   6   4   3   33.30   19.10 
   6   4   3   26.40    6.80 
  -7  -4  -3  218.28   41.30 
   7   4   3  242.68   24.00 
   7   4   3  281.97   29.30 
  -8  -4  -3   83.29   23.10 
   8   4   3   92.99   13.30 
   8   4   3   87.09   25.00 
   9   4   3   -3.70   10.70 
  10   4   3   44.30   11.30 
  10   4   3   64.09   16.50 
  14  -5  -3   -2.00    2.20 
 -14   5   3   -5.00   13.40 
  13  -5  -3   51.59    6.80 
 -13   5   3   24.80   14.90 
  12  -5  -3    9.50    4.00 
  11  -5  -3   55.19    6.90 
 -11   5   3   50.49   14.80 
  10  -5  -3    0.30    2.80 
 -10   5   3   -3.10   15.70 
 -10   5   3   10.50    9.20 
   9  -5  -3  143.79   12.20 
  -9   5   3  130.69   20.30 
  -9   5   3   99.99   26.40 
   8  -5  -3  756.42   58.09 
  -8   5   3  695.03   58.39 
  -8   5   3  728.83   63.99 
   7  -5  -3  901.71   70.89 
  -7   5   3  856.91   70.99 
  -7   5   3  937.91   76.39 
   6  -5  -3  135.49   12.60 
  -6   5   3  157.28   18.30 
  -6   5   3  151.98   12.70 
  -5   5   3   10.10    2.60 
  -5   5   3   17.10    7.00 
  -5   5   3   15.60    2.90 
  -4   5   3  565.74   46.20 
  -4   5   3  576.64   46.20 
  -4   5   3  582.84   49.20 
  -3   5   3  199.88   18.00 
  -3   5   3  200.58   17.40 
  -2   5   3    3.70    3.40 
  -2   5   3    3.30    4.40 
  -2   5   3    7.20    6.70 
  -1   5   3  307.37   30.60 
  -1   5   3  287.27   26.50 
   0   5   3  703.53   54.09 
   0   5   3  594.84   57.99 
  -1  -5  -3  279.37   28.10 
   1   5   3  247.28   30.00 
   1   5   3  295.67   26.10 
   1   5   3  264.47   24.40 
  -2  -5  -3  625.14   58.19 
   2   5   3  686.53   55.09 
   2   5   3  625.04   59.79 
   2   5   3  657.33   53.89 
  -3  -5  -3   77.49   16.30 
   3   5   3   93.19   18.80 
   3   5   3   49.30   11.40 
   3   5   3   64.09    9.50 
  -4  -5  -3   -1.50    9.70 
   4   5   3    7.00    8.70 
   4   5   3    3.10   12.80 
  -5  -5  -3  136.59   25.30 
   5   5   3  138.09   15.00 
   5   5   3  147.69   27.20 
   5   5   3  101.29   16.80 
  -6  -5  -3  147.69   28.70 
   6   5   3  201.88   22.80 
   6   5   3  188.98   32.50 
   6   5   3  156.38   17.70 
   7   5   3   -8.80   12.30 
   7   5   3    7.50    6.10 
  -8  -5  -3   59.39   31.40 
   8   5   3   89.19   17.70 
   8   5   3   73.19   11.90 
   9   5   3  378.36   40.00 
 -14   6   3   45.70   18.70 
 -13   6   3  238.18   32.90 
  12  -6  -3   20.30    4.90 
 -12   6   3    6.80   13.80 
  11  -6  -3  175.68   15.50 
 -11   6   3  150.28   24.40 
  10  -6  -3  127.79   13.20 
 -10   6   3   98.59   19.60 
   9  -6  -3  742.13   57.49 
  -9   6   3  703.53   57.89 
  -9   6   3  771.52   72.59 
  -9   6   3  632.04   63.59 
   8  -6  -3  163.98   14.30 
  -8   6   3  145.19   21.80 
  -8   6   3  161.18   14.70 
   7  -6  -3   75.99    8.10 
  -7   6   3   79.99    8.20 
  -7   6   3   79.39   14.90 
  -6   6   3  237.38   19.90 
  -6   6   3  225.68   18.80 
  -6   6   3  277.17   25.70 
  -5   6   3  343.97   33.10 
  -5   6   3  362.66   29.20 
  -5   6   3  351.26   28.90 
  -4   6   3  494.55   39.80 
  -4   6   3  453.25   42.60 
  -4   6   3  500.95   39.80 
  -3   6   3  224.58   19.40 
  -3   6   3  198.18   18.60 
  -2   6   3  416.16   36.10 
  -2   6   3  436.56   36.70 
  -2   6   3  444.66   40.80 
  -1   6   3  198.08   23.30 
  -1   6   3  180.38   19.20 
   0   6   3 1594.24  128.49 
   0   6   3 1485.05  123.59 
   1   6   3    2.70    7.00 
   1   6   3    4.10    9.70 
   1   6   3   14.90    5.60 
  -2  -6  -3  497.05   42.70 
   2   6   3  464.15   38.60 
   2   6   3  343.67   38.90 
   2   6   3  432.36   44.20 
  -3  -6  -3  722.13   64.89 
   3   6   3  657.43   54.49 
   3   6   3  706.23   61.99 
   3   6   3  512.25   55.29 
  -4  -6  -3   33.50   13.20 
   4   6   3   25.00   10.60 
   4   6   3   45.10   16.80 
   4   6   3   37.30    7.80 
  -5  -6  -3   97.79   21.60 
   5   6   3  133.79   25.40 
   5   6   3   76.89   15.40 
   5   6   3  124.79   14.10 
  -6  -6  -3   -5.10   12.00 
   6   6   3    4.10   14.40 
   6   6   3   -2.00    5.20 
  -7  -6  -3   74.39   24.90 
   7   6   3   58.19   15.00 
   7   6   3   50.29   10.20 
   8   6   3   18.60   13.30 
 -14   7   3  154.58   27.80 
  13  -7  -3   -2.40    1.90 
 -13   7   3   -8.40   12.30 
  12  -7  -3  115.09   11.40 
 -12   7   3   81.69   20.80 
  11  -7  -3   28.80    5.20 
 -11   7   3   15.70   12.00 
  10  -7  -3    1.60    3.30 
 -10   7   3    0.20   11.20 
   9  -7  -3  194.58   16.40 
  -9   7   3  161.48   23.50 
  -9   7   3  149.09   15.70 
  -9   7   3  159.88   31.70 
  -8   7   3    3.90    3.70 
  -8   7   3   18.50    9.80 
  -7   7   3  351.86   33.80 
  -7   7   3  316.27   27.30 
  -6   7   3  505.05   39.10 
  -6   7   3  456.75   38.10 
  -5   7   3  671.43   54.49 
  -5   7   3  660.23   58.29 
  -5   7   3  682.93   54.09 
  -4   7   3   39.50    6.50 
  -4   7   3   53.59    7.00 
  -3   7   3   -1.20    3.70 
  -3   7   3    1.40    6.90 
  -3   7   3   -2.70    4.80 
  -2   7   3  335.77   34.60 
  -2   7   3  366.06   30.80 
  -2   7   3  336.87   29.90 
  -1   7   3  344.77   29.60 
  -1   7   3  282.67   32.90 
  -1   7   3  328.67   28.30 
   0   7   3   -1.80    7.60 
   0   7   3    3.40    8.80 
   1   7   3   57.99   10.40 
   1   7   3   66.29   15.40 
   1   7   3   72.49   12.20 
   2   7   3  544.65   47.10 
   2   7   3  516.45   51.79 
   2   7   3  579.64   48.50 
  -3  -7  -3   15.40   10.20 
   3   7   3   24.70   13.40 
   3   7   3    5.30    9.20 
   3   7   3   23.10    6.80 
  -4  -7  -3  179.88   25.50 
   4   7   3  183.28   19.20 
   4   7   3  207.48   29.80 
   4   7   3  148.09   20.90 
  -5  -7  -3  154.78   26.10 
   5   7   3  164.98   18.10 
  -6  -7  -3   18.50   13.70 
   6   7   3   17.10    7.10 
   6   7   3   15.50   12.50 
  -7  -7  -3   63.69   23.10 
   7   7   3  144.99   21.30 
   7   7   3   89.59   13.40 
   8   7   3  182.48   20.40 
   8   7   3  164.58   24.60 
 -13   8   3  288.07   37.70 
  12  -8  -3   27.50    4.90 
 -12   8   3    9.00   14.70 
  11  -8  -3  393.16   32.00 
 -11   8   3  341.87   41.60 
  10  -8  -3  184.48   16.60 
 -10   8   3  192.58   17.60 
 -10   8   3  138.89   24.60 
   9  -8  -3   89.19   10.20 
  -9   8   3   99.19   10.70 
  -9   8   3  106.59   27.80 
  -9   8   3   78.99   16.90 
  -8   8   3   20.20    5.00 
  -8   8   3   17.70   11.00 
  -8   8   3   20.50   18.20 
  -7   8   3 1126.29   89.69 
  -7   8   3 1115.29   95.09 
  -6   8   3   12.70    9.50 
  -6   8   3   17.90    4.30 
  -6   8   3   23.00    5.10 
  -5   8   3  162.28   21.40 
  -5   8   3  186.18   16.90 
  -5   8   3  175.48   18.10 
  -4   8   3 1199.98  100.49 
  -4   8   3 1305.47  100.39 
  -3   8   3   42.30    7.90 
  -3   8   3   62.99   13.00 
  -3   8   3   51.89    8.90 
  -2   8   3  496.75   50.69 
  -2   8   3  605.94   47.00 
  -2   8   3  557.24   46.40 
  -1   8   3  625.84   58.69 
  -1   8   3  626.74   54.79 
  -1   8   3  694.93   54.49 
   0   8   3  193.48   20.30 
   0   8   3  182.88   24.60 
   0   8   3  231.18   23.00 
   1   8   3   -8.20    8.40 
   1   8   3    8.40    9.90 
   1   8   3   -1.70    6.20 
   1   8   3    3.60    6.10 
   2   8   3  560.74   46.90 
   2   8   3  570.34   50.39 
   2   8   3  439.86   47.30 
   3   8   3   -1.10   11.20 
   3   8   3   14.90    6.40 
   3   8   3    4.10   10.30 
  -4  -8  -3    0.50    9.20 
   4   8   3    6.00    6.20 
  -5  -8  -3  325.47   36.70 
   5   8   3  299.87   29.90 
   5   8   3  315.67   35.50 
  -6  -8  -3  -13.90    7.00 
   6   8   3    6.90   12.90 
   6   8   3   -3.20    6.30 
   7   8   3   24.90    8.40 
   7   8   3    9.70   14.20 
 -13   9   3  248.08   35.20 
 -12   9   3    7.90   13.50 
  11  -9  -3    4.20    4.40 
 -11   9   3   10.80    5.80 
 -11   9   3   16.00   14.20 
  10  -9  -3  127.49   14.20 
 -10   9   3  168.28   15.50 
  -9   9   3   16.10   12.00 
  -9   9   3   21.00   21.20 
  -9   9   3    6.60    4.80 
  -8   9   3   29.40    6.20 
  -8   9   3   43.80   21.70 
  -8   9   3   36.10   12.40 
  -7   9   3   98.49   17.30 
  -7   9   3   79.99    8.30 
  -7   9   3  102.99   10.70 
  -6   9   3   40.90   11.90 
  -6   9   3   42.40    6.10 
  -6   9   3   27.30    6.40 
  -5   9   3  242.28   21.50 
  -5   9   3  225.18   25.50 
  -5   9   3  230.48   21.50 
  -4   9   3  594.44   49.50 
  -4   9   3  653.13   55.29 
  -4   9   3  534.25   50.09 
  -3   9   3   13.80    6.20 
  -3   9   3    0.30    7.10 
  -3   9   3   19.10    9.70 
  -2   9   3   -5.70    7.10 
  -2   9   3    3.20    6.00 
  -2   9   3    2.10    8.30 
  -1   9   3   11.60    8.60 
  -1   9   3   -3.20    8.50 
  -1   9   3    9.70    7.00 
   0   9   3   32.20   10.50 
   0   9   3   44.40   10.60 
   0   9   3   44.10   11.00 
   0   9   3   23.30    9.00 
   1   9   3  183.08   20.90 
   1   9   3  200.88   22.30 
   1   9   3  155.08   21.10 
   1   9   3  163.88   20.60 
   2   9   3   -2.00    8.30 
   2   9   3    7.70    6.30 
   2   9   3    6.20    9.90 
   2   9   3    6.20    8.20 
   3   9   3   31.70    9.20 
   3   9   3   14.80   16.40 
   4   9   3  189.58   20.20 
   4   9   3  152.88   22.90 
   5   9   3  -11.90   11.10 
  -6  -9  -3    6.20   11.10 
   6   9   3   23.90   14.60 
   6   9   3   12.20    7.40 
  12 -10  -3   -2.20    2.60 
 -12  10   3    1.30   13.50 
 -11  10   3  379.96   42.30 
 -11  10   3  367.26   32.60 
 -10  10   3   -7.30   10.70 
 -10  10   3    2.20    5.30 
  -9  10   3  218.78   38.70 
  -9  10   3  171.08   17.90 
  -8  10   3  412.96   41.30 
  -8  10   3  386.66   33.80 
  -7  10   3  336.37   35.60 
  -7  10   3  365.36   43.80 
  -7  10   3  311.57   27.60 
  -7  10   3  363.06   29.50 
  -6  10   3   51.79    8.10 
  -6  10   3   39.90    7.20 
  -6  10   3   35.20   12.70 
  -5  10   3 1157.88   93.69 
  -5  10   3 1051.09   97.29 
  -5  10   3 1254.07   93.99 
  -4  10   3   77.69   10.70 
  -4  10   3   46.00   13.40 
  -4  10   3   67.29   10.00 
  -3  10   3  123.69   14.20 
  -3  10   3  101.79   13.60 
  -3  10   3   89.49   16.90 
  -2  10   3 1119.49   87.89 
  -2  10   3 1113.59   87.69 
  -2  10   3  985.60   90.29 
  -1  10   3   85.69   13.00 
  -1  10   3   86.09   14.60 
  -1  10   3   81.39   12.90 
   0  10   3   21.80   10.70 
   0  10   3   -3.70    8.00 
   0  10   3   26.40    9.00 
   0  10   3   11.90    5.60 
   1  10   3  179.68   20.50 
   1  10   3  171.18   20.30 
   1  10   3  134.49   20.10 
   2  10   3  109.49   18.20 
   2  10   3   90.49   16.80 
   2  10   3  112.49   16.80 
   3  10   3    3.50    6.60 
   3  10   3   18.70   10.90 
   3  10   3    7.80   12.30 
   4  10   3  159.28   18.20 
   4  10   3  122.89   19.60 
   4  10   3  113.39   20.90 
   5  10   3   11.10   13.70 
   5  10   3  -14.70    8.30 
   5  10   3   -4.50   10.70 
 -12  11   3    7.80    6.60 
 -12  11   3    4.70   15.50 
 -11  11   3  181.28   29.10 
 -11  11   3  170.18   18.40 
 -10  11   3    8.30   12.50 
 -10  11   3   21.70    6.60 
  -9  11   3   14.10   12.80 
  -9  11   3    6.70    5.50 
  -8  11   3   52.99    8.60 
  -8  11   3   43.80   24.00 
  -7  11   3  104.49   12.20 
  -7  11   3   97.49   25.50 
  -7  11   3   84.59    9.80 
  -7  11   3  119.89   19.60 
  -6  11   3   14.10    6.60 
  -6  11   3    9.20   10.70 
  -6  11   3   13.10    6.50 
  -6  11   3   18.40   16.10 
  -5  11   3   21.70   11.30 
  -5  11   3   38.00    8.40 
  -5  11   3   17.00    7.50 
  -5  11   3   -2.10   12.30 
  -5  11   3   47.70   12.90 
  -4  11   3   96.09   18.10 
  -4  11   3   94.89   13.20 
  -4  11   3   70.09   12.00 
  -4  11   3   86.79   16.80 
  -3  11   3  265.77   24.20 
  -3  11   3  237.98   25.20 
  -3  11   3  206.88   26.30 
  -2  11   3   -2.40    7.30 
  -2  11   3   12.10    9.70 
  -2  11   3    9.30    6.40 
  -1  11   3    1.70    9.50 
  -1  11   3   -6.00    7.30 
   0  11   3    5.40   11.60 
   0  11   3   15.70    9.50 
   0  11   3   19.10   10.10 
   1  11   3   11.90    9.60 
   1  11   3    6.00    8.60 
   1  11   3  -11.40   10.80 
   2  11   3   38.80   11.20 
   2  11   3   61.39   16.20 
   2  11   3   59.89   13.20 
   3  11   3    9.30   11.40 
   3  11   3   12.60   13.50 
 -11  12   3   69.39   19.00 
 -11  12   3   55.39    9.70 
 -10  12   3   30.10    7.80 
 -10  12   3   63.39   18.00 
  -9  12   3  327.97   29.90 
  -9  12   3  343.97   39.40 
  -8  12   3   -7.50   19.60 
  -8  12   3    6.60    6.10 
  -8  12   3    2.80   12.40 
  -7  12   3    7.00    5.20 
  -7  12   3   -1.10    6.20 
  -7  12   3  -20.10   16.10 
  -7  12   3   11.80   12.10 
  -6  12   3   48.40   15.90 
  -6  12   3   26.70    8.00 
  -6  12   3   36.30   13.50 
  -6  12   3   51.39   18.70 
  -6  12   3   26.40    7.90 
  -5  12   3  119.49   20.40 
  -5  12   3  104.19   14.30 
  -5  12   3  160.08   21.80 
  -5  12   3  133.69   22.80 
  -5  12   3  109.79   15.20 
  -4  12   3  114.69   18.10 
  -4  12   3   87.59   14.10 
  -4  12   3  133.69   15.40 
  -4  12   3   90.59   17.10 
  -3  12   3  272.47   27.40 
  -3  12   3  239.38   22.40 
  -3  12   3  221.68   22.40 
  -3  12   3  282.97   25.60 
  -2  12   3   -5.50    7.90 
  -2  12   3   14.60   10.80 
  -1  12   3    7.10    9.30 
  -1  12   3   18.50   19.30 
   0  12   3  152.18   23.60 
   0  12   3  217.78   23.80 
   1  12   3   57.59   13.80 
   1  12   3   19.50   15.00 
  -9  13   3   64.59   10.20 
  -9  13   3   30.90   16.00 
  -8  13   3   46.10   24.00 
  -8  13   3   39.40   16.80 
  -8  13   3   49.50    9.60 
  -7  13   3   13.90    7.60 
  -7  13   3    5.70   12.00 
  -7  13   3    0.60    6.90 
  -7  13   3   -4.30   11.70 
  -7  13   3   -3.70   16.70 
  -6  13   3   -6.90    7.30 
  -6  13   3   10.50   11.90 
  -6  13   3   -6.70    6.90 
  -6  13   3    1.00   13.90 
  -5  13   3   29.70   15.40 
  -5  13   3   17.30   10.30 
  -5  13   3    4.90    8.30 
  -5  13   3   33.90   13.90 
  -5  13   3   16.50   12.20 
  -4  13   3   85.19   13.30 
  -4  13   3   65.79   12.60 
  -3  13   3   26.20   10.40 
  -3  13   3   18.20   10.50 
  -2  13   3   58.09   15.10 
  -2  13   3   58.19   13.40 
  -1  13   3   51.39   13.20 
  -1  13   3   52.69   15.40 
  -2  16  -4   24.40   10.50 
  -2  16  -4   10.40    9.00 
  -3  16  -4   11.30    9.60 
  -3  16  -4   13.40   11.60 
  -4  16  -4    5.80    8.70 
  -4  16  -4   -0.90    7.60 
  -5  16  -4    9.00    8.00 
  -5  16  -4   21.20   10.10 
   1  15  -4  156.18   20.90 
   1  15  -4  143.39   19.30 
   0  15  -4  337.67   31.00 
   0  15  -4  269.37   31.50 
  -1  15  -4   34.50   10.80 
  -1  15  -4   57.59   12.10 
  -2  15  -4  219.58   24.60 
  -2  15  -4  222.88   24.80 
  -3  15  -4  306.67   29.00 
  -3  15  -4  273.17   29.00 
  -4  15  -4  156.38   19.40 
  -4  15  -4  172.08   20.40 
  -5  15  -4   16.00    9.40 
  -5  15  -4   16.50    8.80 
  -5  15  -4   12.10    7.70 
   5 -15   4   27.30    9.40 
  -6  15  -4  163.18   27.90 
  -6  15  -4  222.78   22.70 
  -7  15  -4   87.29   13.80 
  -7  15  -4   55.59   20.70 
  -8  15  -4   -2.50    8.30 
  -8  15  -4  -10.10   15.70 
  -8  15  -4   -1.20   11.40 
   4  14  -4   -6.20    8.30 
   3  14  -4    7.80    9.30 
   3  14  -4   -7.90   10.80 
   2  14  -4   -4.80    7.90 
   2  14  -4   11.10   10.90 
   1  14  -4  212.38   25.70 
   1  14  -4  209.28   23.20 
   0  14  -4   -3.20    9.10 
   0  14  -4   -3.20    7.60 
  -1  14  -4   39.10   10.20 
  -1  14  -4   53.39   11.50 
  -2  14  -4   96.09   13.60 
  -2  14  -4   84.49   12.60 
  -3  14  -4   14.50    8.20 
  -3  14  -4   25.50    8.40 
   3 -14   4   11.60    8.80 
  -4  14  -4    6.80    6.20 
  -4  14  -4    6.50    7.00 
  -4  14  -4    6.80    7.40 
   4 -14   4   -3.30    7.50 
  -5  14  -4   18.20    8.50 
  -5  14  -4    4.80    6.50 
   5 -14   4   11.20    7.40 
  -6  14  -4   15.00    8.20 
  -6  14  -4    2.70   12.50 
  -7  14  -4    5.00    7.70 
  -7  14  -4   10.00   16.10 
   7 -14   4   -6.20    3.50 
  -8  14  -4  294.57   43.80 
  -8  14  -4  204.08   31.60 
  -8  14  -4  251.07   26.30 
  -9  14  -4    8.20   13.70 
  -9  14  -4    8.10    8.90 
   5  13  -4   74.89   17.50 
   5  13  -4   39.20   12.10 
   4  13  -4   72.89   14.80 
   4  13  -4   56.09   12.50 
   3  13  -4  118.89   17.40 
   3  13  -4   84.09   14.40 
   2  13  -4    3.80    7.70 
   2  13  -4   -2.50   10.80 
   1  13  -4  187.18   20.20 
   1  13  -4  169.18   20.50 
   0  13  -4  197.18   22.20 
  -1  13  -4   33.40    9.00 
  -1  13  -4   31.70    8.80 
  -2  13  -4  588.54   51.29 
  -2  13  -4  597.74   51.49 
   2 -13   4  628.64   51.99 
  -3  13  -4   33.80    8.60 
  -3  13  -4   26.10    8.30 
  -4  13  -4   90.99   11.60 
  -4  13  -4   78.19   15.70 
  -4  13  -4   93.49   12.60 
   4 -13   4   78.79   11.40 
  -5  13  -4   50.69    8.70 
  -5  13  -4   40.10   14.90 
  -5  13  -4   60.49   10.60 
   5 -13   4   63.39    9.70 
  -6  13  -4  196.08   31.40 
  -6  13  -4  157.28   19.00 
   6 -13   4  165.08   18.00 
  -7  13  -4   49.10   10.20 
  -7  13  -4   12.00   17.40 
   7 -13   4   52.09    7.40 
  -8  13  -4   47.20   17.70 
  -8  13  -4  102.39   16.10 
  -8  13  -4   84.49   26.50 
  -9  13  -4   86.69   21.20 
  -9  13  -4  124.89   16.20 
 -10  13  -4   30.00   10.30 
 -10  13  -4   11.20   15.30 
   6  12  -4   12.90   11.80 
   6  12  -4   15.20   10.40 
   5  12  -4   -4.90   10.30 
   5  12  -4   -0.40    8.30 
   4  12  -4   55.89   12.30 
   4  12  -4   48.90   11.30 
   3  12  -4   -0.40    6.50 
   3  12  -4    1.70   11.00 
   2  12  -4   -2.80    8.40 
   2  12  -4   -7.70    6.10 
   1  12  -4    5.00    8.00 
   1  12  -4    4.90    6.20 
   0  12  -4  420.86   38.30 
   0  12  -4  422.56   38.80 
   0 -12   4  469.35   39.20 
  -1  12  -4  145.99   17.90 
  -1  12  -4  183.18   19.60 
   1 -12   4  181.28   19.40 
  -2  12  -4   64.39   10.10 
  -2  12  -4   60.99   10.20 
   2 -12   4   87.39   11.10 
  -3  12  -4   19.10    6.60 
  -3  12  -4   11.20    6.40 
  -3  12  -4   11.20    7.70 
   3 -12   4   12.80    6.70 
  -4  12  -4   94.69   18.30 
  -4  12  -4   98.19   11.80 
  -4  12  -4  102.49   12.80 
   4 -12   4   87.49   11.60 
  -5  12  -4   -3.30    5.00 
  -5  12  -4   -9.50    5.20 
  -5  12  -4   11.40   12.30 
   5 -12   4   -4.00    5.40 
  -6  12  -4    3.20    6.30 
  -6  12  -4    6.50   14.10 
   6 -12   4   14.50    6.20 
  -7  12  -4   -2.60   17.30 
  -7  12  -4   29.00    8.40 
  -8  12  -4   45.20    9.90 
  -8  12  -4   39.80   22.20 
  -8  12  -4   13.70   12.60 
  -9  12  -4  115.39   22.00 
 -10  12  -4  105.89   15.20 
 -10  12  -4   81.99   21.10 
 -11  12  -4   62.69   13.40 
 -11  12  -4   55.79   18.70 
   8  11  -4   10.30   11.10 
   8  11  -4   -0.70    9.50 
  -8 -11   4    5.00    5.20 
   7  11  -4   35.50   11.10 
   7  11  -4   26.90   13.20 
   6  11  -4   -9.40   10.20 
   6  11  -4   -0.50    7.80 
   5  11  -4  366.36   38.00 
   5  11  -4  433.06   37.10 
   4  11  -4   27.80    8.80 
   4  11  -4   26.10   10.30 
   3  11  -4  131.69   17.40 
   3  11  -4  138.19   16.40 
   2  11  -4   80.99   11.90 
   2  11  -4   93.29   13.20 
   1  11  -4  250.27   29.60 
   1  11  -4  248.28   24.90 
   1  11  -4  280.97   26.50 
  -1 -11   4  284.87   26.50 
   0  11  -4    8.20    6.00 
   0  11  -4    4.60    6.30 
  -1  11  -4   55.09    9.30 
  -1  11  -4   66.19    9.60 
   1 -11   4   60.29    9.90 
   1 -11   4   54.89   12.10 
  -2  11  -4  127.49   14.70 
  -2  11  -4  130.89   15.40 
  -2  11  -4  143.29   16.00 
   2 -11   4  117.79   14.70 
   2 -11   4  134.99   15.20 
  -3  11  -4  558.74   56.49 
  -3  11  -4  593.64   51.99 
  -3  11  -4  661.53   51.69 
   3 -11   4  706.43   52.09 
   3 -11   4  591.34   52.09 
  -4  11  -4  100.79   12.10 
  -4  11  -4   86.29   10.80 
   4 -11   4   87.89   11.50 
   4 -11   4   98.09   11.20 
  -5  11  -4  128.09   24.70 
  -5  11  -4  167.48   16.30 
   5 -11   4  143.09   15.40 
   5 -11   4  154.58   16.00 
  -6  11  -4   50.99    9.70 
  -6  11  -4   72.69   21.00 
   6 -11   4   69.19    8.40 
   6 -11   4   57.39    9.60 
  -7  11  -4   46.20    9.40 
  -7  11  -4   58.79   23.20 
   7 -11   4   53.69    7.70 
  -8  11  -4   99.19   19.00 
  -8  11  -4  115.39   14.90 
  -8  11  -4  137.29   30.00 
   8 -11   4  114.09   11.90 
  -9  11  -4   66.89   11.70 
  -9  11  -4   60.29   17.50 
 -10  11  -4   16.30   14.00 
 -10  11  -4    3.40    8.20 
 -11  11  -4  108.89   22.00 
 -11  11  -4   86.19   14.60 
   9  10  -4   14.80   10.50 
   9  10  -4   22.10   13.10 
  -9 -10   4   -5.20    9.00 
   8  10  -4   -4.60    8.50 
   8  10  -4   -6.20    9.90 
   7  10  -4   88.29   14.70 
   7  10  -4  123.19   17.80 
   6  10  -4  237.48   31.10 
   6  10  -4  308.67   29.80 
  -6 -10   4  334.57   28.30 
   5  10  -4   -3.90    8.10 
   5  10  -4   -2.20    6.90 
   4  10  -4   20.40    7.60 
   4  10  -4   16.70    9.50 
   3  10  -4  133.99   15.20 
   3  10  -4  122.69   18.80 
   3  10  -4  139.69   16.70 
  -3 -10   4  130.09   16.20 
   2  10  -4   35.70    7.80 
   2  10  -4   42.40    9.30 
   2  10  -4   35.60   10.90 
  -2 -10   4   34.00    8.40 
   1  10  -4   24.30    7.50 
   1  10  -4   12.90    9.20 
   1  10  -4   18.30    6.00 
  -1 -10   4   17.10    6.80 
   0  10  -4   39.50    7.70 
   0  10  -4   21.60    6.50 
   0 -10   4   28.00    7.60 
  -1  10  -4  221.58   22.20 
  -1  10  -4  249.97   22.90 
   1 -10   4  235.88   22.50 
   1 -10   4  274.07   23.20 
  -2  10  -4  720.63   55.79 
  -2  10  -4  631.24   58.89 
  -2  10  -4  635.14   55.59 
   2 -10   4  725.83   55.79 
   2 -10   4  673.83   55.99 
  -3  10  -4  254.37   26.00 
  -3  10  -4  285.07   31.60 
  -3  10  -4  290.17   25.50 
   3 -10   4  298.87   25.10 
   3 -10   4  290.17   25.60 
  -4  10  -4   -6.20    4.50 
  -4  10  -4   -9.90    8.70 
  -4  10  -4   -4.10    4.10 
   4 -10   4   -1.90    4.40 
   4 -10   4    3.10    4.40 
  -5  10  -4  165.28   16.70 
   5 -10   4  158.98   15.60 
   5 -10   4  154.48   18.50 
  -6  10  -4   76.59   20.60 
  -6  10  -4   50.19    9.00 
   6 -10   4   44.00    8.50 
   6 -10   4   62.39    8.00 
  -7  10  -4   25.60   12.00 
  -7  10  -4   46.10   21.20 
  -7  10  -4   31.10    7.90 
   7 -10   4   23.50    7.00 
   7 -10   4   34.20    5.50 
  -8  10  -4  111.49   19.60 
  -8  10  -4  201.18   34.10 
  -8  10  -4   80.79   12.80 
   8 -10   4   93.09   10.70 
  -9  10  -4  169.68   19.70 
  -9  10  -4  166.88   25.30 
   9 -10   4  187.88   16.00 
 -10  10  -4  132.59   23.70 
 -10  10  -4  145.99   17.50 
 -11  10  -4  211.68   30.20 
 -12  10  -4   69.09   19.40 
   9   9  -4   -3.10   10.00 
   9   9  -4    0.70    8.70 
  -9  -9   4   15.00   11.90 
   8   9  -4   49.70   11.50 
   8   9  -4   45.70   13.00 
  -8  -9   4   49.60   13.80 
   7   9  -4   11.90   17.00 
   7   9  -4   14.00    8.10 
   6   9  -4   70.69   10.90 
   6   9  -4   68.89   12.40 
  -6  -9   4   47.90   12.30 
   5   9  -4   12.80    8.40 
   5   9  -4   13.30    7.00 
   5   9  -4   19.70    9.30 
  -5  -9   4   12.70    7.70 
   4   9  -4  723.83   56.29 
   4   9  -4  678.73   55.29 
   4   9  -4  705.53   58.99 
  -4  -9   4  599.34   53.89 
   3   9  -4   38.10    8.70 
   3   9  -4   30.30    7.10 
   3   9  -4   28.60    9.50 
  -3  -9   4   27.60    8.60 
   2   9  -4  225.88   21.10 
   2   9  -4  212.78   24.50 
   2   9  -4  282.47   22.90 
  -2  -9   4  191.18   22.20 
   1   9  -4  119.09   13.70 
   1   9  -4  107.09   12.90 
   1   9  -4  123.19   17.00 
  -1  -9   4  129.39   14.70 
   0   9  -4  185.08   16.60 
   0   9  -4  191.48   17.80 
   0  -9   4  165.18   17.50 
   0  -9   4  149.39   16.30 
  -1   9  -4   12.40    4.90 
  -1   9  -4   11.50    5.60 
  -1   9  -4   19.40    6.10 
   1  -9   4   19.40    5.30 
   1  -9   4   15.90    5.60 
  -2   9  -4  172.58   22.60 
  -2   9  -4  198.58   18.40 
  -2   9  -4  186.98   18.20 
   2  -9   4  206.78   18.60 
   2  -9   4  215.08   18.50 
  -3   9  -4  298.07   24.50 
  -3   9  -4  257.07   24.40 
   3  -9   4  272.87   24.70 
   3  -9   4  282.37   24.20 
  -4   9  -4  637.74   51.09 
   4  -9   4  644.44   51.19 
   4  -9   4  576.64   51.29 
  -5   9  -4 1160.78   92.89 
   5  -9   4 1187.88   92.89 
   5  -9   4 1116.99   91.79 
  -6   9  -4    0.90   14.20 
  -6   9  -4    3.40    5.20 
   6  -9   4   -1.20    3.70 
   6  -9   4   -1.10    4.60 
  -7   9  -4  551.04   48.20 
  -7   9  -4  513.25   42.70 
   7  -9   4  510.15   42.40 
   7  -9   4  469.35   40.80 
  -8   9  -4  410.36   34.40 
  -8   9  -4  426.66   39.70 
   8  -9   4  352.26   31.40 
   8  -9   4  382.76   33.40 
  -9   9  -4  303.07   28.20 
  -9   9  -4  349.96   34.90 
   9  -9   4  286.17   25.10 
 -10   9  -4   -8.50    6.50 
 -10   9  -4    2.10   11.80 
  10  -9   4   12.40    4.80 
 -12   9  -4  253.57   33.80 
  10   8  -4   78.09   14.20 
  10   8  -4   81.99   15.50 
 -10  -8   4   96.89   21.00 
   9   8  -4   12.80   10.10 
   9   8  -4    4.20    9.40 
  -9  -8   4    2.20   12.50 
   8   8  -4   25.30    8.90 
   8   8  -4    2.10   13.40 
  -8  -8   4   18.20   13.00 
   7   8  -4    0.90    6.50 
   7   8  -4   11.60    9.50 
  -7  -8   4    8.20   10.70 
   6   8  -4  269.27   28.80 
   6   8  -4  257.97   25.00 
   6   8  -4  221.58   26.40 
  -6  -8   4  304.67   30.60 
   5   8  -4  307.07   29.90 
   5   8  -4  375.16   31.60 
   5   8  -4  331.47   33.30 
  -5  -8   4  333.87   33.00 
   4   8  -4  152.08   16.10 
   4   8  -4  136.59   17.30 
   4   8  -4  169.78   19.10 
  -4  -8   4  150.78   17.60 
  -4  -8   4  194.18   22.70 
   3   8  -4  127.39   13.60 
   3   8  -4   88.59   14.80 
   3   8  -4   90.59   11.60 
  -3  -8   4  111.19   11.80 
  -3  -8   4  113.79   13.50 
  -3  -8   4  101.89   11.50 
   2   8  -4   41.50    7.40 
   2   8  -4   49.50   10.40 
   2   8  -4   54.49    8.60 
  -2  -8   4   62.99    9.20 
   1   8  -4  781.02   60.79 
   1   8  -4  691.73   60.39 
   1   8  -4  761.02   63.89 
  -1  -8   4  698.93   60.59 
  -1  -8   4  795.22   60.99 
   0   8  -4  115.39   12.90 
   0   8  -4   76.79    9.70 
   0  -8   4   86.99   10.30 
   0  -8   4   90.09   10.20 
   0  -8   4   84.99   10.90 
  -1   8  -4  225.38   21.00 
  -1   8  -4  249.78   24.50 
  -1   8  -4  236.78   21.40 
   1  -8   4  231.38   21.20 
   1  -8   4  233.38   21.30 
   1  -8   4  260.47   24.50 
  -2   8  -4   -1.50    6.00 
  -2   8  -4    6.20    3.90 
  -2   8  -4    0.80    3.40 
   2  -8   4    1.00    8.00 
   2  -8   4   -0.50    3.40 
   2  -8   4   -1.40    3.80 
  -3   8  -4  948.31   81.29 
  -3   8  -4 1205.88   88.79 
  -3   8  -4 1003.50   80.89 
   3  -8   4  941.61   80.89 
   3  -8   4 1002.60   81.49 
  -4   8  -4  746.73   61.79 
   4  -8   4  789.92   61.99 
   4  -8   4  749.53   61.09 
  -5   8  -4   38.50   15.20 
  -5   8  -4   27.00    6.40 
   5  -8   4   52.49   19.00 
   5  -8   4   45.50    6.70 
   5  -8   4   32.80    5.30 
  -6   8  -4   75.59   10.40 
  -6   8  -4  127.29   24.90 
   6  -8   4  135.49   27.00 
   6  -8   4   65.69    9.70 
   6  -8   4   77.69    8.70 
  -7   8  -4  686.73   53.79 
  -7   8  -4  632.94   57.69 
   7  -8   4  601.54   51.79 
   7  -8   4  671.03   53.29 
  -8   8  -4   12.90   18.10 
  -8   8  -4   15.30   10.50 
  -8   8  -4    9.70    6.70 
   8  -8   4    6.70    3.60 
   8  -8   4   22.50    5.90 
  -9   8  -4    0.40   10.10 
  -9   8  -4   -3.70    6.10 
   9  -8   4   -1.60    3.20 
   9  -8   4    5.20    5.60 
 -10   8  -4   89.79   17.70 
  10  -8   4   61.69    8.00 
  10  -8   4   72.89    9.60 
 -11   8  -4   38.70   24.40 
 -12   8  -4  162.58   25.40 
  11   7  -4   99.19   17.40 
  11   7  -4  124.79   16.70 
 -11  -7   4  130.79   22.80 
  10   7  -4   19.70   11.20 
 -10  -7   4   25.10   16.60 
 -10  -7   4    8.10   12.60 
   9   7  -4    9.20   10.80 
   9   7  -4    0.20    7.10 
  -9  -7   4   -0.10   11.40 
  -9  -7   4   -3.20   12.90 
   8   7  -4   42.90   11.30 
   8   7  -4   51.79    9.90 
  -8  -7   4   53.19   16.30 
  -8  -7   4   43.40   14.10 
   7   7  -4   28.60    7.40 
   7   7  -4    3.30    8.10 
   7   7  -4   31.30   10.00 
  -7  -7   4   12.30   11.50 
  -7  -7   4   18.30   11.40 
   6   7  -4    7.40    5.70 
   6   7  -4    1.70    7.50 
   6   7  -4   16.20   11.50 
  -6  -7   4   22.10    7.90 
  -6  -7   4    7.60    9.50 
   5   7  -4  424.56   43.50 
   5   7  -4  541.25   42.20 
   5   7  -4  485.15   41.00 
  -5  -7   4  526.15   42.30 
  -5  -7   4  459.25   44.40 
   4   7  -4  849.41   70.69 
   4   7  -4  868.51   73.79 
  -4  -7   4  833.92   72.69 
  -4  -7   4  949.21   71.59 
   3   7  -4  106.79   11.60 
   3   7  -4   97.89   12.20 
   3   7  -4   92.09   14.50 
  -3  -7   4  110.59   13.40 
  -3  -7   4  119.99   13.50 
   2   7  -4 2304.47  171.78 
   2   7  -4 2328.27  168.78 
  -2  -7   4 2046.80  169.58 
  -2  -7   4 1876.01  168.68 
   1   7  -4  189.78   16.80 
   1   7  -4  197.18   19.90 
   1   7  -4  199.28   17.60 
  -1  -7   4  194.48   17.60 
  -1  -7   4  170.08   16.60 
  -1  -7   4  168.68   18.10 
   0   7  -4  577.84   44.70 
   0   7  -4  627.74   46.90 
   0   7  -4  498.75   44.30 
   0  -7   4  515.75   46.80 
   0  -7   4  519.45   44.60 
   0  -7   4  522.65   44.50 
  -1   7  -4  485.25   38.90 
  -1   7  -4  449.86   42.50 
  -1   7  -4  466.65   38.80 
   1  -7   4  459.75   41.90 
   1  -7   4  485.05   43.00 
   1  -7   4  484.05   39.00 
  -2   7  -4  958.70   83.09 
  -2   7  -4 1002.10   82.79 
  -2   7  -4 1057.99   88.49 
   2  -7   4 1020.00   83.19 
   2  -7   4  995.60   82.89 
   2  -7   4 1238.28   89.49 
   3  -7   4  335.57   29.20 
   3  -7   4  377.26   29.90 
  -4   7  -4  548.15   43.70 
   4  -7   4  512.05   42.90 
   4  -7   4  534.95   43.60 
  -5   7  -4 3275.37  248.78 
   5  -7   4 2966.20  247.68 
   5  -7   4 3216.58  248.68 
  -6   7  -4  113.89   17.50 
  -6   7  -4  113.19   13.40 
  -6   7  -4  178.08   27.60 
   6  -7   4  109.69   12.00 
   6  -7   4  145.39   13.10 
  -7   7  -4 2465.05  188.08 
  -7   7  -4 2328.97  184.28 
   7  -7   4 2157.88  182.78 
   7  -7   4 2361.66  184.08 
  -8   7  -4  149.19   17.50 
  -8   7  -4  236.78   34.90 
  -8   7  -4  153.08   21.70 
   8  -7   4  159.88   15.50 
   8  -7   4  164.78   16.80 
  -9   7  -4  120.09   19.10 
   9  -7   4  103.79   14.90 
   9  -7   4  145.89   14.60 
 -10   7  -4  277.27   29.90 
  10  -7   4  249.08   24.10 
  10  -7   4  247.48   22.40 
 -11   7  -4  290.77   32.90 
  11  -7   4  282.97   24.70 
  11  -7   4  282.57   28.30 
 -12   7  -4    2.00   12.10 
  12  -7   4    1.30    2.20 
  12  -7   4   21.20    7.20 
  12   6  -4   14.20   10.70 
  12   6  -4    7.00    8.60 
 -12  -6   4   17.50   14.80 
  11   6  -4  102.19   16.00 
 -11  -6   4  103.69   20.80 
  10   6  -4  172.38   18.20 
  10   6  -4  128.29   20.30 
 -10  -6   4  127.79   27.20 
 -10  -6   4  137.39   23.00 
   9   6  -4    5.10    9.00 
   9   6  -4   -8.10    6.20 
  -9  -6   4   25.80   15.00 
  -9  -6   4    7.80   10.40 
   8   6  -4  365.16   32.40 
   8   6  -4  353.36   30.90 
   8   6  -4  345.57   34.70 
  -8  -6   4  328.47   38.90 
  -8  -6   4  320.67   35.50 
   7   6  -4  105.49   16.90 
   7   6  -4  113.59   14.50 
   7   6  -4  123.99   13.40 
  -7  -6   4   84.99   17.10 
  -7  -6   4  116.79   14.70 
  -7  -6   4  131.69   21.70 
   6   6  -4  429.66   36.30 
   6   6  -4  470.65   37.50 
   6   6  -4  455.85   39.80 
  -6  -6   4  291.27   51.99 
  -6  -6   4  387.96   40.30 
  -6  -6   4  464.45   37.70 
   5   6  -4   28.30    6.00 
   5   6  -4   30.20    7.40 
   5   6  -4   42.20    9.10 
  -5  -6   4   30.20    7.60 
  -5  -6   4   31.50    9.40 
  -5  -6   4   29.20   10.20 
   4   6  -4 1311.37  111.19 
   4   6  -4 1538.65  110.99 
   4   6  -4 1301.47  112.89 
  -4  -6   4 1370.26  110.89 
   3   6  -4   41.10    6.00 
   3   6  -4   32.50    8.00 
  -3  -6   4   39.30    6.90 
   2   6  -4   87.69    9.50 
   2   6  -4   69.29   10.90 
   2   6  -4   70.59    8.20 
  -2  -6   4   73.59    9.00 
  -2  -6   4   70.59   10.90 
   1   6  -4 1096.79   85.39 
   1   6  -4 1151.88   85.59 
   1   6  -4 1060.89   87.69 
  -1  -6   4 1074.39   85.49 
  -1  -6   4  887.71   87.19 
  -1  -6   4 1164.28   85.79 
   0   6  -4  524.05   42.50 
   0   6  -4  499.75   42.30 
   0   6  -4  568.84   45.60 
   0  -6   4  527.35   42.60 
   0  -6   4  485.15   45.50 
   0  -6   4  522.45   42.60 
  -1   6  -4  301.47   27.00 
  -1   6  -4  331.77   27.10 
  -1   6  -4  318.27   31.40 
   1  -6   4  343.87   27.20 
   1  -6   4  339.07   32.20 
   1  -6   4  316.87   27.10 
  -2   6  -4  352.06   29.40 
  -2   6  -4  350.46   29.20 
  -2   6  -4  398.86   35.70 
   2  -6   4  336.77   29.30 
   2  -6   4  343.47   29.10 
  -3   6  -4  277.57   22.70 
   3  -6   4  247.58   22.20 
   3  -6   4  273.67   22.70 
  -4   6  -4  204.88   19.50 
   4  -6   4  217.58   18.90 
   4  -6   4  241.18   19.60 
  -5   6  -4 1276.77   99.39 
   5  -6   4 1199.48   98.39 
   5  -6   4 1249.57   99.19 
  -6   6  -4   55.49    8.70 
  -6   6  -4   76.39   20.70 
  -6   6  -4   50.29   11.60 
   6  -6   4  113.19   26.10 
   6  -6   4   62.29    7.40 
   6  -6   4   53.99    8.10 
  -7   6  -4    4.10    7.90 
  -7   6  -4   -0.70    5.40 
  -7   6  -4   10.60   15.60 
   7  -6   4    0.40    4.40 
   7  -6   4    9.70   21.20 
  -8   6  -4 1046.20  103.49 
   8  -6   4 1209.48  108.59 
  -9   6  -4  206.88   22.60 
   9  -6   4  146.79   17.30 
 -10   6  -4   21.00   11.40 
  10  -6   4   47.70   10.60 
 -11   6  -4   47.40   13.80 
  11  -6   4   35.90    8.60 
 -12   6  -4    2.00   11.00 
  12  -6   4   -5.90    6.80 
  12   5  -4    9.50    9.10 
 -12  -5   4   -5.60   11.80 
  11   5  -4   60.69   14.60 
 -11  -5   4   91.49   18.20 
  10   5  -4   30.10   10.30 
 -10  -5   4   51.09   14.20 
 -10  -5   4   62.79   20.40 
   9   5  -4  429.26   41.30 
  -9  -5   4  521.25   51.79 
  -9  -5   4  469.05   45.40 
  -9  -5   4  464.35   45.40 
   8   5  -4   94.99   16.50 
   8   5  -4  106.99   13.70 
  -8  -5   4  118.69   22.90 
  -8  -5   4   96.49   16.90 
  -8  -5   4  100.89   14.30 
   7   5  -4    6.50    4.80 
   7   5  -4   19.00    7.20 
   7   5  -4    7.60    7.00 
  -7  -5   4    0.00   10.60 
  -7  -5   4    0.90    6.00 
  -7  -5   4   17.10    8.80 
   6   5  -4  442.06   36.20 
   6   5  -4  359.76   36.70 
   6   5  -4  430.76   39.50 
  -6  -5   4  451.65   42.70 
  -6  -5   4  432.16   40.20 
  -6  -5   4  476.05   37.50 
   5   5  -4  194.98   17.00 
   5   5  -4  195.88   20.20 
   5   5  -4  176.18   18.40 
  -5  -5   4  214.88   21.70 
  -5  -5   4  163.48   18.20 
   4   5  -4   31.60    6.40 
   4   5  -4   25.30    4.90 
   4   5  -4   29.20    7.50 
  -4  -5   4   35.90    6.60 
  -4  -5   4   38.10    9.10 
   3   5  -4   35.30    7.10 
   3   5  -4   25.40    4.50 
   3   5  -4   32.60    5.90 
  -3  -5   4   26.00    5.60 
  -3  -5   4   23.10    7.50 
   2   5  -4 1029.80   81.09 
   2   5  -4  989.30   84.59 
   2   5  -4  857.11   81.19 
  -2  -5   4 1010.80   81.19 
  -2  -5   4 1189.48   84.69 
  -2  -5   4 1044.90   82.19 
   1   5  -4  848.12   62.89 
   1   5  -4  851.31   60.89 
   1   5  -4  799.82   60.59 
  -1  -5   4  625.94   60.59 
  -1  -5   4  784.42   60.69 
  -1  -5   4  663.23   63.29 
   0   5  -4 1289.87  106.29 
   0   5  -4 1308.97  102.89 
   0   5  -4 1326.37  102.89 
   0  -5   4 1303.87  102.89 
   0  -5   4 1326.27  102.89 
   0  -5   4 1223.18  106.29 
  -1   5  -4  219.18   25.30 
  -1   5  -4  255.57   21.20 
  -1   5  -4  238.88   21.20 
   1  -5   4  313.47   28.00 
   1  -5   4  272.87   21.30 
   1  -5   4  232.08   21.10 
  -2   5  -4  874.21   69.69 
   2  -5   4  897.31   69.69 
   2  -5   4  845.02   69.39 
  -3   5  -4 1681.13  124.59 
   3  -5   4 1553.64  124.09 
   3  -5   4 1477.15  124.39 
  -4   5  -4 1594.84  126.49 
   4  -5   4 1521.25  125.89 
   4  -5   4 1665.53  126.49 
  -5   5  -4  725.43   59.19 
  -5   5  -4  701.63   57.09 
   5  -5   4  673.13   56.69 
  -6   5  -4   -3.40    7.10 
  -6   5  -4    3.70   14.00 
  -6   5  -4   -1.90    4.60 
   6  -5   4    5.40   17.10 
   6  -5   4    0.00    3.70 
  -7   5  -4 2061.09  162.98 
   7  -5   4 1973.60  160.38 
  -8   5  -4  386.06   50.79 
   8  -5   4  488.75   57.89 
  -9   5  -4  491.95   44.40 
   9  -5   4  453.65   41.00 
   9  -5   4  495.65   42.30 
 -10   5  -4  107.59   17.90 
  10  -5   4  107.69   13.80 
 -11   5  -4   -7.30    7.90 
  11  -5   4    6.90    7.50 
 -12   5  -4   54.49   17.10 
  13   4  -4   11.20   10.20 
 -13  -4   4   -9.10   12.30 
  12   4  -4   -2.40   10.80 
 -12  -4   4   31.60   13.90 
  11   4  -4  334.27   31.90 
 -11  -4   4  330.57   37.20 
  10   4  -4    0.10    7.60 
 -10  -4   4    6.70   14.60 
 -10  -4   4   -3.00    7.50 
 -10  -4   4   -1.30    9.90 
   9   4  -4  133.39   19.40 
   9   4  -4  124.59   15.40 
  -9  -4   4  127.49   16.00 
  -9  -4   4  147.39   26.50 
  -9  -4   4  149.99   20.80 
   8   4  -4 1323.37  101.49 
  -8  -4   4 1251.17  101.69 
  -8  -4   4 1240.08  109.79 
  -8  -4   4 1196.18  104.99 
   7   4  -4   44.90   10.50 
   7   4  -4   50.49    8.30 
  -7  -4   4   58.39   15.30 
  -7  -4   4   39.00   10.90 
  -7  -4   4   35.30    7.60 
   6   4  -4 1029.00   87.69 
   6   4  -4 1099.39   87.29 
   6   4  -4 1078.99   90.39 
  -6  -4   4 1101.29   87.89 
  -6  -4   4 1161.48   91.09 
   5   4  -4  945.71   78.19 
   5   4  -4  988.60   75.89 
   5   4  -4  896.71   75.29 
  -5  -4   4 1010.50   76.09 
  -5  -4   4  833.12   79.99 
   4   4  -4 1262.97  110.69 
   4   4  -4 1543.85  113.29 
   4   4  -4 1516.45  110.49 
  -4  -4   4 1398.36  113.29 
  -4  -4   4 1278.37  110.79 
   3   4  -4  132.89   13.60 
   3   4  -4  122.89   11.00 
   3   4  -4  121.29   12.10 
  -3  -4   4  146.09   14.60 
  -3  -4   4  105.19   11.90 
   2   4  -4 2856.41  229.08 
   2   4  -4 2875.51  230.88 
   2   4  -4 3092.39  229.38 
  -2  -4   4 3028.60  229.18 
  -2  -4   4 2643.94  229.28 
  -2  -4   4 2980.00  231.48 
   1   4  -4   40.00    5.10 
   1   4  -4   29.90    4.10 
   1   4  -4   44.80    6.60 
  -1  -4   4   33.10    4.60 
  -1  -4   4   27.60    7.90 
  -1  -4   4   31.30    4.30 
   0   4  -4  136.79   12.00 
   0   4  -4  140.49   16.20 
   0   4  -4  138.59   12.40 
   0  -4   4  149.88   12.40 
   0  -4   4  121.79   16.20 
   0  -4   4  130.99   11.90 
  -1   4  -4 3332.37  251.87 
   1  -4   4 3113.09  246.58 
   1  -4   4 2970.00  246.58 
  -2   4  -4  345.17   30.90 
  -2   4  -4  280.97   23.70 
   2  -4   4  263.27   23.50 
   2  -4   4  270.47   23.50 
  -3   4  -4   11.60    9.80 
  -3   4  -4   10.10    3.90 
   3  -4   4    9.70   10.80 
   3  -4   4   10.40    3.50 
  -4   4  -4  400.76   35.10 
  -4   4  -4  411.06   33.80 
   4  -4   4  397.86   33.50 
  -5   4  -4  377.76   33.40 
   5  -4   4  371.16   31.60 
  -6   4  -4  228.78   22.10 
   6  -4   4  207.28   19.70 
  -7   4  -4  639.84   53.39 
   7  -4   4  595.04   51.09 
  -8   4  -4    8.40    7.90 
   8  -4   4   14.40   22.20 
  -9   4  -4  171.98   21.90 
   9  -4   4  196.58   21.60 
   9  -4   4  251.07   43.30 
   9  -4   4  169.08   19.00 
 -10   4  -4  242.48   28.90 
  10  -4   4  297.97   27.70 
 -11   4  -4   19.10   10.70 
  11  -4   4   10.60    8.10 
 -12   4  -4    0.30    9.60 
  12  -4   4   -5.20    8.00 
  13   3  -4   12.10   13.40 
 -13  -3   4    9.40   12.90 
  12   3  -4    8.20    9.00 
 -12  -3   4   25.50   14.20 
  11   3  -4  115.89   14.40 
 -11  -3   4   79.39   17.80 
  10   3  -4   34.60    8.30 
 -10  -3   4   33.80   18.20 
 -10  -3   4    6.80    8.60 
 -10  -3   4   28.60   11.60 
   9   3  -4  301.17   30.80 
   9   3  -4  310.67   27.60 
  -9  -3   4  261.47   27.50 
  -9  -3   4  328.67   32.00 
  -9  -3   4  282.57   38.20 
   8   3  -4  315.77   28.50 
   8   3  -4  350.76   32.00 
  -8  -3   4  291.67   31.70 
  -8  -3   4  300.87   37.90 
  -8  -3   4  320.07   28.50 
   7   3  -4  125.59   17.50 
   7   3  -4  154.68   15.00 
  -7  -3   4  122.49   17.90 
  -7  -3   4  137.49   14.90 
   6   3  -4  175.88   19.10 
   6   3  -4  204.98   17.80 
  -6  -3   4  187.08   20.30 
  -6  -3   4  169.68   17.50 
   5   3  -4   84.99    9.80 
   5   3  -4   74.09    8.30 
   5   3  -4   99.69   13.00 
  -5  -3   4   93.99   10.70 
  -5  -3   4   88.99   11.80 
   4   3  -4  268.47   24.40 
   4   3  -4  295.27   26.60 
   4   3  -4  283.37   23.80 
  -4  -3   4  322.47   24.70 
  -4  -3   4  278.77   26.60 
   3   3  -4 1589.14  126.29 
   3   3  -4 1704.53  128.49 
   3   3  -4 1746.23  126.79 
  -3  -3   4 1617.34  128.59 
  -3  -3   4 1372.86  126.49 
   2   3  -4  113.29   10.90 
   2   3  -4   91.09    9.30 
   2   3  -4   99.19    8.60 
  -2  -3   4  103.39    8.80 
  -2  -3   4  110.09   11.30 
  -2  -3   4   79.79    9.20 
   1   3  -4    9.70    3.40 
   1   3  -4    9.70    2.10 
   1   3  -4    9.70    5.30 
   1   3  -4    7.90    2.60 
  -1  -3   4    6.30    5.30 
  -1  -3   4    5.70    2.50 
  -1  -3   4    9.20    2.20 
   0   3  -4 3052.29  237.98 
   0  -3   4 2888.81  238.08 
  -1   3  -4  445.16   40.80 
  -1   3  -4  399.26   35.40 
   1  -3   4  398.46   35.40 
   1  -3   4  540.55   42.40 
   1  -3   4  449.26   35.60 
  -2   3  -4  116.19   10.20 
   2  -3   4   99.49   10.00 
  -3   3  -4  261.37   23.70 
  -3   3  -4  355.66   32.70 
   3  -3   4  253.77   23.50 
  -4   3  -4   -1.80    3.50 
  -4   3  -4   -6.30    9.30 
   4  -3   4    7.40    3.60 
   4  -3   4    4.30   12.40 
  -5   3  -4    9.20    5.40 
  -5   3  -4    7.20   11.00 
   5  -3   4   10.40   14.60 
   5  -3   4   11.00    4.20 
  -6   3  -4  182.18   18.50 
   6  -3   4  170.68   17.00 
  -7   3  -4  141.49   18.90 
   7  -3   4  143.19   15.20 
  -8   3  -4  191.98   21.60 
   8  -3   4  192.48   19.40 
   8  -3   4  197.88   22.50 
  -9   3  -4  770.82   72.69 
   9  -3   4  955.10   72.49 
 -10   3  -4   38.90   11.10 
  10  -3   4   48.20   11.00 
 -11   3  -4   12.60    9.90 
  11  -3   4   -3.80    8.30 
 -12   3  -4   -0.30    9.50 
  12  -3   4    7.30    9.50 
  13   2  -4   70.09   12.10 
 -13  -2   4   37.60   15.70 
  12   2  -4  376.26   37.00 
  12   2  -4  480.75   38.70 
 -12  -2   4  418.66   43.80 
  11   2  -4  329.37   30.30 
 -11  -2   4  313.37   35.20 
  10   2  -4   85.29   12.00 
 -10  -2   4  107.59   13.20 
 -10  -2   4   81.09   23.20 
 -10  -2   4  109.19   17.70 
   9   2  -4  986.30   87.49 
   9   2  -4 1141.99   83.79 
  -9  -2   4 1012.00   87.79 
  -9  -2   4 1002.10   83.79 
  -9  -2   4  996.90   94.09 
   8   2  -4   44.00    8.90 
   8   2  -4   63.79   12.00 
  -8  -2   4   46.60    8.10 
  -8  -2   4   55.69   12.10 
  -8  -2   4   62.39   17.60 
   7   2  -4   28.00    6.00 
   7   2  -4   45.30    9.40 
  -7  -2   4   32.60    6.50 
  -7  -2   4   21.90    8.60 
   6   2  -4  952.30   87.39 
   6   2  -4 1182.88   90.69 
  -6  -2   4 1101.09   90.89 
  -6  -2   4 1194.08   88.79 
   5   2  -4   29.50    4.30 
   5   2  -4   45.90    5.60 
   5   2  -4   50.69    8.50 
  -5  -2   4   35.90    5.70 
  -5  -2   4   41.80    8.50 
   4   2  -4  524.85   40.40 
   4   2  -4  585.64   43.20 
   4   2  -4  443.16   40.80 
  -4  -2   4  479.15   40.90 
  -4  -2   4  535.35   43.10 
   3   2  -4  720.93   53.39 
   3   2  -4  667.33   52.89 
   3   2  -4  718.93   54.99 
  -3  -2   4  672.73   55.09 
  -3  -2   4  678.03   52.99 
  -3  -2   4  561.94   53.29 
   2   2  -4 1462.45  115.29 
   2   2  -4 1539.75  116.79 
   2   2  -4 1624.24  115.69 
  -2  -2   4 1442.16  115.29 
  -2  -2   4 1249.07  115.49 
  -2  -2   4 1483.05  116.99 
   1   2  -4    6.00    5.20 
   1   2  -4    8.20    1.70 
   1   2  -4    3.90    2.60 
  -1  -2   4    6.60    3.40 
  -1  -2   4    4.50    2.30 
  -1  -2   4    4.50    5.50 
  -1  -2   4    4.80    1.60 
   0   2  -4 1582.14  121.59 
   0   2  -4 1516.65  121.09 
   0   2  -4 1561.44  125.69 
   0  -2   4 1486.45  126.09 
   0  -2   4 1524.95  121.09 
  -1   2  -4   75.19    7.00 
  -1   2  -4   59.49   11.70 
   1  -2   4   66.39    6.80 
   1  -2   4   66.79   13.40 
  -2   2  -4  749.42   61.19 
  -2   2  -4  628.94   54.29 
   2  -2   4  663.03   54.29 
  -3   2  -4 1045.80   90.99 
  -3   2  -4 1385.46   99.69 
   3  -2   4 1043.30   90.89 
  -4   2  -4   12.00    4.20 
  -4   2  -4   18.40   11.20 
   4  -2   4    9.20   13.00 
   4  -2   4   15.40    4.30 
  -5   2  -4  233.38   29.60 
  -5   2  -4  161.28   16.90 
   5  -2   4  160.48   16.60 
  -6   2  -4   26.90   16.00 
  -6   2  -4    2.30    4.70 
   6  -2   4    6.10    4.80 
   6  -2   4   13.90   15.90 
  -7   2  -4  100.79   25.00 
  -7   2  -4   90.99   13.10 
   7  -2   4   80.89   12.20 
   7  -2   4  135.19   28.90 
   7  -2   4  120.29   15.00 
  -8   2  -4  197.68   36.20 
  -8   2  -4  182.38   20.50 
   8  -2   4  219.88   39.60 
   8  -2   4  196.08   22.70 
   8  -2   4  168.38   19.20 
  -9   2  -4   49.50   11.40 
   9  -2   4   98.89   31.80 
   9  -2   4   65.69   12.40 
 -10   2  -4   61.59   12.00 
  10  -2   4   42.50   11.20 
 -11   2  -4   63.89   13.40 
  11  -2   4   72.49   13.10 
 -12   2  -4  126.29   19.10 
  12  -2   4  118.59   17.10 
  14   1  -4   -6.30    7.70 
 -14  -1   4  -12.70   12.40 
  13   1  -4   59.09   10.80 
  13   1  -4   49.90    9.40 
 -13  -1   4   61.09   16.90 
  12   1  -4  108.89   14.30 
  12   1  -4  135.29   14.60 
  11   1  -4   -1.50    4.30 
  11   1  -4   12.10    6.90 
 -11  -1   4    8.50   10.70 
  10   1  -4    0.90    7.90 
  10   1  -4    6.40    6.00 
 -10  -1   4   12.80    5.90 
 -10  -1   4   17.40   10.40 
 -10  -1   4   -1.90   13.70 
   9   1  -4  108.69   17.50 
  -9  -1   4  151.78   26.80 
  -9  -1   4  118.39   14.40 
  -9  -1   4  116.99   18.30 
   8   1  -4  241.38   26.10 
   8   1  -4  271.27   22.90 
  -8  -1   4  250.47   23.00 
  -8  -1   4  255.77   26.80 
   7   1  -4  631.44   57.59 
   7   1  -4  720.13   54.49 
  -7  -1   4  678.93   54.59 
  -7  -1   4  635.84   57.79 
   6   1  -4  335.47   32.00 
   6   1  -4  425.76   35.40 
  -6  -1   4  398.76   35.30 
  -6  -1   4  429.36   32.40 
   5   1  -4    9.60    3.20 
  -5  -1   4   10.10    5.30 
  -5  -1   4   14.80    3.50 
   4   1  -4  746.33   61.79 
   4   1  -4  717.63   62.29 
   4   1  -4  788.52   64.29 
  -4  -1   4  861.11   62.49 
  -4  -1   4  824.02   64.59 
   3   1  -4    2.10    2.10 
   3   1  -4    2.70    1.00 
   3   1  -4    7.70    3.30 
  -3  -1   4    0.20    2.80 
  -3  -1   4    3.30    1.10 
  -3  -1   4    6.50    2.40 
   2   1  -4  239.58   18.90 
   2   1  -4  239.78   20.20 
  -2  -1   4  235.58   20.40 
  -2  -1   4  218.28   19.40 
  -2  -1   4  241.28   18.90 
   1   1  -4  523.75   40.50 
   1   1  -4  417.66   35.00 
   1   1  -4  405.36   35.50 
  -1  -1   4  410.26   35.00 
  -1  -1   4  433.46   35.70 
  -1  -1   4  487.35   40.70 
   0   1  -4   18.80    2.60 
   0   1  -4   11.80    6.50 
   0   1  -4   13.40    2.70 
   0  -1   4   14.90    2.80 
   0  -1   4    8.30    6.70 
  -1   1  -4  936.51   81.29 
   1  -1   4  918.51   75.99 
   1  -1   4 1016.30   82.49 
  -2   1  -4  412.26   41.40 
  -2   1  -4  400.06   34.40 
   2  -1   4  441.26   35.30 
   2  -1   4  480.25   43.30 
  -3   1  -4  884.71   68.99 
  -3   1  -4  758.12   79.69 
   3  -1   4  907.51   78.09 
   3  -1   4  878.91   70.29 
  -4   1  -4  387.46   33.10 
   4  -1   4  400.26   43.80 
   4  -1   4  406.76   33.70 
  -5   1  -4  177.68   17.40 
   5  -1   4  196.98   18.10 
  -6   1  -4   -0.90    3.90 
  -6   1  -4  -11.40   10.30 
   6  -1   4   -7.30    4.40 
   6  -1   4    9.80   17.80 
  -7   1  -4   86.09   11.80 
   7  -1   4   79.09   12.80 
   7  -1   4   93.19   28.30 
  -8   1  -4    0.20    6.00 
  -8   1  -4   19.20   16.60 
   8  -1   4    3.80   21.70 
   8  -1   4   -2.40    8.50 
   8  -1   4    5.30    6.00 
  -9   1  -4   13.30    8.00 
   9  -1   4   22.20   10.30 
   9  -1   4   19.60   25.90 
 -10   1  -4  555.94   51.79 
  10  -1   4  616.94   52.49 
 -11   1  -4   27.00   10.00 
  11  -1   4    5.70   10.50 
 -12   1  -4   88.39   15.20 
  12  -1   4   53.89   13.90 
  14   0  -4    3.40    7.30 
  14   0  -4   12.10    6.10 
 -14   0   4   32.60   15.20 
  13   0  -4  488.05   41.00 
 -13   0   4  436.36   48.00 
  12   0  -4   56.09    8.70 
  12   0  -4   67.79    9.80 
 -12   0   4   31.60   14.50 
  11   0  -4    7.10    5.80 
  11   0  -4    5.20    4.60 
 -11   0   4    3.60   10.30 
  10   0  -4   63.69   13.10 
  10   0  -4   56.59    7.30 
  10   0  -4   54.79    7.90 
 -10   0   4   38.10    7.70 
 -10   0   4   49.30   13.40 
 -10   0   4   35.10   18.10 
   9   0  -4   90.99   10.40 
   9   0  -4  112.49   11.90 
   9   0  -4  122.59   17.20 
  -9   0   4  122.09   25.10 
  -9   0   4   95.59   16.60 
  -9   0   4   97.09   11.60 
   8   0  -4  145.59   18.40 
   8   0  -4  150.98   13.00 
   8   0  -4  124.09   12.00 
  -8   0   4  121.49   13.40 
  -8   0   4  114.99   16.90 
   7   0  -4  436.76   39.50 
   7   0  -4  454.05   35.70 
  -7   0   4  429.46   39.50 
  -7   0   4  424.86   35.80 
   6   0  -4   43.90    8.80 
   6   0  -4   48.40    5.50 
  -6   0   4   44.30    8.70 
  -6   0   4   45.30    5.80 
   5   0  -4  492.55   40.80 
   5   0  -4  440.26   37.40 
   5   0  -4  479.65   38.10 
  -5   0   4  464.65   40.70 
  -5   0   4  501.35   38.20 
   4   0  -4  691.43   55.59 
   4   0  -4  773.62   57.89 
  -4   0   4  751.82   57.89 
  -4   0   4  622.24   55.59 
   3   0  -4    6.30    3.20 
  -3   0   4    7.90    4.00 
  -3   0   4    6.90    0.90 
  -3   0   4    3.90    2.00 
   2   0  -4  764.72   62.79 
  -2   0   4  797.92   61.79 
  -2   0   4  782.72   62.89 
   1   0  -4   32.20    4.10 
   1   0  -4   45.20    9.20 
  -1   0   4   32.90    4.20 
  -1   0   4   43.50    9.70 
  -1   0   4   40.90    4.40 
   0   0  -4  287.17   23.20 
   0   0  -4  316.77   29.30 
   0   0   4  280.07   29.70 
  -1   0  -4 1445.36  121.09 
   1   0   4 1474.55  121.99 
  -2   0  -4   95.39    8.40 
  -2   0  -4  108.89   18.10 
   2   0   4  101.19   18.40 
  -3   0  -4    1.40   10.20 
  -3   0  -4    0.50    2.00 
   3   0   4    6.80   11.50 
  -4   0  -4  186.08   28.10 
  -4   0  -4  216.38   18.20 
   4   0   4  209.38   18.40 
   4   0   4  195.08   29.70 
  -5   0  -4  313.77   34.40 
  -5   0  -4  207.58   21.00 
   5   0   4  239.08   21.40 
  -6   0  -4   17.80    5.70 
  -6   0  -4   17.10   14.10 
   6   0   4   16.90    9.20 
   6   0   4   15.80    5.60 
   6   0   4   37.90    7.60 
   6   0   4   18.70   18.90 
  -7   0  -4   69.19   10.70 
   7   0   4   96.79   26.90 
   7   0   4   78.29   11.40 
   7   0   4   94.99   12.30 
   7   0   4   75.59   13.50 
  -8   0  -4   20.10   16.20 
  -8   0  -4   17.70    7.10 
   8   0   4   18.30    7.20 
   8   0   4   23.20    9.80 
   8   0   4   10.30   22.70 
  -9   0  -4   73.29   12.00 
   9   0   4   89.19   32.40 
   9   0   4   77.79   12.20 
   9   0   4   62.89   13.60 
 -10   0  -4  176.08   20.90 
  10   0   4  166.38   22.00 
 -11   0  -4   10.00    8.50 
  11   0   4   14.60   12.00 
  14  -1  -4   32.00    7.20 
 -14   1   4   15.00   14.30 
  13  -1  -4   75.49   10.60 
  13  -1  -4   99.89   11.70 
 -13   1   4  104.69   19.60 
  12  -1  -4    7.30    4.50 
  12  -1  -4   21.40    8.40 
 -12   1   4   16.20   12.40 
  11  -1  -4  212.98   19.70 
  11  -1  -4  248.48   20.60 
 -11   1   4  174.68   26.70 
  10  -1  -4   20.80    5.00 
  10  -1  -4   11.50    8.80 
  10  -1  -4   10.40    3.70 
 -10   1   4   27.30   17.60 
 -10   1   4   17.30    9.60 
   9  -1  -4   23.10    4.50 
   9  -1  -4   16.90    3.60 
   9  -1  -4   23.20    8.90 
  -9   1   4   13.10    9.20 
  -9   1   4   12.10    4.90 
   8  -1  -4  207.28   17.30 
   8  -1  -4  192.28   16.70 
   8  -1  -4  200.28   21.80 
  -8   1   4  200.38   17.70 
  -8   1   4  191.98   22.50 
   7  -1  -4   53.49    6.60 
   7  -1  -4   56.89    5.50 
   7  -1  -4   61.89   10.80 
  -7   1   4   61.59    7.10 
  -7   1   4   65.99   11.20 
   6  -1  -4  586.74   47.60 
   6  -1  -4  590.24   51.49 
   6  -1  -4  632.24   48.10 
  -6   1   4  623.04   48.20 
  -6   1   4  561.94   51.39 
   5  -1  -4  606.14   52.29 
  -5   1   4  643.04   49.70 
  -5   1   4  610.84   52.49 
   4  -1  -4  696.43   55.39 
  -4   1   4  620.04   53.09 
  -4   1   4  715.03   55.59 
   3  -1  -4  248.68   21.70 
  -3   1   4  247.38   21.80 
   2  -1  -4    1.70    2.20 
  -2   1   4   -1.40    2.00 
  -1   1   4    6.30    2.00 
  -1   1   4    5.80    6.20 
   0  -1  -4  742.43   58.69 
   0   1   4  576.94   58.49 
   0   1   4  666.23   52.19 
  -1  -1  -4   40.40   10.60 
   1   1   4   28.70   11.40 
  -2  -1  -4   62.19   14.20 
   2   1   4   75.39   16.60 
   2   1   4   62.29    6.00 
  -3  -1  -4 1363.16  124.59 
  -3  -1  -4 1551.74  116.69 
   3   1   4 1460.75  125.49 
   3   1   4 1489.15  116.69 
  -4  -1  -4  143.89   13.40 
  -4  -1  -4  158.78   25.70 
   4   1   4  151.28   26.30 
   4   1   4  132.49   13.30 
  -5  -1  -4    8.50   13.00 
  -5  -1  -4    4.20    3.90 
   5   1   4   13.30    8.30 
   5   1   4    7.80   16.10 
   5   1   4    7.00    3.80 
  -6  -1  -4  227.38   22.50 
  -6  -1  -4  262.47   36.50 
   6   1   4  301.17   27.00 
   6   1   4  261.77   38.40 
   6   1   4  218.08   22.30 
  -7  -1  -4   49.20    8.90 
  -7  -1  -4   38.60   19.00 
   7   1   4   59.39   12.40 
   7   1   4   46.20    8.50 
   7   1   4   57.59   25.60 
  -8  -1  -4   35.10    8.90 
   8   1   4   43.90   11.80 
   8   1   4   69.09   28.10 
   8   1   4   43.90    9.20 
  -9  -1  -4  336.87   31.30 
   9   1   4  313.37   30.60 
   9   1   4  326.97   34.50 
 -10  -1  -4  101.29   15.50 
  10   1   4  119.49   18.60 
 -11  -1  -4  -21.20    6.70 
  11   1   4   -3.10   11.70 
 -14   2   4   55.29   16.60 
  13  -2  -4    6.20    4.60 
  13  -2  -4    6.70    4.40 
 -13   2   4   -5.80   10.60 
  12  -2  -4  531.75   41.40 
  12  -2  -4  493.95   41.50 
 -12   2   4  451.85   49.20 
  11  -2  -4   -2.50    3.50 
 -11   2   4   -0.80    9.80 
  10  -2  -4  147.19   13.60 
  10  -2  -4  160.08   14.10 
  10  -2  -4  151.78   21.20 
 -10   2   4  154.38   22.50 
   9  -2  -4  245.78   19.90 
   9  -2  -4  216.18   25.70 
   9  -2  -4  245.98   20.10 
  -9   2   4  218.38   26.40 
   8  -2  -4   14.00    2.30 
   8  -2  -4   -3.00    6.20 
   8  -2  -4    8.00    2.60 
  -8   2   4    4.80    3.10 
  -8   2   4   12.30    8.10 
   7  -2  -4  229.58   18.50 
   7  -2  -4  226.28   23.50 
  -7   2   4  236.18   19.10 
  -7   2   4  216.78   23.80 
   6  -2  -4  545.05   44.40 
   6  -2  -4  547.75   48.50 
  -6   2   4  596.74   49.00 
  -6   2   4  578.44   44.90 
  -5   2   4   40.00    4.40 
  -5   2   4   39.50    8.30 
   4  -2  -4   60.89    8.60 
  -4   2   4   85.79   10.20 
  -4   2   4   49.60    4.50 
   3  -2  -4 1674.93  129.59 
  -3   2   4 1574.14  129.59 
  -2   2   4   58.69    7.30 
  -2   2   4   49.80   11.10 
  -1   2   4  362.06   35.10 
  -1   2   4  348.77   29.10 
   0  -2  -4 1378.76  103.99 
   0   2   4 1099.59  104.19 
  -1  -2  -4  845.72   73.49 
   1   2   4  770.02   74.49 
   1   2   4  896.91   67.09 
  -2  -2  -4    2.90    7.50 
   2   2   4   -3.10   10.10 
   2   2   4   -1.10    1.70 
  -3  -2  -4  984.90   94.79 
   3   2   4 1206.08   89.39 
   3   2   4 1085.89   96.09 
   3   2   4 1083.39   86.79 
  -4  -2  -4  149.59   14.10 
  -4  -2  -4  139.29   24.70 
   4   2   4  150.88   17.90 
   4   2   4  167.98   46.80 
   4   2   4  131.39   13.50 
  -5  -2  -4   74.09    9.80 
  -5  -2  -4   49.20   17.50 
   5   2   4  111.39   25.60 
   5   2   4   79.39    9.60 
   5   2   4   74.49   12.40 
  -6  -2  -4  511.45   42.10 
  -6  -2  -4  407.86   52.09 
   6   2   4  592.14   60.09 
   6   2   4  527.05   45.20 
   6   2   4  464.55   41.70 
  -7  -2  -4   35.20    8.00 
  -7  -2  -4   31.30   17.20 
   7   2   4   26.70   10.70 
   7   2   4   30.40    7.20 
   7   2   4   23.40   22.50 
  -8  -2  -4    5.40    6.50 
   8   2   4   12.20   10.40 
   8   2   4    5.50   22.20 
   8   2   4    8.20    5.50 
  -9  -2  -4   43.90    9.90 
   9   2   4   20.70    8.10 
 -10  -2  -4   62.99   12.30 
  10   2   4  102.99   17.90 
  10   2   4   56.69   12.60 
  14  -3  -4   -3.40    2.30 
 -14   3   4    2.00   12.70 
  13  -3  -4  118.09   11.80 
 -13   3   4  115.69   22.50 
  12  -3  -4  393.26   33.50 
  12  -3  -4  421.36   32.90 
 -12   3   4  379.06   42.10 
  11  -3  -4   68.29    7.70 
 -11   3   4   78.69   16.90 
  10  -3  -4    9.60    2.80 
 -10   3   4   14.80   10.10 
   9  -3  -4  286.57   23.60 
  -9   3   4  301.67   30.80 
   8  -3  -4  108.39    9.10 
   8  -3  -4   99.49   15.50 
  -8   3   4   95.49   15.30 
   7  -3  -4  111.29    9.50 
   7  -3  -4  107.09   15.50 
  -7   3   4  112.79    9.70 
  -7   3   4  138.39   16.80 
   6  -3  -4   82.09   11.50 
  -6   3   4   43.90    9.80 
  -6   3   4   49.80    5.10 
  -6   3   4   58.49    5.70 
   5  -3  -4  620.74   48.80 
  -5   3   4  529.45   48.40 
  -5   3   4  592.84   45.30 
  -5   3   4  540.75   45.00 
  -4   3   4  867.91   67.69 
  -4   3   4  841.72   70.39 
  -3   3   4 2162.88  171.78 
  -3   3   4 2155.98  169.98 
  -2   3   4    0.70    3.00 
  -2   3   4    6.00    6.40 
  -1   3   4   80.39   14.60 
   0  -3  -4   53.49   11.30 
   0   3   4   29.00   11.00 
  -1  -3  -4  165.88   20.30 
   1   3   4  149.69   22.30 
   1   3   4  143.39   13.40 
  -2  -3  -4  493.55   48.50 
   2   3   4  500.15   50.39 
   2   3   4  464.75   43.40 
   2   3   4  529.95   40.90 
  -3  -3  -4   80.79   18.20 
   3   3   4  118.29   21.90 
   3   3   4   93.29   13.60 
   3   3   4   86.89    9.50 
  -4  -3  -4  143.09   26.20 
   4   3   4  167.88   15.90 
   4   3   4  208.08   32.30 
   4   3   4  182.78   20.70 
  -5  -3  -4 1025.90   99.49 
   5   3   4 1222.78  102.99 
   5   3   4 1147.29   89.09 
   5   3   4 1014.60   91.19 
  -6  -3  -4   16.40   14.30 
   6   3   4    2.00   19.20 
   6   3   4    5.40    9.40 
  -7  -3  -4    6.00   13.90 
  -7  -3  -4    6.60    6.30 
   7   3   4    0.00    4.90 
   7   3   4   24.10   21.90 
   7   3   4   15.70   10.40 
  -8  -3  -4   40.20    9.60 
   8   3   4   40.20   25.80 
   8   3   4   40.00   14.30 
   8   3   4   33.20    8.10 
  -9  -3  -4    0.20    7.50 
   9   3   4   25.20   12.60 
   9   3   4   14.30    7.00 
 -10  -3  -4   -3.40    7.90 
  10   3   4   -2.60   11.80 
  10   3   4   -3.60    6.80 
  14  -4  -4    0.40    2.10 
 -14   4   4   10.30   14.40 
 -13   4   4  261.17   34.00 
  11  -4  -4    3.10    2.70 
 -11   4   4    3.70   11.00 
  10  -4  -4  959.80   73.49 
 -10   4   4  866.51   87.89 
 -10   4   4  922.91   80.79 
   9  -4  -4    7.30    2.30 
   9  -4  -4    6.00    7.80 
  -9   4   4   -2.90    7.30 
   8  -4  -4  443.96   40.90 
   8  -4  -4  455.15   35.60 
  -8   4   4  417.76   41.40 
   7  -4  -4  798.82   63.99 
  -7   4   4  821.42   64.19 
  -7   4   4  807.42   69.19 
  -6   4   4 1848.22  157.88 
  -6   4   4 1914.91  153.98 
  -6   4   4 2079.19  153.78 
  -5   4   4   25.90    7.90 
  -5   4   4   41.70    4.40 
  -4   4   4 1784.92  137.29 
  -4   4   4 1687.03  139.79 
  -3   4   4 1434.96  119.39 
  -3   4   4 1532.25  117.69 
  -2   4   4  197.08   20.20 
  -2   4   4  260.57   25.80 
  -1   4   4 1573.54  122.09 
  -1   4   4 1475.85  127.19 
   0   4   4  181.98   24.00 
   0   4   4  160.08   18.20 
  -1  -4  -4  253.07   26.40 
   1   4   4  208.18   19.80 
   1   4   4  231.48   23.10 
   1   4   4  214.18   28.70 
  -2  -4  -4  213.28   31.50 
   2   4   4  261.57   22.10 
   2   4   4  278.27   25.80 
   2   4   4  246.78   32.90 
  -3  -4  -4 1150.78  101.59 
   3   4   4 1286.87  104.09 
   3   4   4 1209.38   93.19 
   3   4   4  999.50   94.99 
  -4  -4  -4   64.99   18.10 
   4   4   4   65.09   20.90 
   4   4   4   63.69   12.50 
   4   4   4   51.29    7.90 
  -5  -4  -4  559.34   61.79 
   5   4   4  682.83   65.99 
   5   4   4  705.83   55.09 
   5   4   4  551.14   50.49 
  -6  -4  -4  327.17   42.90 
   6   4   4  365.66   47.30 
   6   4   4  315.07   29.80 
   6   4   4  367.86   35.50 
  -7  -4  -4   22.60   16.20 
   7   4   4   28.30    7.10 
   7   4   4   42.30   13.30 
   7   4   4   72.09   27.70 
   8   4   4  129.29   16.60 
   8   4   4  186.28   23.20 
   9   4   4   56.89   16.70 
   9   4   4   45.10    9.80 
 -14   5   4   10.40   15.40 
 -13   5   4   57.49   18.60 
  12  -5  -4  493.35   38.60 
 -12   5   4  411.46   47.40 
  11  -5  -4  134.89   12.50 
 -11   5   4  166.28   23.80 
  10  -5  -4  370.86   29.70 
 -10   5   4  339.67   37.80 
   9  -5  -4  134.69   11.90 
  -9   5   4  143.99   20.80 
   8  -5  -4   14.00    2.80 
  -8   5   4   12.40    3.30 
  -8   5   4    2.60    8.80 
  -7   5   4  197.28   22.90 
  -7   5   4  206.98   17.20 
  -6   5   4  349.17   28.10 
  -6   5   4  351.16   27.90 
  -6   5   4  324.27   32.50 
  -5   5   4   11.20    2.80 
  -5   5   4    4.30    5.90 
  -5   5   4    8.60    3.60 
  -4   5   4    6.30    2.90 
  -4   5   4    1.10    5.40 
  -4   5   4   10.10    4.50 
  -3   5   4 1539.05  121.29 
  -3   5   4 1607.44  121.79 
  -3   5   4 1429.26  122.89 
  -2   5   4 1076.49   90.09 
  -2   5   4 1026.80   84.89 
  -1   5   4  384.46   41.40 
  -1   5   4  453.95   36.80 
   0   5   4   14.10    7.20 
   0   5   4    3.30   10.10 
  -1  -5  -4   49.00   11.90 
   1   5   4   39.40    9.10 
   1   5   4   26.60    6.20 
   1   5   4   41.80   14.70 
  -2  -5  -4  104.69   20.70 
   2   5   4   81.89   10.00 
   2   5   4   67.09   12.10 
   2   5   4   74.09   19.50 
  -3  -5  -4   19.60   11.60 
   3   5   4   28.30   16.50 
   3   5   4   34.50   10.70 
   3   5   4   29.60    5.90 
  -4  -5  -4  132.89   24.50 
   4   5   4  175.08   29.60 
   4   5   4  132.79   14.10 
   4   5   4  107.49   17.20 
  -5  -5  -4  252.17   35.70 
   5   5   4  333.07   41.70 
   5   5   4  240.88   29.60 
   5   5   4  251.27   24.10 
  -6  -5  -4  130.69   27.50 
   6   5   4  114.79   14.30 
   6   5   4  191.68   33.80 
   6   5   4  125.39   19.10 
  -7  -5  -4  228.28   37.60 
   7   5   4  243.78   22.90 
   7   5   4  217.68   27.60 
   8   5   4   -4.90   12.90 
   8   5   4    4.90    5.60 
   9   5   4   13.40   14.10 
  14  -6  -4    3.00    2.10 
 -14   6   4    6.50   14.50 
 -13   6   4  205.58   30.20 
  12  -6  -4   94.59    9.70 
 -12   6   4   79.69   18.60 
  11  -6  -4  336.97   27.30 
 -11   6   4  304.17   36.70 
  10  -6  -4  312.87   25.30 
 -10   6   4  278.67   33.40 
   9  -6  -4    9.60    2.90 
  -9   6   4   10.00    3.70 
  -9   6   4    6.80    9.20 
  -8   6   4 1600.04  126.19 
  -8   6   4 1586.74  131.79 
  -7   6   4   95.69   16.20 
  -7   6   4   95.59    9.30 
  -6   6   4  328.17   32.30 
  -6   6   4  333.57   27.10 
  -6   6   4  331.77   27.40 
  -5   6   4  128.59   17.70 
  -5   6   4  136.09   13.10 
  -5   6   4  157.18   13.90 
  -4   6   4 1538.45  129.29 
  -4   6   4 1628.44  126.99 
  -4   6   4 1614.84  126.79 
  -3   6   4   -8.20    3.90 
  -3   6   4    4.80    5.00 
  -3   6   4   -2.90    3.50 
  -3   6   4    1.30    7.10 
  -2   6   4  478.55   37.80 
  -2   6   4  393.56   38.10 
  -2   6   4  464.35   43.80 
  -1   6   4 1706.53  129.39 
  -1   6   4 1509.25  134.79 
   0   6   4   93.19   19.00 
   0   6   4   84.19   13.20 
   1   6   4 1074.59   89.39 
   1   6   4 1230.08   91.09 
   1   6   4 1005.10   96.19 
  -2  -6  -4  256.97   28.80 
   2   6   4  236.68   26.40 
   2   6   4  214.98   31.90 
   2   6   4  224.58   22.00 
  -3  -6  -4  149.39   23.60 
   3   6   4  158.78   17.20 
   3   6   4  182.48   28.80 
   3   6   4  116.29   18.30 
  -4  -6  -4   -2.30   10.10 
   4   6   4    0.70    4.40 
   4   6   4   -5.30   15.10 
   4   6   4    1.40   10.60 
  -5  -6  -4  242.28   32.80 
   5   6   4  201.48   21.70 
   5   6   4  291.47   40.00 
   5   6   4  232.28   27.60 
  -6  -6  -4   21.50   16.10 
   6   6   4   41.90   22.00 
   6   6   4   17.00   12.90 
   6   6   4   41.40    7.60 
  -7  -6  -4   10.80   14.50 
   7   6   4    2.20   12.50 
   7   6   4    0.90    5.30 
   8   6   4   35.40    8.70 
   8   6   4   67.29   17.10 
 -14   7   4   53.09   19.20 
 -13   7   4  132.09   25.50 
 -12   7   4    2.70   12.20 
  11  -7  -4   -2.40    2.90 
  10  -7  -4 1279.67  102.09 
 -10   7   4 1296.67  109.99 
  -9   7   4   -5.50    9.00 
  -9   7   4    0.70    3.60 
  -8   7   4  406.76   42.30 
  -8   7   4  457.65   36.30 
  -7   7   4  431.26   42.70 
  -7   7   4  468.55   37.40 
  -6   7   4   -4.30    2.80 
  -6   7   4   -0.70    3.50 
  -6   7   4    5.80    7.80 
  -5   7   4   12.80    5.00 
  -5   7   4   12.00    4.20 
  -5   7   4    5.70    7.20 
  -4   7   4    4.50    4.10 
  -4   7   4    6.10    5.20 
  -4   7   4    3.90    6.30 
  -3   7   4    7.90    6.00 
  -3   7   4    9.10    8.60 
  -3   7   4    6.70    4.80 
  -2   7   4  647.34   51.39 
  -2   7   4  597.94   51.89 
  -2   7   4  605.34   57.59 
  -1   7   4  791.72   64.19 
  -1   7   4  856.41   65.29 
  -1   7   4  686.13   70.09 
   0   7   4  297.27   35.90 
   0   7   4  320.67   30.40 
   1   7   4   59.59   10.10 
   1   7   4   69.59   18.00 
   1   7   4   69.59   12.30 
   2   7   4   37.50   12.00 
   2   7   4   54.39   17.50 
   2   7   4   52.39    9.30 
  -3  -7  -4   74.59   16.30 
   3   7   4   75.59   15.20 
   3   7   4   66.59   20.30 
   3   7   4   64.59   10.20 
  -4  -7  -4   -6.10    9.60 
   4   7   4   10.60   16.50 
   4   7   4    7.30    5.20 
   4   7   4    2.80   10.90 
  -5  -7  -4   18.20   12.70 
   5   7   4   10.10   11.70 
   5   7   4   11.60   17.80 
   5   7   4   18.30    6.40 
  -6  -7  -4   15.80   14.70 
   6   7   4   25.20   13.40 
   6   7   4   16.90    6.30 
  -7  -7  -4   56.69   17.20 
   7   7   4   60.99   16.90 
   7   7   4   48.10    9.30 
 -13   8   4   18.80   15.70 
 -12   8   4   21.60   15.10 
 -11   8   4  476.75   49.50 
 -10   8   4   -4.50   10.30 
 -10   8   4    0.90    4.20 
  -9   8   4  118.19   19.70 
  -9   8   4  103.29   11.30 
  -8   8   4  555.24   52.09 
  -8   8   4  557.64   45.50 
  -7   8   4  338.07   31.30 
  -7   8   4  304.57   23.90 
  -7   8   4  245.98   22.40 
  -6   8   4  293.07   25.40 
  -6   8   4  285.77   30.40 
  -6   8   4  305.77   25.80 
  -5   8   4   10.70    4.80 
  -5   8   4   11.30    8.50 
  -5   8   4    4.80    5.20 
  -4   8   4   15.90    8.40 
  -4   8   4   33.10    7.40 
  -4   8   4   37.50    7.30 
  -4   8   4   39.20   12.60 
  -3   8   4   47.00   13.40 
  -3   8   4   42.20    7.90 
  -3   8   4   47.30    9.70 
  -2   8   4  278.57   27.20 
  -2   8   4  295.17   25.40 
  -2   8   4  240.98   31.50 
  -1   8   4   10.40    8.60 
  -1   8   4    5.80    6.20 
  -1   8   4   -3.30   10.20 
   0   8   4    1.30    6.40 
   0   8   4   -2.20   11.30 
   0   8   4   15.00    9.90 
   0   8   4   -6.50    5.10 
   1   8   4  467.25   50.99 
   1   8   4  607.54   50.09 
   1   8   4  640.54   56.99 
   2   8   4   29.80   15.20 
   2   8   4   23.40    7.30 
   2   8   4   46.50   13.20 
   3   8   4  106.09   20.20 
   3   8   4  146.99   25.30 
   3   8   4  118.29   14.90 
  -4  -8  -4    0.10    9.90 
   4   8   4    5.60    5.50 
   4   8   4    1.10   14.40 
   4   8   4    4.00   11.20 
  -5  -8  -4   -6.40    8.70 
   5   8   4    5.30    5.60 
   5   8   4    7.70   11.90 
  -6  -8  -4    7.00    8.50 
   6   8   4   27.40    7.60 
   6   8   4  -21.60   12.10 
 -13   9   4   36.30   18.10 
 -12   9   4   57.39   17.20 
 -11   9   4  116.59   15.60 
 -11   9   4  185.68   25.80 
 -10   9   4  156.18   24.80 
  -9   9   4   47.50   26.50 
  -9   9   4   56.09   15.90 
  -8   9   4  612.04   56.79 
  -7   9   4   39.40    5.70 
  -7   9   4   39.60    6.70 
  -7   9   4   49.20   13.10 
  -6   9   4   -2.30    4.40 
  -6   9   4   -4.90    8.30 
  -6   9   4    8.80    5.40 
  -5   9   4  184.88   23.50 
  -5   9   4  178.48   19.60 
  -5   9   4  210.48   19.00 
  -4   9   4   33.90    9.90 
  -4   9   4   29.20    7.30 
  -4   9   4   24.40    8.00 
  -4   9   4   11.00   10.40 
  -3   9   4    6.20    5.90 
  -3   9   4    1.70    9.50 
  -3   9   4   11.90    7.90 
  -2   9   4   -2.70    8.10 
  -2   9   4   -0.60    6.30 
  -2   9   4    3.40   10.30 
  -1   9   4  235.38   24.00 
  -1   9   4  228.68   30.80 
  -1   9   4  253.17   26.70 
   0   9   4  295.87   28.80 
   0   9   4  281.27   33.70 
   0   9   4  293.37   29.20 
   0   9   4  309.07   31.60 
   1   9   4  199.18   21.10 
   1   9   4  155.48   19.60 
   1   9   4  166.98   25.60 
   1   9   4  179.78   22.20 
   2   9   4  176.48   21.10 
   2   9   4  185.28   26.00 
   2   9   4  144.99   19.00 
   3   9   4   52.09   10.10 
   3   9   4   49.80   14.60 
   3   9   4   63.39   17.20 
   4   9   4    9.20   12.30 
   4   9   4   -1.40    5.60 
   5   9   4  -17.50   12.50 
   5   9   4   -2.70    6.00 
 -12  10   4   -0.20   14.40 
 -11  10   4   -1.40    5.00 
 -11  10   4    6.50   13.10 
 -10  10   4   84.89   10.50 
 -10  10   4   75.59   18.00 
  -9  10   4   95.39   21.90 
  -9  10   4   72.49    9.60 
  -8  10   4  -26.10   16.90 
  -8  10   4    0.30    4.60 
  -8  10   4  -11.20    9.50 
  -7  10   4   49.50   13.70 
  -7  10   4   28.30    6.70 
  -7  10   4   28.30    5.90 
  -6  10   4  595.94   54.89 
  -6  10   4  636.64   50.19 
  -6  10   4  574.74   49.50 
  -5  10   4   97.39   15.80 
  -5  10   4   66.69   16.60 
  -5  10   4   61.89   10.60 
  -5  10   4   66.29   10.20 
  -4  10   4  104.59   14.10 
  -4  10   4  125.29   14.60 
  -4  10   4  103.19   16.60 
  -4  10   4  106.79   19.90 
  -3  10   4   13.00    7.50 
  -3  10   4   21.00    9.40 
  -3  10   4    5.50   10.80 
  -2  10   4   31.50   11.20 
  -2  10   4   22.90   12.50 
  -2  10   4   43.30    9.80 
  -1  10   4  207.38   27.30 
  -1  10   4  220.38   25.10 
  -1  10   4  234.38   23.70 
   0  10   4   -6.20    7.30 
   0  10   4   11.80   11.50 
   0  10   4   -5.90    8.30 
   0  10   4   14.50   10.10 
   1  10   4   13.30   10.10 
   1  10   4   29.50    9.30 
   1  10   4   29.10   10.90 
   1  10   4   28.70   13.50 
   2  10   4  263.07   28.50 
   2  10   4  330.77   30.90 
   2  10   4  285.67   34.40 
   3  10   4   22.90   11.70 
   3  10   4   36.10   10.50 
   3  10   4   14.40   14.30 
   4  10   4   98.49   20.50 
   4  10   4  121.99   19.10 
 -11  11   4    5.00   13.00 
 -11  11   4    6.80    5.50 
 -10  11   4   28.90    7.30 
 -10  11   4   46.40   15.90 
  -9  11   4   28.70    6.50 
  -9  11   4   16.20   12.80 
  -8  11   4   12.00   12.00 
  -8  11   4   -6.90   20.80 
  -8  11   4   -0.90    4.90 
  -7  11   4  459.85   39.00 
  -7  11   4  409.16   37.70 
  -7  11   4  568.74   55.89 
  -7  11   4  438.46   45.00 
  -6  11   4   32.90    8.10 
  -6  11   4   46.30    9.30 
  -6  11   4   37.60   14.70 
  -6  11   4   22.40   12.20 
  -5  11   4   10.80    8.30 
  -5  11   4    7.10   10.10 
  -5  11   4   22.90   21.90 
  -5  11   4   12.60    7.20 
  -4  11   4   69.89   14.60 
  -4  11   4   82.19   13.10 
  -4  11   4   63.49   16.80 
  -4  11   4   89.29   12.60 
  -3  11   4   17.70    8.40 
  -3  11   4   17.40    9.90 
  -3  11   4   20.20   11.90 
  -2  11   4   21.70   10.70 
  -2  11   4   20.10    9.10 
  -2  11   4   17.80   10.40 
  -1  11   4    6.00    8.50 
  -1  11   4    5.20    7.80 
  -1  11   4    1.70    6.00 
  -1  11   4    0.10   11.20 
   0  11   4  102.59   16.20 
   0  11   4  124.49   17.40 
   0  11   4  100.69   17.80 
   1  11   4   26.00   13.50 
   1  11   4    7.10   10.20 
   1  11   4   23.40    8.70 
   2  11   4  129.99   18.70 
   2  11   4  162.18   23.70 
   2  11   4  172.58   21.80 
 -10  12   4    0.30   13.00 
 -10  12   4    9.20    6.10 
  -9  12   4    0.70    5.70 
  -9  12   4  -11.30   11.50 
  -8  12   4   32.10    4.50 
  -8  12   4   29.90    7.80 
  -8  12   4   50.39   24.20 
  -8  12   4   48.60   15.80 
  -7  12   4    2.50   12.50 
  -7  12   4   -5.00   10.70 
  -7  12   4    1.80    6.00 
  -7  12   4   21.00   19.80 
  -6  12   4    5.20   16.00 
  -6  12   4   15.70   12.90 
  -6  12   4   14.00    7.90 
  -6  12   4   17.70    8.10 
  -5  12   4  353.16   45.20 
  -5  12   4  440.86   37.20 
  -5  12   4  420.66   42.00 
  -5  12   4  416.26   44.40 
  -4  12   4   23.30   12.40 
  -4  12   4   23.90   12.60 
  -4  12   4   42.00   14.00 
  -4  12   4   42.60   10.30 
  -4  12   4   25.80   10.80 
  -3  12   4  149.99   19.10 
  -3  12   4  162.78   19.10 
  -3  12   4  125.99   19.50 
  -3  12   4  165.28   20.70 
  -2  12   4   26.40   13.50 
  -2  12   4    6.10    9.30 
  -1  12   4    6.20    9.50 
  -1  12   4   11.80   12.10 
   0  12   4   34.20   12.30 
   0  12   4   28.70   14.50 
  -8  13   4   55.89   16.20 
  -8  13   4   35.90    8.70 
  -8  13   4   12.90   14.80 
  -8  13   4   35.90    5.40 
  -8  13   4   37.00   24.80 
  -7  13   4   73.09   11.00 
  -7  13   4   67.99   19.00 
  -7  13   4   85.89   24.40 
  -7  13   4   99.29   20.00 
  -7  13   4   82.99   12.20 
  -6  13   4  -24.60    9.40 
  -6  13   4   -4.80    7.70 
  -6  13   4    6.40   12.10 
  -6  13   4  -11.60   14.30 
  -5  13   4  330.57   28.80 
  -5  13   4  257.77   32.50 
  -5  13   4  248.48   28.60 
  -5  13   4  320.87   34.20 
  -5  13   4  249.38   43.80 
  -4  13   4   40.80   10.70 
  -4  13   4   30.20   12.10 
  -4  13   4   42.70    9.40 
  -4  13   4   47.90   10.40 
  -4  13   4   37.60   14.00 
  -3  13   4   80.69   13.70 
  -3  13   4    0.20   25.20 
  -1  16  -5   49.30   11.80 
  -1  16  -5   26.40   10.70 
  -2  16  -5   22.80    9.80 
  -2  16  -5   -2.30    8.80 
  -3  16  -5   25.90   10.30 
  -3  16  -5   29.40   10.00 
  -4  16  -5    2.10    8.50 
  -4  16  -5   -3.50    7.80 
  -5  16  -5  105.79   16.10 
  -5  16  -5  107.49   14.40 
   2  15  -5    2.80   11.20 
   2  15  -5    9.90    9.50 
   1  15  -5   62.09   13.10 
   1  15  -5   74.69   13.90 
   0  15  -5    3.00    8.80 
   0  15  -5  -12.90    9.40 
  -1  15  -5   13.10    8.90 
  -1  15  -5   -0.10   16.30 
  -2  15  -5   26.60    9.60 
  -2  15  -5   23.40    9.20 
  -3  15  -5    6.40    8.10 
  -3  15  -5   22.80    8.90 
  -4  15  -5  100.29   14.00 
  -4  15  -5  113.99   15.60 
  -5  15  -5  131.19   17.20 
  -5  15  -5  121.59   15.40 
   5 -15   5  149.79   17.20 
  -6  15  -5   41.10   16.70 
  -6  15  -5   61.79   12.00 
  -7  15  -5   63.29   12.60 
  -8  15  -5    6.70   13.70 
  -8  15  -5   26.30   10.20 
   8 -15   5    6.00    5.20 
   4  14  -5   38.80   11.60 
   4  14  -5   58.89   13.50 
   3  14  -5   -0.30    8.00 
   3  14  -5   10.80   10.90 
   2  14  -5  138.29   19.80 
   2  14  -5  172.38   19.30 
   1  14  -5  127.99   16.30 
   1  14  -5  104.59   15.90 
   0  14  -5   35.30    9.70 
   0  14  -5   38.00    9.90 
  -1  14  -5   40.80   10.00 
  -1  14  -5   51.99   10.90 
  -2  14  -5   14.80    7.90 
  -2  14  -5   15.90    8.00 
  -3  14  -5   28.00    8.60 
  -3  14  -5   23.60    7.80 
   3 -14   5   23.20    9.00 
  -4  14  -5   36.50    9.40 
  -4  14  -5   44.60    9.20 
  -4  14  -5   33.60   10.90 
   4 -14   5   36.70    9.10 
  -5  14  -5   15.70   12.20 
  -5  14  -5   24.70    8.60 
   5 -14   5   23.70    8.30 
  -6  14  -5  126.69   16.00 
  -6  14  -5   77.29   21.40 
   6 -14   5  154.38   15.70 
  -7  14  -5   43.30   20.70 
  -7  14  -5   71.89   12.10 
  -8  14  -5  195.18   30.90 
  -8  14  -5  270.07   26.30 
  -9  14  -5   16.80    9.70 
  -9  14  -5    5.50   13.90 
   9 -14   5   12.40    3.50 
   6  13  -5   17.50   10.70 
   5  13  -5    2.90    8.90 
   5  13  -5   19.80   12.90 
   4  13  -5   12.20    9.90 
   4  13  -5   10.50    8.90 
   3  13  -5  383.46   32.60 
   3  13  -5  295.07   33.70 
   2  13  -5   18.00    7.90 
   1  13  -5  166.78   19.30 
   1  13  -5  132.49   17.20 
   0  13  -5  147.29   17.00 
   0  13  -5  110.29   15.60 
  -1  13  -5   15.10    7.40 
  -1  13  -5   23.00    8.40 
  -2  13  -5   58.69   10.50 
  -2  13  -5   57.29   10.00 
   2 -13   5   52.49    9.80 
  -3  13  -5    2.30    6.70 
  -3  13  -5    2.70    6.70 
  -3  13  -5   12.00    6.90 
   3 -13   5   33.70   10.00 
  -4  13  -5    0.00    6.20 
  -4  13  -5   -6.80    5.90 
   4 -13   5    7.40    6.30 
  -5  13  -5   -5.80    9.80 
  -5  13  -5    8.70    7.00 
   5 -13   5    6.40    6.80 
  -6  13  -5  622.04   55.99 
  -6  13  -5  674.23   67.29 
   6 -13   5  675.23   54.79 
  -7  13  -5    4.60    9.00 
  -7  13  -5   -5.50   14.90 
   7 -13   5   12.40    5.70 
  -8  13  -5  126.79   22.80 
  -8  13  -5  131.79   16.90 
  -9  13  -5  511.25   43.80 
  -9  13  -5  428.56   49.40 
 -10  13  -5    7.10    9.60 
 -10  13  -5   46.60   17.90 
   7  12  -5   33.90   11.10 
   7  12  -5   12.10   11.60 
   6  12  -5   26.70    9.80 
   6  12  -5   32.20   12.60 
   5  12  -5   -3.90    7.60 
   5  12  -5    3.70    9.70 
   4  12  -5   25.60    9.10 
   4  12  -5   29.00   11.10 
   3  12  -5  152.88   19.80 
   3  12  -5  167.98   19.80 
   2  12  -5    1.50    6.50 
   2  12  -5   -2.20    8.00 
   1  12  -5    8.60    8.10 
   1  12  -5   -6.50    5.90 
   0  12  -5  822.22   63.69 
   0  12  -5  676.03   62.89 
   0 -12   5  783.82   63.79 
  -1  12  -5   34.40    8.70 
  -1  12  -5   42.30    8.60 
   1 -12   5   29.70    8.20 
  -2  12  -5    5.20    5.20 
  -2  12  -5   -4.90    5.40 
  -2  12  -5    6.90    5.90 
   2 -12   5    5.70    7.10 
  -3  12  -5  132.49   21.30 
  -3  12  -5  157.48   16.70 
  -3  12  -5  161.08   17.00 
   3 -12   5  157.88   17.40 
  -4  12  -5   12.30    6.10 
  -4  12  -5   16.30    6.80 
  -4  12  -5   17.80   11.40 
   4 -12   5   -1.00    5.70 
  -5  12  -5   39.10   15.60 
  -5  12  -5   50.79    9.90 
   5 -12   5   73.19    9.20 
  -6  12  -5   46.20    9.50 
  -6  12  -5   46.70   18.60 
   6 -12   5   49.50    8.00 
  -7  12  -5   38.80   18.90 
  -7  12  -5   21.30    8.40 
   7 -12   5   26.80    6.10 
  -8  12  -5   86.89   13.80 
  -8  12  -5   84.89   19.00 
   8 -12   5  103.79   12.90 
  -9  12  -5  201.58   21.70 
  -9  12  -5  154.88   26.50 
 -10  12  -5   50.89   11.40 
 -10  12  -5   23.20   15.40 
 -11  12  -5    2.10    9.00 
 -11  12  -5   23.90   15.70 
   8  11  -5   -3.70    9.80 
   8  11  -5    0.90    8.80 
  -8 -11   5    2.60    3.30 
  -8 -11   5    3.20    4.30 
   7  11  -5   27.10   12.20 
   7  11  -5   31.30   10.50 
   6  11  -5   -8.40    7.20 
   6  11  -5   -6.70    8.80 
   5  11  -5    5.30   10.10 
   5  11  -5    4.80    7.70 
   4  11  -5   85.89   12.70 
   4  11  -5   98.39   14.70 
   3  11  -5  -10.20    6.90 
   3  11  -5    7.40    6.60 
   2  11  -5   32.90    7.70 
   2  11  -5   20.30    8.90 
   1  11  -5  544.05   48.70 
   1  11  -5  573.74   53.69 
   1  11  -5  602.24   49.40 
  -1 -11   5  598.34   49.70 
   0  11  -5   -1.20    5.20 
   0  11  -5    0.70    6.20 
  -1  11  -5  123.59   14.30 
  -1  11  -5  128.99   14.50 
   1 -11   5  134.29   15.60 
  -2  11  -5  754.02   63.89 
  -2  11  -5  728.33   59.89 
  -2  11  -5  677.13   59.89 
   2 -11   5  771.42   60.09 
   2 -11   5  694.43   60.19 
  -3  11  -5   20.70    6.40 
  -3  11  -5   15.20   10.40 
  -3  11  -5   17.70    6.30 
   3 -11   5   21.50    6.40 
   3 -11   5   14.30    6.20 
  -4  11  -5  168.78   25.90 
  -4  11  -5  188.48   17.70 
  -4  11  -5  159.18   17.20 
   4 -11   5  150.18   17.10 
   4 -11   5  173.08   17.20 
  -5  11  -5  421.36   39.70 
  -5  11  -5  570.74   52.09 
   5 -11   5  442.56   38.80 
   5 -11   5  456.45   40.70 
  -6  11  -5  153.08   17.50 
   6 -11   5  159.28   15.70 
  -7  11  -5   23.40   18.70 
  -7  11  -5   13.60    7.30 
   7 -11   5   17.00    5.30 
  -8  11  -5  687.93   67.29 
  -8  11  -5  772.82   62.39 
  -9  11  -5   29.10    9.90 
  -9  11  -5   63.99   16.90 
 -10  11  -5    8.50   13.40 
 -10  11  -5    8.90    8.80 
  10 -11   5    1.60    1.70 
 -11  11  -5  291.67   29.20 
 -11  11  -5  273.57   36.80 
   9  10  -5   31.00   12.50 
   9  10  -5   13.50    9.40 
  -9 -10   5   15.40    8.10 
   8  10  -5   41.70   11.00 
   8  10  -5   40.10   12.30 
   7  10  -5  488.35   43.90 
   7  10  -5  451.25   43.70 
   6  10  -5   18.70    8.30 
  -6 -10   5   21.60    7.80 
  -6 -10   5   27.30    8.40 
   5  10  -5  188.28   20.20 
   5  10  -5  184.18   18.30 
  -5 -10   5  158.78   15.20 
  -5 -10   5  141.19   14.70 
   4  10  -5  602.24   51.09 
   4  10  -5  581.34   49.99 
   3  10  -5  329.17   32.80 
   3  10  -5  352.06   30.30 
   3  10  -5  334.57   28.80 
  -3 -10   5  266.97   29.70 
   2  10  -5    4.70    6.80 
   2  10  -5   -3.20    5.10 
   2  10  -5    6.30    7.60 
  -2 -10   5   15.80    6.90 
   1  10  -5  662.33   54.79 
   1  10  -5  654.63   54.39 
   1  10  -5  605.84   58.19 
  -1 -10   5  690.03   55.09 
   0  10  -5  253.97   23.50 
   0  10  -5  232.08   22.60 
   0 -10   5  259.97   24.10 
  -1  10  -5   30.00    7.50 
  -1  10  -5   40.80    7.40 
  -1  10  -5   60.69   10.40 
   1 -10   5   56.29    8.20 
   1 -10   5   44.80    8.20 
  -2  10  -5  861.61   72.99 
  -2  10  -5  847.92   77.89 
  -2  10  -5  985.50   72.99 
   2 -10   5  891.71   72.89 
   2 -10   5  903.91   73.49 
  -3  10  -5  140.39   15.40 
  -3  10  -5  128.19   22.20 
  -3  10  -5  170.48   16.40 
   3 -10   5  167.68   24.50 
   3 -10   5  154.88   15.80 
  -4  10  -5   50.89   15.80 
  -4  10  -5   50.69    9.20 
   4 -10   5   75.29    9.60 
   4 -10   5   76.19    8.70 
  -5  10  -5  598.54   49.10 
   5 -10   5  584.04   49.00 
   5 -10   5  575.04   48.00 
  -6  10  -5  289.57   25.80 
   6 -10   5  254.77   24.20 
   6 -10   5  305.37   25.70 
  -7  10  -5   11.80    6.80 
  -7  10  -5   18.30   18.10 
  -7  10  -5    2.40    9.60 
   7 -10   5    6.30    4.30 
  -8  10  -5  178.68   24.70 
  -8  10  -5  147.59   18.10 
   8 -10   5  165.88   19.80 
  -9  10  -5  109.59   21.20 
  -9  10  -5  132.69   16.30 
 -10  10  -5  236.78   31.30 
 -11  10  -5   15.60   13.60 
  10   9  -5    4.50   11.60 
  10   9  -5   -0.60    8.60 
   9   9  -5    1.80    9.20 
   8   9  -5  298.57   31.60 
   8   9  -5  392.96   31.00 
  -8  -9   5  270.87   35.70 
   7   9  -5   15.90    7.80 
   7   9  -5    5.70    9.30 
   6   9  -5   -8.30    5.50 
   6   9  -5    1.10    7.90 
  -6  -9   5   -1.50    7.90 
   5   9  -5   12.20    8.10 
   5   9  -5   15.90    8.80 
   5   9  -5    2.80    5.70 
  -5  -9   5    8.00    7.10 
  -5  -9   5    5.30    7.20 
   4   9  -5    0.10    5.20 
   4   9  -5    2.60    6.60 
   4   9  -5   10.00    7.60 
  -4  -9   5    4.60    5.50 
  -4  -9   5    8.30    5.90 
   3   9  -5    7.00    6.50 
   3   9  -5    4.10    5.20 
  -3  -9   5    9.50    4.30 
  -3  -9   5    7.70    4.30 
   2   9  -5  334.27   30.90 
   2   9  -5  352.06   30.10 
   2   9  -5  334.87   33.40 
  -2  -9   5  390.86   31.50 
  -2  -9   5  336.07   28.50 
   1   9  -5   66.39   12.50 
   1   9  -5   43.40    8.10 
   1   9  -5   49.99    7.60 
  -1  -9   5   55.89    9.10 
  -1  -9   5   47.70    7.70 
  -1  -9   5   46.10    7.50 
   0   9  -5   24.20    6.50 
   0   9  -5   21.00    5.50 
   0  -9   5   19.00    7.20 
   0  -9   5   10.50    6.20 
   0  -9   5   17.20    5.20 
  -1   9  -5 1329.47  109.69 
  -1   9  -5 1402.36  109.69 
  -1   9  -5 1458.85  113.79 
   1  -9   5 1374.56  109.69 
   1  -9   5 1294.37  109.79 
   1  -9   5 1367.96  112.99 
  -2   9  -5   67.49   12.60 
  -2   9  -5   59.49   13.90 
  -2   9  -5   54.09    8.20 
   2  -9   5   66.89    8.80 
   2  -9   5   70.59    8.60 
   2  -9   5   49.50   14.00 
  -3   9  -5   43.10    7.70 
  -3   9  -5   45.30   15.90 
  -3   9  -5   62.69    8.00 
   3  -9   5   52.29    7.60 
   3  -9   5   84.79   18.60 
   3  -9   5   49.30    7.70 
  -4   9  -5  998.30   82.79 
  -4   9  -5  834.32   73.09 
   4  -9   5 1017.10   83.69 
   4  -9   5  867.51   72.49 
   4  -9   5  842.92   73.09 
  -5   9  -5  177.28   18.00 
  -5   9  -5  232.18   30.50 
   5  -9   5  175.48   17.70 
   5  -9   5  171.18   17.00 
  -6   9  -5   11.30    6.10 
  -6   9  -5   -0.10   13.50 
   6  -9   5   16.50    4.60 
   6  -9   5    7.60    5.10 
   6  -9   5   18.60   20.20 
  -7   9  -5  254.47   29.70 
  -7   9  -5  237.68   24.80 
  -7   9  -5  337.97   41.90 
   7  -9   5  248.38   22.80 
   7  -9   5  271.87   24.30 
  -8   9  -5  337.57   33.50 
  -8   9  -5  324.07   28.60 
   8  -9   5  275.27   25.60 
  -9   9  -5   -3.30    6.90 
  -9   9  -5    3.70   10.60 
   9  -9   5   -1.90    3.70 
  10  -9   5  462.45   38.00 
 -11   9  -5   65.39   17.80 
 -12   9  -5   28.70   14.80 
  12  -9   5    5.70    2.60 
  12  -9   5   -5.20    3.00 
  10   8  -5  141.59   18.70 
  10   8  -5  149.39   17.80 
 -10  -8   5  104.59   24.60 
   9   8  -5    3.40    7.30 
   9   8  -5   18.90    9.90 
  -9  -8   5   20.30   15.00 
   8   8  -5  440.56   37.60 
   8   8  -5  414.76   38.70 
  -8  -8   5  405.96   44.70 
   7   8  -5  191.98   20.30 
   7   8  -5  176.58   17.80 
  -7  -8   5  122.59   22.00 
   6   8  -5   24.40    7.20 
   6   8  -5   19.90    9.30 
   6   8  -5   38.30    9.20 
  -6  -8   5   23.60   10.90 
   5   8  -5 1215.88  111.89 
   5   8  -5 1341.17  108.79 
   5   8  -5 1351.06  109.39 
  -5  -8   5 1593.14  111.69 
  -5  -8   5 1296.57  111.59 
   4   8  -5  565.94   49.99 
   4   8  -5  578.44   52.59 
   4   8  -5  541.75   49.00 
  -4  -8   5  612.34   52.19 
  -4  -8   5  587.74   51.19 
  -4  -8   5  678.63   50.59 
   3   8  -5  413.86   31.40 
   3   8  -5  330.27   32.90 
   3   8  -5  319.47   29.80 
  -3  -8   5  328.37   32.00 
  -3  -8   5  361.66   31.20 
   2   8  -5  605.74   51.09 
   2   8  -5  646.14   48.40 
   2   8  -5  568.74   47.60 
  -2  -8   5  625.84   48.50 
  -2  -8   5  484.95   49.00 
   1   8  -5 1743.63  145.29 
   1   8  -5 1816.92  148.59 
   1   8  -5 1968.10  145.59 
  -1  -8   5 1921.11  145.69 
  -1  -8   5 1767.42  145.49 
  -1  -8   5 1763.32  147.49 
   0   8  -5   16.50    4.70 
   0  -8   5   22.50    5.70 
   0  -8   5   18.60    4.90 
   0  -8   5   16.80    8.70 
  -1   8  -5  992.70   80.19 
  -1   8  -5 1024.70   80.09 
  -1   8  -5  933.81   84.59 
   1  -8   5  963.90   80.29 
   1  -8   5 1038.40   85.19 
   1  -8   5 1026.40   80.19 
  -2   8  -5 1013.00   78.19 
  -2   8  -5  929.81   78.29 
   2  -8   5  958.20   78.19 
   2  -8   5  994.80   78.59 
  -3   8  -5   74.69   19.50 
  -3   8  -5  117.49   11.30 
   3  -8   5   99.39   11.10 
   3  -8   5   93.89   10.90 
   3  -8   5  119.89   21.10 
  -4   8  -5  635.04   53.79 
  -4   8  -5  516.75   43.60 
   4  -8   5  504.45   43.50 
   4  -8   5  483.55   42.90 
  -5   8  -5  130.49   14.80 
  -5   8  -5  182.28   27.70 
   5  -8   5  135.69   14.80 
   5  -8   5  144.09   14.50 
  -6   8  -5   33.80   17.30 
  -6   8  -5   59.59    9.20 
   6  -8   5   55.49    8.30 
   6  -8   5  129.69   28.30 
   6  -8   5   49.00    7.00 
  -7   8  -5   35.10    8.00 
  -7   8  -5   19.80   17.90 
  -7   8  -5   28.40   11.20 
   7  -8   5   26.70    6.60 
   7  -8   5   74.49   27.70 
   7  -8   5   23.80    5.30 
  -8   8  -5  490.95   38.50 
  -8   8  -5  435.86   42.20 
   8  -8   5  390.06   35.80 
   8  -8   5  443.46   37.30 
  -9   8  -5   80.59   16.40 
   9  -8   5   67.49    8.60 
 -10   8  -5    4.00   10.40 
  10  -8   5    8.30    4.80 
 -11   8  -5  296.17   39.70 
  11  -8   5  300.67   29.20 
 -12   8  -5    0.10   12.00 
  12  -8   5    7.70    3.10 
  12  -8   5   12.10    3.20 
  11   7  -5   34.40   12.10 
  11   7  -5   30.20   10.00 
 -11  -7   5    4.80   13.80 
  10   7  -5  121.69   15.30 
  10   7  -5  120.79   16.30 
 -10  -7   5   84.59   23.00 
 -10  -7   5  116.29   21.30 
   9   7  -5    0.70    6.50 
   9   7  -5    9.20    9.70 
  -9  -7   5   28.10   15.80 
  -9  -7   5   10.10   11.70 
   8   7  -5   -1.30    8.10 
   8   7  -5   -3.90    5.70 
  -8  -7   5   -3.20   11.00 
  -8  -7   5   -2.80   10.30 
   7   7  -5  363.86   35.70 
   7   7  -5  382.36   33.20 
   7   7  -5  374.66   31.90 
  -7  -7   5  345.97   33.80 
  -7  -7   5  339.27   38.30 
  -7  -7   5  338.77   37.10 
   6   7  -5  308.77   32.00 
   6   7  -5  353.06   30.50 
   6   7  -5  327.87   28.70 
  -6  -7   5  315.97   34.20 
  -6  -7   5  321.27   30.10 
   5   7  -5    0.50    5.90 
   5   7  -5   14.90    6.90 
   5   7  -5    9.30    4.80 
  -5  -7   5    6.60    6.20 
   4   7  -5   68.59    8.90 
   4   7  -5   80.99   12.40 
   4   7  -5   73.19   10.30 
  -4  -7   5   62.79    9.90 
   3   7  -5  388.96   37.30 
   3   7  -5  471.25   38.50 
   3   7  -5  405.06   40.20 
  -3  -7   5  513.45   41.60 
  -3  -7   5  472.75   38.50 
   2   7  -5  399.16   36.60 
   2   7  -5  427.06   36.50 
   2   7  -5  455.45   39.00 
  -2  -7   5  452.65   36.20 
  -2  -7   5  463.45   36.70 
  -2  -7   5  408.56   39.10 
   1   7  -5   17.30    5.20 
   1   7  -5   19.60    6.90 
   1   7  -5   19.20    4.60 
  -1  -7   5   11.60    7.20 
  -1  -7   5   12.90    5.10 
  -1  -7   5   22.40    4.70 
   0   7  -5  475.65   38.60 
   0   7  -5  374.66   33.90 
   0   7  -5  418.86   34.40 
   0  -7   5  429.26   34.30 
   0  -7   5  368.16   34.20 
   0  -7   5  405.56   39.00 
  -1   7  -5  346.37   28.40 
  -1   7  -5  286.77   32.90 
  -1   7  -5  310.07   28.20 
   1  -7   5  330.07   28.30 
   1  -7   5  405.46   35.80 
   1  -7   5  339.27   28.20 
  -2   7  -5  622.44   50.59 
  -2   7  -5  599.34   50.89 
  -2   7  -5  593.44   56.99 
   2  -7   5  676.33   50.99 
  -3   7  -5  335.17   28.40 
  -3   7  -5  363.36   36.60 
   3  -7   5  313.17   28.50 
   3  -7   5  331.77   28.40 
  -4   7  -5    7.80   10.80 
  -4   7  -5   13.10    4.80 
   4  -7   5   11.90    4.30 
   4  -7   5   14.70    4.70 
   4  -7   5   18.80   15.90 
  -5   7  -5   76.59   18.90 
  -5   7  -5   67.79   10.10 
   5  -7   5   98.09   10.70 
   5  -7   5  117.09   25.50 
  -6   7  -5   97.49   12.00 
  -6   7  -5   77.09   14.30 
  -6   7  -5   93.19   22.70 
   6  -7   5  157.28   30.90 
   6  -7   5   83.39   10.80 
   6  -7   5  107.19   11.40 
  -7   7  -5  128.09   15.20 
  -7   7  -5  116.49   18.30 
  -7   7  -5  154.78   29.30 
   7  -7   5  139.59   14.20 
   7  -7   5  195.18   36.50 
   7  -7   5  114.99   13.30 
  -8   7  -5   16.80    9.80 
  -8   7  -5    9.00    6.80 
   8  -7   5    3.00    4.00 
   8  -7   5    7.00    5.30 
   8  -7   5   14.90   25.50 
  -9   7  -5   54.99   13.50 
   9  -7   5   50.89    7.70 
 -10   7  -5  146.49   22.50 
  10  -7   5  172.98   20.00 
 -11   7  -5  120.49   20.60 
  11  -7   5  119.59   15.00 
 -12   7  -5   39.80   15.90 
  12  -7   5   90.59   11.50 
  12   6  -5  307.97   32.00 
 -12  -6   5  304.07   38.30 
  11   6  -5  118.99   14.50 
  11   6  -5  102.99   16.30 
 -11  -6   5   56.99   18.40 
  10   6  -5   29.70    8.50 
  10   6  -5   44.60   10.80 
 -10  -6   5   49.80   20.00 
 -10  -6   5   54.59   16.20 
   9   6  -5  150.18   18.30 
   9   6  -5  150.68   16.40 
  -9  -6   5  141.99   26.90 
  -9  -6   5  121.59   21.50 
   8   6  -5  303.17   27.90 
   8   6  -5  322.77   34.50 
   8   6  -5  293.87   29.70 
  -8  -6   5  330.67   29.90 
  -8  -6   5  328.37   37.70 
  -8  -6   5  294.67   33.30 
   7   6  -5   63.29    9.00 
   7   6  -5   66.49   12.80 
   7   6  -5   77.19   11.20 
  -7  -6   5   51.19   15.60 
  -7  -6   5   62.69   10.40 
  -7  -6   5   53.79   14.00 
   6   6  -5  118.19   13.40 
   6   6  -5  134.59   17.80 
   6   6  -5  140.39   16.20 
  -6  -6   5  123.39   19.30 
  -6  -6   5  152.78   16.40 
   5   6  -5  472.65   40.00 
   5   6  -5  478.55   43.20 
   5   6  -5  480.25   41.00 
  -5  -6   5  515.95   41.30 
  -5  -6   5  460.15   44.30 
   4   6  -5   -0.80    5.20 
   4   6  -5   -1.40    3.20 
   4   6  -5    0.90    4.90 
  -4  -6   5   -2.90    4.70 
  -4  -6   5   -1.80    7.20 
   3   6  -5  942.51   69.99 
   3   6  -5  892.11   66.89 
   3   6  -5  790.82   69.89 
  -3  -6   5  719.53   67.09 
   2   6  -5  341.27   34.20 
   2   6  -5  392.86   32.70 
   2   6  -5  376.76   32.00 
  -2  -6   5  408.06   32.30 
  -2  -6   5  426.46   32.90 
  -2  -6   5  372.46   36.20 
   1   6  -5  472.85   40.90 
   1   6  -5  472.85   38.50 
   1   6  -5  447.06   38.80 
  -1  -6   5  487.75   38.90 
  -1  -6   5  474.15   38.60 
   0   6  -5   29.30    5.10 
   0   6  -5   25.80    4.60 
   0   6  -5   28.70    8.60 
   0  -6   5   31.80    4.90 
   0  -6   5   18.50    8.80 
  -1   6  -5 1769.12  169.18 
  -1   6  -5 2050.49  164.58 
  -1   6  -5 2159.58  164.68 
   1  -6   5 2110.49  164.58 
   1  -6   5 2006.60  164.68 
   1  -6   5 2419.56  171.58 
  -2   6  -5  626.34   48.50 
  -2   6  -5  603.64   55.09 
   2  -6   5  584.04   48.10 
   2  -6   5  569.04   48.30 
  -3   6  -5   84.59   17.30 
  -3   6  -5   84.59   10.50 
   3  -6   5   91.09    9.80 
   3  -6   5   86.29    9.60 
   3  -6   5  112.99   20.70 
  -4   6  -5 1313.57   98.39 
  -4   6  -5 1130.79   88.29 
   4  -6   5  933.61   87.39 
   4  -6   5 1092.79   88.09 
  -5   6  -5  232.68   29.80 
  -5   6  -5  167.08   17.40 
   5  -6   5  170.98   17.00 
  -6   6  -5   68.39   20.60 
  -6   6  -5   53.79    9.10 
  -6   6  -5   62.19   11.80 
   6  -6   5   51.89    8.40 
   6  -6   5   95.29   26.10 
  -7   6  -5   54.09   11.80 
  -7   6  -5   62.09   21.40 
  -7   6  -5   27.50    8.30 
   7  -6   5   54.89   11.60 
   7  -6   5  110.89   28.80 
  -8   6  -5    5.70    8.10 
   8  -6   5  -17.60   20.90 
   8  -6   5    2.50    4.40 
  -9   6  -5   89.09   16.30 
   9  -6   5  180.18   40.20 
 -10   6  -5  286.77   32.40 
  10  -6   5  332.97   30.90 
 -11   6  -5   13.90   11.00 
  11  -6   5   24.20    8.90 
 -12   6  -5   33.40   13.30 
  12  -6   5   33.20    9.70 
  12   5  -5  102.59   13.40 
  12   5  -5   86.89   14.90 
 -12  -5   5   46.40   16.70 
  11   5  -5   66.79   12.80 
  11   5  -5   65.29   10.90 
 -11  -5   5   66.09   17.50 
  10   5  -5    5.00    8.40 
  10   5  -5   12.30    6.30 
 -10  -5   5    1.70   10.20 
 -10  -5   5    7.70   15.70 
   9   5  -5   36.60    7.60 
   9   5  -5   51.69    9.80 
  -9  -5   5   20.10   15.40 
  -9  -5   5   43.70    9.30 
  -9  -5   5   45.40   13.40 
   8   5  -5   89.39   10.80 
   8   5  -5   80.89   11.90 
   8   5  -5   82.59   14.60 
  -8  -5   5   89.59   16.50 
  -8  -5   5   94.99   16.70 
  -8  -5   5   83.99   19.80 
   7   5  -5    0.50    6.70 
   7   5  -5   10.30    4.60 
   7   5  -5   10.30    7.10 
  -7  -5   5    0.00    5.50 
  -7  -5   5   -0.40    8.00 
   6   5  -5  209.98   19.50 
   6   5  -5  266.77   21.60 
   6   5  -5  197.88   22.70 
  -6  -5   5  217.58   24.30 
  -6  -5   5  204.88   21.10 
   5   5  -5  934.01   78.79 
   5   5  -5 1054.09   78.29 
   5   5  -5 1111.49   81.99 
  -5  -5   5  980.50   81.99 
  -5  -5   5  843.22   78.69 
   4   5  -5  451.05   38.40 
   4   5  -5  418.36   39.20 
   4   5  -5  502.25   41.60 
  -4  -5   5  463.05   44.20 
  -4  -5   5  533.55   39.60 
   3   5  -5   44.20    5.70 
   3   5  -5   52.49    7.20 
   3   5  -5   41.90    8.20 
  -3  -5   5   47.40    5.90 
  -3  -5   5   32.80    8.50 
  -3  -5   5   44.90    6.90 
   2   5  -5  121.89   12.20 
   2   5  -5  148.69   16.50 
   2   5  -5  148.49   13.50 
  -2  -5   5  119.69   13.60 
  -2  -5   5  166.38   18.30 
  -2  -5   5  129.19   12.30 
   1   5  -5   22.20    3.60 
   1   5  -5   17.70    4.50 
   1   5  -5   17.90    5.40 
  -1  -5   5   14.40    4.10 
  -1  -5   5    8.80    6.80 
  -1  -5   5   22.00    3.70 
   0   5  -5  345.77   26.30 
   0   5  -5  304.67   25.80 
   0   5  -5  355.56   31.60 
   0  -5   5  316.97   25.90 
   0  -5   5  269.27   31.20 
   0  -5   5  282.77   26.00 
  -1   5  -5  189.98   15.90 
  -1   5  -5  188.18   22.10 
   1  -5   5  215.98   24.50 
   1  -5   5  178.68   16.10 
   1  -5   5  154.38   15.70 
  -2   5  -5   14.60    3.50 
  -2   5  -5    2.10    7.40 
   2  -5   5    1.90    9.90 
   2  -5   5    6.80    3.10 
   2  -5   5    4.70    3.00 
  -3   5  -5  673.33   50.79 
  -3   5  -5  676.63   59.09 
   3  -5   5  609.34   50.39 
   3  -5   5  550.74   50.39 
  -4   5  -5  854.11   71.59 
  -4   5  -5  791.22   61.99 
   4  -5   5  666.13   61.49 
  -5   5  -5  422.86   34.70 
  -5   5  -5  396.76   36.10 
   5  -5   5  396.56   34.20 
  -6   5  -5   66.89    9.20 
   6  -5   5   67.99   22.30 
   6  -5   5   39.40    7.70 
  -7   5  -5  317.27   39.90 
  -7   5  -5  224.78   24.90 
   7  -5   5  224.98   22.50 
  -8   5  -5   50.09   11.70 
   8  -5   5   85.89   30.50 
   8  -5   5   70.09   10.20 
  -9   5  -5   44.70   11.60 
   9  -5   5   61.99   30.60 
 -10   5  -5  102.89   16.40 
  10  -5   5   98.79   14.80 
 -11   5  -5   59.29   14.10 
  11  -5   5   58.59   11.60 
 -12   5  -5   41.10   15.20 
  12  -5   5   23.80    9.90 
  13   4  -5    9.70    7.70 
  13   4  -5    2.00    9.20 
 -13  -4   5    8.50   13.90 
  12   4  -5  212.08   23.60 
 -12  -4   5  195.88   28.90 
  11   4  -5  111.69   15.20 
 -11  -4   5   76.59   19.00 
  10   4  -5   83.89   12.20 
 -10  -4   5   47.10   15.20 
 -10  -4   5   71.79   11.90 
 -10  -4   5  109.59   23.70 
   9   4  -5   24.40    6.10 
   9   4  -5   39.50    8.40 
   9   4  -5   47.50   10.60 
  -9  -4   5   18.60   15.00 
  -9  -4   5   14.30    9.90 
   8   4  -5   17.60    8.60 
   8   4  -5   30.50    6.10 
   8   4  -5   30.80    7.80 
  -8  -4   5   29.20   10.80 
  -8  -4   5   36.40    8.20 
  -8  -4   5   46.30   16.00 
   7   4  -5    4.20    3.50 
   7   4  -5   -2.80    4.80 
   7   4  -5    5.40    5.90 
  -7  -4   5    2.20    7.70 
  -7  -4   5    5.10    5.60 
   6   4  -5  771.82   65.49 
   6   4  -5  882.61   66.49 
   6   4  -5  787.82   68.89 
  -6  -4   5  758.52   69.29 
  -6  -4   5  863.41   66.49 
   5   4  -5    3.00    4.80 
   5   4  -5    6.40    2.90 
   5   4  -5    0.50    4.70 
  -5  -4   5    7.80    5.00 
  -5  -4   5    3.20    7.00 
   4   4  -5   94.79   10.60 
   4   4  -5  108.69   13.00 
   4   4  -5   75.19    8.50 
  -4  -4   5  110.59   10.70 
  -4  -4   5   77.89   12.40 
   3   4  -5  552.04   43.90 
   3   4  -5  487.45   44.30 
   3   4  -5  609.64   46.80 
  -3  -4   5  537.65   46.80 
  -3  -4   5  561.34   44.00 
   2   4  -5  621.74   51.19 
   2   4  -5  603.44   50.79 
   2   4  -5  599.04   52.69 
  -2  -4   5  682.53   51.39 
  -2  -4   5  718.03   56.59 
  -2  -4   5  597.24   53.29 
  -2  -4   5  626.34   50.89 
   1   4  -5   32.40    8.60 
   1   4  -5   27.60    5.50 
   1   4  -5   27.20    3.80 
   1   4  -5   23.30    4.50 
  -1  -4   5   27.90    3.90 
  -1  -4   5   21.90    8.50 
  -1  -4   5   28.60    4.50 
   0   4  -5   94.09    8.90 
   0   4  -5   95.99   14.00 
   0  -4   5   61.49   13.70 
   0  -4   5  107.99    9.60 
   0  -4   5  100.99    8.90 
  -1   4  -5    1.70    2.60 
  -1   4  -5   -2.50    5.70 
   1  -4   5    3.10    2.90 
   1  -4   5   -0.60    7.60 
   1  -4   5   -0.50    2.20 
  -2   4  -5 1743.63  163.58 
  -2   4  -5 1924.61  157.48 
   2  -4   5 2340.17  166.68 
  -3   4  -5  815.82   68.69 
  -3   4  -5  822.92   76.39 
   3  -4   5 1027.10   79.39 
   3  -4   5  792.92   68.49 
  -4   4  -5  407.86   34.40 
   4  -4   5  379.36   33.00 
  -5   4  -5  186.68   21.60 
  -5   4  -5  261.57   32.60 
   5  -4   5  221.88   20.60 
   5  -4   5  302.27   37.10 
  -6   4  -5  455.85   39.60 
   6  -4   5  445.26   38.30 
  -7   4  -5  108.19   16.10 
   7  -4   5  141.59   19.30 
   7  -4   5  209.58   35.80 
  -8   4  -5    7.30    7.40 
   8  -4   5   17.50   26.30 
   8  -4   5   15.10    6.20 
  -9   4  -5    0.70    7.00 
   9  -4   5    4.00    8.90 
   9  -4   5   -1.20   22.40 
 -10   4  -5   10.80    9.20 
  10  -4   5   -2.70    8.80 
 -11   4  -5  303.57   35.30 
  11  -4   5  406.76   35.50 
 -12   4  -5   13.00   11.00 
  12  -4   5    8.50    9.40 
  13   3  -5   -5.40    8.20 
 -13  -3   5    5.00   13.00 
  12   3  -5  277.47   26.80 
 -12  -3   5  239.98   33.30 
  11   3  -5  170.38   20.20 
 -11  -3   5  176.28   20.70 
 -11  -3   5  170.78   25.20 
  10   3  -5   23.20    7.90 
 -10  -3   5   21.20   16.50 
 -10  -3   5    1.60   10.70 
 -10  -3   5   16.30    8.90 
   9   3  -5   29.10    7.60 
   9   3  -5   29.00   10.40 
  -9  -3   5   27.60    7.30 
  -9  -3   5   28.40   11.20 
  -9  -3   5   53.29   18.50 
   8   3  -5  144.69   19.40 
   8   3  -5  116.69   15.80 
  -8  -3   5  178.58   16.40 
  -8  -3   5  149.39   20.20 
   7   3  -5   14.70    6.10 
   7   3  -5   15.00    4.00 
   7   3  -5   30.80    7.70 
  -7  -3   5   17.30    6.00 
  -7  -3   5   40.60   10.00 
   6   3  -5   14.50    3.40 
   6   3  -5   19.30    6.60 
   6   3  -5   17.90    5.20 
  -6  -3   5   23.20    7.70 
  -6  -3   5   14.60    5.40 
   5   3  -5    9.30    5.70 
   5   3  -5   18.50    4.80 
   5   3  -5    7.40    2.50 
  -5  -3   5   13.80    4.40 
  -5  -3   5    7.70    5.60 
   4   3  -5  592.84   48.70 
   4   3  -5  560.54   52.49 
   4   3  -5  636.44   49.40 
  -4  -3   5  639.14   49.50 
  -4  -3   5  600.74   51.69 
   3   3  -5 2001.20  153.88 
   3   3  -5 2050.39  152.18 
   3   3  -5 1900.81  151.58 
  -3  -3   5 1951.30  154.18 
  -3  -3   5 1981.50  151.78 
  -3  -3   5 1682.73  151.98 
   2   3  -5  280.57   24.50 
   2   3  -5  309.97   23.40 
   2   3  -5  270.27   22.60 
  -2  -3   5  273.67   22.70 
  -2  -3   5  288.97   25.00 
  -2  -3   5  232.68   23.00 
  -2  -3   5  312.67   28.80 
   1   3  -5   10.60    3.80 
   1   3  -5    9.70    6.30 
   1   3  -5   14.70    3.40 
   1   3  -5   13.40    2.70 
  -1  -3   5    7.30    7.10 
  -1  -3   5   15.20    3.30 
  -1  -3   5   12.90    2.50 
   0   3  -5   31.40    4.20 
   0   3  -5   26.50    5.10 
   0   3  -5   14.50    7.40 
   0  -3   5   37.30    4.90 
   0  -3   5   29.70    4.00 
   0  -3   5   26.90    9.80 
  -1   3  -5  100.99   16.70 
  -1   3  -5  116.79   10.90 
   1  -3   5  114.99   19.10 
   1  -3   5  124.39   10.80 
  -2   3  -5  117.89   19.50 
  -2   3  -5  119.09   12.30 
   2  -3   5  148.19   12.40 
   2  -3   5  134.89   22.10 
  -3   3  -5    6.80    9.50 
  -3   3  -5   14.30    4.50 
   3  -3   5   16.30    4.30 
   3  -3   5   18.10   12.70 
  -4   3  -5  425.46   37.00 
  -4   3  -5  370.26   44.10 
   4  -3   5  451.65   36.70 
   4  -3   5  575.04   57.49 
  -5   3  -5  502.35   47.90 
  -5   3  -5  376.86   35.70 
   5  -3   5  409.76   35.40 
  -6   3  -5  506.65   44.30 
  -6   3  -5  593.14   57.09 
   6  -3   5  483.25   43.70 
  -7   3  -5   -2.70    5.40 
  -7   3  -5   -5.50   14.40 
   7  -3   5   -4.60    4.80 
   7  -3   5   11.90   22.20 
  -8   3  -5   12.60    7.70 
   8  -3   5   31.50   10.80 
   8  -3   5   52.09   25.30 
   8  -3   5   24.30    7.00 
  -9   3  -5  139.49   17.60 
   9  -3   5  143.59   38.50 
   9  -3   5  127.99   17.90 
 -10   3  -5   16.80    9.30 
  10  -3   5   42.30   11.40 
 -11   3  -5    9.30    9.30 
  11  -3   5   15.90   10.60 
 -12   3  -5   -8.90    8.00 
  12  -3   5  -19.60   11.20 
  14   2  -5   63.99   12.50 
 -14  -2   5   76.69   20.60 
  13   2  -5   46.40   10.50 
  13   2  -5   44.10    8.90 
 -13  -2   5   27.80   15.20 
  12   2  -5   92.49   12.90 
  12   2  -5  128.19   15.10 
 -12  -2   5  118.99   21.10 
  11   2  -5  336.07   28.30 
 -11  -2   5  257.57   28.50 
 -11  -2   5  305.77   33.70 
  10   2  -5  234.48   20.80 
 -10  -2   5  178.98   25.20 
 -10  -2   5  188.58   20.80 
 -10  -2   5  191.28   33.60 
   9   2  -5  536.75   42.80 
   9   2  -5  512.15   47.00 
  -9  -2   5  448.66   46.80 
  -9  -2   5  513.45   43.10 
   8   2  -5    6.60    7.00 
  -8  -2   5   -4.00    7.30 
  -8  -2   5    5.50    5.40 
   7   2  -5   39.80    5.20 
   7   2  -5   42.50    6.80 
   7   2  -5   30.10    8.90 
  -7  -2   5   42.80   10.40 
  -7  -2   5   53.79    7.40 
   6   2  -5  110.69    9.10 
   6   2  -5   84.19   10.50 
   6   2  -5  112.29   14.10 
  -6  -2   5   72.79   13.10 
  -6  -2   5  101.79   16.60 
   5   2  -5 1401.36  110.49 
   5   2  -5 1280.77  107.29 
   5   2  -5 1369.16  107.89 
  -5  -2   5 1371.26  107.99 
  -5  -2   5 1403.46  110.79 
   4   2  -5   61.99    6.20 
   4   2  -5   74.29   10.20 
   4   2  -5   74.29    8.00 
  -4  -2   5   81.69    8.30 
  -4  -2   5   63.79   10.30 
   3   2  -5   74.69    8.60 
   3   2  -5   81.19    7.30 
   3   2  -5   90.49    9.90 
  -3  -2   5   81.49    7.40 
  -3  -2   5   89.09   11.40 
  -3  -2   5   96.79    8.80 
   2   2  -5 1413.86  111.19 
   2   2  -5 1396.96  109.79 
  -2  -2   5 1645.54  116.39 
  -2  -2   5 1201.38  110.09 
  -2  -2   5 1361.16  111.49 
  -2  -2   5 1385.26  109.79 
   1   2  -5  983.60   79.19 
   1   2  -5 1181.48   85.69 
   1   2  -5 1012.20   80.09 
  -1  -2   5  916.51   79.49 
  -1  -2   5  973.10   79.19 
  -1  -2   5  955.50   80.29 
  -1  -2   5 1023.50   85.69 
   0   2  -5 1018.00   77.69 
   0   2  -5  954.30   77.39 
   0   2  -5  989.00   83.09 
   0  -2   5  979.00   77.39 
   0  -2   5  918.91   83.89 
  -1   2  -5  414.26   34.00 
  -1   2  -5  400.26   40.20 
   1  -2   5  408.26   41.40 
   1  -2   5  428.36   33.90 
  -2   2  -5  383.26   43.60 
   2  -2   5  502.35   46.80 
   2  -2   5  475.55   37.30 
  -3   2  -5  407.36   34.20 
  -3   2  -5  371.16   42.20 
   3  -2   5  474.85   45.70 
   3  -2   5  414.36   34.60 
  -4   2  -5 4320.87  351.76 
  -4   2  -5 4184.08  342.27 
   4  -2   5 3990.30  342.47 
   4  -2   5 4942.41  354.16 
  -5   2  -5  225.48   31.20 
  -5   2  -5  174.08   17.80 
   5  -2   5  190.08   18.40 
  -6   2  -5  597.84   54.49 
  -6   2  -5  817.32   69.29 
   6  -2   5  653.93   69.69 
   6  -2   5  626.34   54.89 
  -7   2  -5 1286.47  109.59 
  -7   2  -5 1519.35  124.29 
   7  -2   5 1298.67  109.69 
  -8   2  -5   -0.50    5.60 
   8  -2   5    0.70   21.20 
   8  -2   5    9.60    9.80 
  -9   2  -5  228.98   26.40 
   9  -2   5  328.87   30.90 
   9  -2   5  284.37   50.89 
 -10   2  -5   37.00   10.40 
  10  -2   5   32.00   12.00 
 -11   2  -5   11.10    8.80 
  11  -2   5   27.40   12.10 
  14   1  -5   -1.90    4.70 
  14   1  -5   20.20    8.60 
 -14  -1   5   10.30   13.60 
  13   1  -5    0.10    7.20 
  13   1  -5    0.60    5.30 
 -13  -1   5   -2.10   12.00 
  12   1  -5   -2.50    4.50 
  12   1  -5    7.20    6.90 
  11   1  -5  248.28   21.70 
  11   1  -5  222.88   20.10 
 -11  -1   5  196.88   27.50 
 -11  -1   5  185.08   22.10 
  10   1  -5  288.97   25.00 
  10   1  -5  290.27   29.90 
 -10  -1   5  259.47   25.40 
 -10  -1   5  276.37   30.70 
 -10  -1   5  256.77   37.60 
   9   1  -5   35.90    9.80 
   9   1  -5   29.60    6.30 
  -9  -1   5   26.10   10.80 
  -9  -1   5   29.80    6.80 
   8   1  -5  187.28   16.70 
   8   1  -5  147.59   19.80 
  -8  -1   5  179.78   17.20 
  -8  -1   5  192.08   21.70 
   7   1  -5  203.08   17.60 
   7   1  -5  169.58   20.50 
  -7  -1   5  206.28   21.70 
  -7  -1   5  198.28   17.90 
   6   1  -5  213.58   17.30 
   6   1  -5  217.98   21.40 
   6   1  -5  219.68   18.40 
  -6  -1   5  198.78   21.50 
  -6  -1   5  203.58   18.50 
   5   1  -5  183.48   15.60 
   5   1  -5  204.28   16.90 
   5   1  -5  209.48   19.40 
  -5  -1   5  205.08   19.70 
  -5  -1   5  186.48   16.90 
   4   1  -5  555.74   43.50 
   4   1  -5  502.35   44.20 
   4   1  -5  592.64   46.40 
  -4  -1   5  541.15   46.40 
  -4  -1   5  571.24   44.40 
   3   1  -5    3.90    3.40 
   3   1  -5    4.00    1.20 
  -3  -1   5    5.60    1.30 
  -3  -1   5    5.20    3.50 
  -3  -1   5    1.30    2.40 
   2   1  -5 2912.61  228.28 
   2   1  -5 2913.31  229.28 
  -2  -1   5 2797.92  229.48 
  -2  -1   5 2948.91  228.18 
  -2  -1   5 2556.54  228.58 
  -2  -1   5 3347.06  234.88 
   1   1  -5  176.58   15.50 
   1   1  -5  201.18   21.40 
   1   1  -5  179.58   15.20 
  -1  -1   5  178.58   15.10 
  -1  -1   5  186.38   22.10 
  -1  -1   5  171.68   15.70 
   0   1  -5   12.40    2.20 
   0   1  -5    5.80    6.60 
   0  -1   5    1.60    7.30 
   0  -1   5    9.70    2.80 
  -1   1  -5   15.70    8.80 
  -1   1  -5   26.60    3.10 
   1  -1   5   21.60   10.80 
   1  -1   5   28.20    4.70 
  -2   1  -5  107.69    9.10 
   2  -1   5   80.39   18.80 
  -3   1  -5  296.67   24.60 
  -3   1  -5  297.47   34.50 
   3  -1   5  301.27   36.40 
   3  -1   5  291.77   25.80 
  -4   1  -5  136.69   24.90 
  -4   1  -5  125.39   12.20 
   4  -1   5  141.09   26.00 
   4  -1   5  122.39   13.50 
  -5   1  -5    3.40   10.90 
  -5   1  -5   26.30    5.20 
   5  -1   5   13.00   16.50 
   5  -1   5   11.00    5.70 
  -6   1  -5  996.00   83.09 
  -6   1  -5 1024.80   95.99 
   6  -1   5 1023.30   84.09 
   6  -1   5 1078.49   98.29 
  -7   1  -5   63.19   22.90 
  -7   1  -5  109.39   12.80 
   7  -1   5  138.49   32.20 
   7  -1   5   84.39   15.30 
   7  -1   5  117.49   14.40 
  -8   1  -5   47.00    9.50 
   8  -1   5   37.80   11.80 
   8  -1   5   94.79   32.00 
  -9   1  -5   49.50   10.20 
   9  -1   5   67.29   13.40 
   9  -1   5   89.29   34.10 
 -10   1  -5   42.50   10.10 
  10  -1   5   41.90   13.10 
 -11   1  -5   19.20    9.30 
  11  -1   5   27.50   12.60 
  14   0  -5   -1.80    6.20 
 -14   0   5    3.30   13.10 
  13   0  -5   -1.70    5.80 
  13   0  -5    2.50    4.40 
 -13   0   5    1.00   11.80 
  12   0  -5   75.49    9.40 
  12   0  -5   74.19   10.40 
 -12   0   5  100.69   21.10 
  11   0  -5  148.19   14.50 
  11   0  -5  167.58   16.40 
 -11   0   5  148.89   22.20 
 -11   0   5  141.89   16.40 
  10   0  -5   19.00    5.50 
  10   0  -5   17.50    4.00 
  10   0  -5   24.70    8.90 
 -10   0   5   16.90    5.80 
 -10   0   5   26.20   11.00 
   9   0  -5  887.51   71.89 
   9   0  -5  982.10   72.49 
  -9   0   5  885.91   77.49 
  -9   0   5  828.82   75.19 
   8   0  -5   15.70    4.20 
   8   0  -5   13.60    2.70 
   8   0  -5   12.20    6.50 
  -8   0   5   11.30    8.30 
  -8   0   5    2.90    4.30 
   7   0  -5 1848.72  136.59 
   7   0  -5 1636.44  135.89 
   7   0  -5 1774.62  140.39 
  -7   0   5 1707.83  136.59 
  -7   0   5 1671.43  140.19 
   6   0  -5  794.32   64.79 
   6   0  -5  837.82   68.89 
   6   0  -5  828.32   65.69 
   6   0  -5  812.12   64.79 
  -6   0   5  822.82   65.69 
  -6   0   5  880.91   69.29 
   5   0  -5 1007.00   87.79 
  -5   0   5 1132.39   90.59 
  -5   0   5 1195.78   87.99 
   4   0  -5  766.72   63.09 
  -4   0   5  750.52   63.19 
  -4   0   5  784.62   61.29 
   3   0  -5 1393.66  109.49 
  -3   0   5 1352.56  108.29 
  -3   0   5 1369.36  109.59 
  -3   0   5 1365.56  107.59 
   2   0  -5 1040.30   85.59 
  -2   0   5 1038.50   85.69 
  -2   0   5 1043.10   84.79 
  -2   0   5 1193.38   91.49 
   1   0  -5   45.70   11.00 
   1   0  -5   43.80    5.00 
  -1   0   5   46.30    5.10 
  -1   0   5   48.60   11.60 
  -1   0   5   46.00    5.40 
   0   0  -5 3254.67  246.48 
   0   0   5 3129.39  240.38 
   0   0   5 2758.32  246.78 
  -1   0  -5   24.60    9.90 
   1   0   5   17.20   11.30 
  -2   0  -5  440.06   45.20 
   2   0   5  468.95   47.10 
  -3   0  -5  525.15   40.90 
  -3   0  -5  457.85   50.59 
   3   0   5  533.15   53.09 
  -4   0  -5  777.02   77.89 
  -4   0  -5  853.91   67.49 
   4   0   5  869.31   68.99 
   4   0   5  861.01   80.09 
  -5   0  -5  108.99   23.10 
  -5   0  -5   95.69   10.50 
   5   0   5  101.29   12.80 
   5   0   5   92.89   24.90 
  -6   0  -5  682.03   53.19 
  -6   0  -5  571.24   64.79 
   6   0   5  647.54   54.29 
  -7   0  -5   58.79    9.20 
  -7   0  -5   59.89   20.20 
   7   0   5   54.19   12.80 
   7   0   5   43.80   26.30 
   8   0   5   10.60   10.00 
   8   0   5   17.70   25.10 
  -9   0  -5  329.37   32.30 
   9   0   5  332.87   37.10 
   9   0   5  428.66   59.89 
 -10   0  -5   -3.30    6.70 
  10   0   5   -0.90   12.00 
 -11   0  -5   53.69   11.70 
  11   0   5   54.29   14.70 
  14  -1  -5   -2.60    2.40 
  14  -1  -5   26.00    5.60 
 -14   1   5    0.00   13.10 
  13  -1  -5   75.99    8.60 
  13  -1  -5   59.59    9.00 
 -13   1   5   50.19   16.30 
  12  -1  -5   51.89    7.80 
  12  -1  -5   56.59    7.10 
 -12   1   5   46.40   15.10 
  11  -1  -5  142.99   13.30 
  11  -1  -5  150.98   14.60 
 -11   1   5  132.59   21.50 
  10  -1  -5   38.30    5.70 
  10  -1  -5   32.60    4.30 
 -10   1   5   19.00    5.80 
 -10   1   5   15.80   10.00 
   9  -1  -5 1539.25  115.09 
   9  -1  -5 1398.86  114.59 
  -9   1   5 1440.26  115.39 
  -9   1   5 1425.56  120.39 
   8  -1  -5   98.79    9.20 
   8  -1  -5   89.89    7.70 
   8  -1  -5   90.79   14.00 
  -8   1   5   83.39   14.50 
  -8   1   5   76.09    9.80 
   7  -1  -5   56.69    5.60 
   7  -1  -5   31.90    9.00 
   7  -1  -5   39.60    3.70 
   7  -1  -5   41.40    3.50 
  -7   1   5   45.50    5.60 
  -7   1   5   43.60    9.60 
   6  -1  -5 1768.52  143.19 
  -6   1   5 1734.83  143.29 
  -6   1   5 1810.82  139.99 
  -5   1   5    2.90    4.70 
  -5   1   5    7.30    2.60 
   4  -1  -5  121.89   12.20 
  -4   1   5  120.19   12.60 
  -4   1   5   97.79   10.00 
   3  -1  -5    2.40    3.30 
  -3   1   5    1.10    1.50 
  -3   1   5    0.10    2.90 
   2  -1  -5  249.28   21.50 
  -2   1   5  246.98   21.60 
  -2   1   5  266.07   27.50 
   1  -1  -5  429.16   36.10 
  -1   1   5  335.87   28.60 
  -1   1   5  309.17   35.40 
   0  -1  -5  858.61   68.89 
   0   1   5  685.63   69.29 
  -1  -1  -5    1.00    6.70 
   1   1   5   -2.50    8.70 
  -2  -1  -5   -3.40    7.50 
   2   1   5    4.30   11.50 
  -3  -1  -5  473.95   49.99 
   3   1   5  518.75   53.19 
  -4  -1  -5    6.30    3.10 
  -4  -1  -5    3.30   10.90 
   4   1   5    7.40   14.30 
   4   1   5    1.70    2.70 
  -5  -1  -5  100.29   11.10 
  -5  -1  -5  119.49   25.10 
   5   1   5  126.19   15.90 
   5   1   5  118.29   27.90 
   5   1   5   89.59   10.70 
  -6  -1  -5   13.20    4.90 
  -6  -1  -5   -9.40   12.10 
   6   1   5    4.50    4.40 
   6   1   5    4.50   20.10 
   6   1   5   11.30    9.70 
  -7  -1  -5  106.09   12.90 
  -7  -1  -5   98.79   25.50 
   7   1   5  142.09   34.00 
   7   1   5   90.99   12.70 
   7   1   5  114.19   17.70 
  -8  -1  -5  188.58   24.40 
   8   1   5  243.08   46.40 
   8   1   5  245.38   28.50 
  -9  -1  -5   -0.30    5.90 
   9   1   5   12.70   39.00 
 -10  -1  -5   -5.10    6.60 
  10   1   5   -2.80   11.60 
  14  -2  -5    3.40    2.20 
  14  -2  -5    1.10    1.60 
 -14   2   5   13.50   14.00 
 -13   2   5   46.30   15.50 
  12  -2  -5   19.40    3.80 
  12  -2  -5   11.50    4.20 
 -12   2   5    8.90   12.60 
  11  -2  -5    5.70    3.60 
  11  -2  -5   14.40    3.10 
 -11   2   5   36.70   12.40 
  10  -2  -5  366.26   30.60 
  10  -2  -5  383.66   30.10 
 -10   2   5  359.36   37.30 
   9  -2  -5   91.19    8.10 
  -9   2   5  104.29   16.60 
  -9   2   5   96.99   10.20 
   8  -2  -5    1.60    0.90 
   8  -2  -5    2.40    6.80 
  -8   2   5    5.40    3.10 
  -8   2   5    6.90    7.70 
   7  -2  -5  974.90   81.59 
  -7   2   5 1018.70   77.49 
  -7   2   5  912.21   81.49 
   6  -2  -5  304.67   28.10 
  -6   2   5  295.17   28.40 
  -6   2   5  296.57   24.40 
   5  -2  -5  145.69   15.40 
  -5   2   5  137.49   15.50 
  -5   2   5  136.49   12.30 
   4  -2  -5  327.87   27.30 
  -4   2   5  289.47   27.20 
  -4   2   5  301.77   24.40 
   3  -2  -5  307.07   27.60 
  -3   2   5  336.97   28.00 
  -2   2   5  245.98   27.10 
  -2   2   5  239.78   21.10 
  -1   2   5  929.01   72.09 
  -1   2   5  868.41   79.39 
   0  -2  -5 2277.47  165.78 
   0   2   5 1978.90  157.88 
   0   2   5 1771.32  166.08 
  -1  -2  -5   46.60   16.20 
   1   2   5   44.50    3.80 
   1   2   5   40.30    3.70 
   1   2   5   37.80   14.30 
  -2  -2  -5 1607.94  141.49 
   2   2   5 1772.92  144.19 
   2   2   5 1673.83  132.29 
  -3  -2  -5  131.49   24.40 
   3   2   5  142.69   12.30 
   3   2   5  131.29   44.30 
  -4  -2  -5  131.49   25.50 
   4   2   5  167.28   19.40 
   4   2   5  170.98   30.80 
   4   2   5  125.79   12.60 
  -5  -2  -5   21.00   14.90 
   5   2   5   37.30   21.60 
   5   2   5   28.60   10.60 
   5   2   5   29.90    5.50 
  -6  -2  -5   56.79    9.40 
  -6  -2  -5   57.79   27.90 
   6   2   5   99.69   28.80 
   6   2   5   75.19    9.50 
   6   2   5   83.09   15.10 
  -7  -2  -5    1.90    5.60 
  -7  -2  -5    4.10   13.60 
   7   2   5   29.60   24.40 
   7   2   5    0.70    5.10 
   7   2   5    5.20   10.40 
   8   2   5   65.69   10.30 
   8   2   5  105.39   34.70 
   8   2   5   71.59   18.00 
  -9  -2  -5   51.49   10.30 
   9   2   5   41.90   15.50 
 -10  -2  -5   27.00    8.60 
  10   2   5    6.30   13.90 
 -14   3   5   31.00   15.60 
 -13   3   5  254.57   33.70 
  12  -3  -5   66.69    7.40 
 -12   3   5  122.09   23.10 
  11  -3  -5  142.09   12.30 
 -11   3   5  147.39   23.50 
  10  -3  -5  541.75   43.20 
 -10   3   5  550.24   51.19 
   9  -3  -5 1306.57   96.39 
   9  -3  -5 1240.48  102.79 
  -9   3   5 1093.39   96.69 
  -9   3   5 1299.47  103.29 
   8  -3  -5  210.98   23.80 
  -8   3   5  218.58   18.60 
  -8   3   5  263.27   25.20 
   7  -3  -5 1249.97  102.89 
  -7   3   5 1255.67   98.39 
  -7   3   5 1233.38  103.09 
   6  -3  -5  666.93   58.59 
  -6   3   5  706.33   54.99 
   5  -3  -5   13.40    5.40 
  -5   3   5    9.20    1.70 
  -5   3   5    9.00    6.00 
  -4   3   5  768.02   63.29 
  -4   3   5  762.72   60.69 
  -3   3   5   20.90    5.10 
  -2   3   5   30.50   11.20 
  -2   3   5   27.60    5.20 
  -1   3   5   29.30   11.60 
  -1   3   5   23.90    4.40 
   0  -3  -5  763.62   63.19 
   0   3   5  624.14   64.29 
  -1  -3  -5   85.79   16.30 
   1   3   5   79.79   19.40 
   1   3   5   74.89    7.50 
  -2  -3  -5   59.89   15.40 
   2   3   5   67.89   19.90 
   2   3   5   41.90   10.70 
   2   3   5   64.49    6.50 
  -3  -3  -5  109.59   21.30 
   3   3   5   67.39   22.00 
   3   3   5   77.39    8.20 
   3   3   5   83.19   13.80 
  -4  -3  -5   54.09   17.40 
   4   3   5   69.69   13.40 
   4   3   5   62.29   22.70 
   4   3   5   50.09    6.80 
  -5  -3  -5   98.99   23.30 
   5   3   5  116.49   17.20 
   5   3   5   90.29   10.60 
   5   3   5  102.49   28.20 
  -6  -3  -5   30.40   17.50 
   6   3   5   33.20   12.70 
   6   3   5   46.80    7.30 
   6   3   5   57.39   26.00 
   7   3   5    2.20    4.50 
   7   3   5   16.90   11.50 
   7   3   5   13.90   26.10 
   8   3   5   20.80   27.00 
   8   3   5   17.30   12.40 
   8   3   5    4.30    5.60 
   9   3   5   46.00   15.20 
   9   3   5   38.90    8.20 
 -14   4   5   81.79   19.80 
  13  -4  -5   -1.70    1.20 
 -13   4   5    3.20   12.70 
 -12   4   5    8.10   14.90 
  11  -4  -5  172.88   14.60 
 -11   4   5  184.38   25.70 
  10  -4  -5   51.59    5.20 
 -10   4   5   50.19   13.60 
   9  -4  -5   -8.40    6.60 
  -9   4   5   -1.00    7.30 
  -8   4   5  299.07   30.80 
  -7   4   5  247.38   24.30 
  -7   4   5  200.58   17.80 
  -7   4   5  231.98   18.00 
  -6   4   5    6.10    7.00 
  -6   4   5    8.00    1.90 
  -6   4   5    8.20    2.70 
  -5   4   5  993.60   79.59 
  -5   4   5  937.31   75.99 
  -4   4   5   10.70    5.60 
  -4   4   5   10.10    2.90 
  -3   4   5    5.50    4.40 
  -3   4   5    5.40    7.80 
  -2   4   5    2.80    3.90 
  -2   4   5    3.40    7.80 
  -1   4   5   13.80    4.10 
  -1   4   5    4.90    9.90 
   0   4   5  -11.90    8.40 
   0   4   5    9.60    7.00 
  -1  -4  -5   -2.30    7.10 
   1   4   5    1.90    2.80 
   1   4   5   -5.50    6.70 
   1   4   5    2.40   11.70 
  -2  -4  -5  146.29   23.70 
   2   4   5  114.79   17.60 
   2   4   5  153.98   27.70 
   2   4   5  136.69   12.70 
  -3  -4  -5  117.39   22.30 
   3   4   5   96.39   10.50 
   3   4   5  121.79   16.90 
   3   4   5  109.89   25.30 
  -4  -4  -5   65.69   18.70 
   4   4   5   58.99    7.90 
   4   4   5   60.49   13.40 
   4   4   5  109.99   26.80 
  -5  -4  -5   24.80   15.50 
   5   4   5   29.00   11.40 
   5   4   5   35.30    6.10 
   5   4   5   37.50   23.80 
  -6  -4  -5   42.50   20.00 
   6   4   5   74.09   28.80 
   6   4   5   66.89    9.00 
   6   4   5   37.50   13.80 
   7   4   5   36.80   26.70 
   7   4   5    2.90    4.70 
   7   4   5   11.90   12.00 
   8   4   5   17.30    6.00 
   8   4   5   31.60   14.20 
   9   4   5   18.00   13.80 
   9   4   5   -8.00    8.30 
 -14   5   5  179.58   29.20 
 -13   5   5  110.49   22.10 
 -12   5   5   22.40   14.10 
  11  -5  -5  131.39   11.30 
 -11   5   5  128.79   22.50 
 -10   5   5   76.69   16.40 
  -9   5   5   30.30   12.00 
  -8   5   5    6.60    8.60 
  -8   5   5    4.60    2.30 
  -7   5   5  281.67   27.20 
  -7   5   5  272.27   20.50 
  -7   5   5  248.58   20.60 
  -7   5   5  223.78   20.60 
  -6   5   5   10.80    2.60 
  -6   5   5    9.50    7.30 
  -6   5   5   12.20    4.20 
  -5   5   5  192.28   16.80 
  -5   5   5  201.98   18.30 
  -4   5   5  485.65   41.50 
  -4   5   5  473.05   42.90 
  -4   5   5  522.45   40.60 
  -3   5   5    5.10    4.90 
  -3   5   5   -1.40    5.30 
  -3   5   5    2.90    8.10 
  -3   5   5    2.50    3.70 
  -2   5   5  473.85   42.20 
  -2   5   5  499.15   49.30 
  -2   5   5  534.55   43.30 
  -1   5   5   38.90    9.30 
  -1   5   5   40.30   14.60 
   0   5   5    9.00    7.60 
   0   5   5    7.40   11.50 
  -1  -5  -5  130.59   20.20 
   1   5   5   93.89   22.60 
   1   5   5  108.29   11.80 
   1   5   5  115.59   16.20 
  -2  -5  -5   66.69   16.00 
   2   5   5   88.49   23.30 
   2   5   5   43.50   12.70 
   2   5   5   73.49    8.70 
  -3  -5  -5  162.88   26.80 
   3   5   5  148.19   19.80 
   3   5   5  139.69   14.20 
   3   5   5  152.28   29.90 
  -4  -5  -5   40.50   16.30 
   4   5   5   47.70    7.00 
   4   5   5   65.19   23.20 
   4   5   5   37.10   12.20 
  -5  -5  -5   32.50   16.10 
   5   5   5   56.89   15.40 
   5   5   5   40.50    6.90 
   5   5   5   35.90   24.10 
  -6  -5  -5   48.30   19.70 
   6   5   5   60.89   11.30 
   6   5   5   43.80   14.50 
   6   5   5   43.00   26.20 
   7   5   5   15.90   24.70 
   7   5   5    1.10    5.20 
   7   5   5   -2.00   12.50 
   8   5   5   42.10   16.00 
   8   5   5   19.00    6.60 
 -14   6   5   19.40   15.50 
 -13   6   5  112.69   22.80 
 -12   6   5   -6.60   12.00 
 -11   6   5   64.89   17.30 
 -10   6   5   21.50   12.70 
  -9   6   5   -4.40    8.50 
  -9   6   5    1.50    2.60 
  -8   6   5   36.20   11.50 
  -8   6   5   24.10    4.00 
  -7   6   5    7.70    2.60 
  -7   6   5    8.60    2.90 
  -7   6   5   -1.30    7.50 
  -7   6   5    6.70    3.00 
  -6   6   5   86.89    8.30 
  -6   6   5   73.59   13.40 
  -6   6   5   71.49    8.80 
  -5   6   5  230.38   19.70 
  -5   6   5  199.28   23.40 
  -5   6   5  240.98   21.00 
  -4   6   5   46.90    9.80 
  -4   6   5   49.40    8.30 
  -4   6   5   58.29   14.40 
  -4   6   5   40.20    6.60 
  -3   6   5   37.60   12.60 
  -3   6   5   45.60    8.60 
  -3   6   5   23.30    7.60 
  -3   6   5   46.40    7.10 
  -2   6   5    3.10    6.90 
  -2   6   5   -2.20    9.10 
  -1   6   5   35.10    9.40 
  -1   6   5   27.80   13.90 
   0   6   5  104.19   12.60 
   0   6   5   78.39   20.20 
   0   6   5  107.09   15.30 
   1   6   5   -1.60    8.60 
   1   6   5    5.10    4.60 
   1   6   5  -11.80   13.10 
  -2  -6  -5   63.49   15.50 
   2   6   5   32.90   11.90 
   2   6   5   63.09    8.60 
   2   6   5   52.69   25.70 
  -3  -6  -5   51.89   15.70 
   3   6   5   55.39   13.30 
   3   6   5   41.70    7.10 
   3   6   5   85.99   24.10 
  -4  -6  -5    4.20   11.00 
   4   6   5    7.40    4.40 
   4   6   5    6.90   19.90 
   4   6   5   -6.00   11.30 
  -5  -6  -5   95.39   22.10 
   5   6   5  132.79   31.10 
   5   6   5   91.89   18.30 
  -6  -6  -5   70.09   19.60 
   6   6   5   43.30    8.30 
   6   6   5   61.99   16.80 
   6   6   5  112.29   30.50 
   7   6   5   38.70   15.00 
   7   6   5   27.90    6.90 
 -14   7   5  155.58   27.50 
 -13   7   5   -3.70   12.20 
 -12   7   5   36.40   15.50 
 -11   7   5   22.50   16.80 
 -10   7   5   70.89   17.50 
  -9   7   5   13.30    3.90 
  -9   7   5   13.40   10.50 
  -8   7   5   63.59   14.10 
  -8   7   5   63.29    7.20 
  -7   7   5   11.00    3.70 
  -7   7   5    8.50    8.70 
  -7   7   5   12.00    3.90 
  -6   7   5   22.80    5.70 
  -6   7   5   40.90   10.50 
  -6   7   5   35.90    5.50 
  -5   7   5   90.09   14.40 
  -5   7   5   84.59    9.70 
  -5   7   5   83.59   10.60 
  -4   7   5  151.68   16.70 
  -4   7   5  165.98   17.70 
  -4   7   5  146.69   23.20 
  -4   7   5  171.88   18.80 
  -3   7   5   77.49   17.50 
  -3   7   5   74.49   10.10 
  -3   7   5   69.19   13.10 
  -3   7   5   75.29   11.60 
  -2   7   5   61.19   11.30 
  -2   7   5   83.99   10.70 
  -2   7   5   55.69   16.10 
  -1   7   5  377.66   44.60 
  -1   7   5  429.96   37.70 
   0   7   5   32.00   11.10 
   0   7   5   52.69   18.30 
   0   7   5   58.49    9.50 
   1   7   5   26.90   11.90 
   1   7   5   34.90   17.30 
   1   7   5   10.70    8.60 
   2   7   5   -7.80   10.00 
  -3  -7  -5   65.99   16.60 
   3   7   5   81.09   16.50 
   3   7   5   69.49   10.60 
   3   7   5   73.29   23.10 
  -4  -7  -5   61.99   17.60 
   4   7   5   38.40   21.50 
   4   7   5   55.29   15.20 
   4   7   5   38.50    7.20 
  -5  -7  -5   -2.20   12.20 
   5   7   5    8.40   19.90 
   5   7   5    0.20    4.30 
   5   7   5   -1.70   11.70 
  -6  -7  -5    8.20   14.90 
   6   7   5   10.00    5.30 
   6   7   5   -5.20   13.10 
 -13   8   5   13.60   15.70 
 -12   8   5  122.29   23.90 
 -11   8   5    4.40   11.90 
 -10   8   5  135.49   22.00 
 -10   8   5  117.59   12.20 
  -9   8   5    7.30    3.90 
  -9   8   5    0.90   10.90 
  -8   8   5    5.30    9.50 
  -8   8   5   -0.10    3.40 
  -7   8   5   38.20    6.00 
  -7   8   5   38.20    5.90 
  -7   8   5   30.20   11.20 
  -6   8   5    5.90    8.00 
  -6   8   5    4.60    5.10 
  -5   8   5  246.68   30.10 
  -5   8   5  209.28   25.00 
  -5   8   5  228.78   21.50 
  -5   8   5  242.48   22.40 
  -4   8   5  150.18   17.00 
  -4   8   5  118.79   17.30 
  -4   8   5  132.49   14.60 
  -3   8   5   13.70    7.50 
  -3   8   5    9.70    6.10 
  -3   8   5   10.00   11.40 
  -3   8   5   20.50    8.00 
  -2   8   5   68.59   12.70 
  -2   8   5   63.49   10.40 
  -2   8   5   58.69   17.20 
  -1   8   5    8.80    7.30 
  -1   8   5   17.40   10.20 
  -1   8   5    3.90   13.10 
   0   8   5    7.30    9.60 
   0   8   5   12.60   15.60 
   0   8   5    3.60    5.30 
   1   8   5   13.40    6.30 
   1   8   5   19.60   11.70 
   1   8   5    7.10   15.70 
   2   8   5   73.99   10.70 
   2   8   5   68.19   15.60 
   2   8   5   83.59   36.00 
   3   8   5   -3.10   11.20 
   3   8   5    4.10    4.70 
   3   8   5   21.00   17.50 
   4   8   5   32.90   14.30 
   4   8   5   40.50    7.90 
   4   8   5   49.60   21.70 
   5   8   5   31.90   14.80 
   5   8   5   30.80    6.60 
 -13   9   5  334.47   42.50 
 -12   9   5   -9.60   12.20 
 -11   9   5  129.29   22.70 
 -11   9   5  102.69   11.80 
 -10   9   5   31.00    5.90 
 -10   9   5   39.40   14.60 
  -9   9   5   11.20    4.40 
  -9   9   5    0.40   11.10 
  -8   9   5   29.90   12.70 
  -8   9   5   26.30    5.60 
  -7   9   5  190.68   24.00 
  -7   9   5  162.38   16.70 
  -7   9   5  184.08   16.80 
  -6   9   5   66.99   13.90 
  -6   9   5   47.20    9.10 
  -6   9   5   74.49    9.10 
  -5   9   5  157.98   16.90 
  -5   9   5  164.98   21.40 
  -5   9   5  164.58   25.90 
  -5   9   5  166.38   18.80 
  -4   9   5  696.23   56.29 
  -4   9   5  689.33   55.79 
  -4   9   5  658.33   67.79 
  -4   9   5  605.54   57.59 
  -3   9   5   24.80    9.20 
  -3   9   5   32.90    8.70 
  -3   9   5   18.60   12.70 
  -3   9   5   23.00    9.80 
  -2   9   5  427.86   35.20 
  -2   9   5  419.46   37.20 
  -2   9   5  309.57   42.20 
  -1   9   5  346.87   35.70 
  -1   9   5  350.36   41.90 
  -1   9   5  366.56   33.30 
   0   9   5  148.09   22.80 
   0   9   5  179.28   20.00 
   0   9   5  146.99   19.90 
   0   9   5  210.58   30.60 
   1   9   5   52.99   10.60 
   1   9   5   94.29   20.90 
   2   9   5   66.49   16.50 
   2   9   5   29.80    7.70 
   2   9   5   60.29   18.70 
   3   9   5   99.39   32.60 
   3   9   5   99.89   19.10 
   3   9   5   71.89   11.20 
   4   9   5    5.80   13.80 
   4   9   5    0.40    5.50 
 -12  10   5   17.00   14.90 
 -11  10   5  -11.80   12.40 
 -10  10   5   73.79   19.20 
 -10  10   5  114.49   12.30 
  -9  10   5    7.60   11.50 
  -9  10   5    9.10    5.10 
  -8  10   5    8.80    5.10 
  -8  10   5   12.50    3.30 
  -8  10   5    9.60   11.10 
  -7  10   5    3.20    5.60 
  -7  10   5   -0.60    4.70 
  -7  10   5    5.70   10.00 
  -6  10   5   39.00    7.70 
  -6  10   5   43.10   12.30 
  -6  10   5   23.60    8.60 
  -6  10   5   55.79   17.30 
  -5  10   5   18.50   10.30 
  -5  10   5   25.70   14.10 
  -5  10   5   15.10    6.80 
  -5  10   5   15.70    8.60 
  -4  10   5   23.70    8.00 
  -4  10   5   34.30   10.80 
  -4  10   5   32.60   10.20 
  -4  10   5   24.50   17.00 
  -3  10   5    1.90    8.30 
  -3  10   5   -5.40    8.80 
  -3  10   5    6.40    7.40 
  -3  10   5   -9.60   10.30 
  -2  10   5   49.99   13.30 
  -2  10   5   29.20   15.60 
  -2  10   5   51.39   10.80 
  -1  10   5    3.10   10.50 
  -1  10   5   10.90    8.90 
  -1  10   5    6.80    7.70 
  -1  10   5    6.30   13.40 
   0  10   5  284.57   33.50 
   0  10   5  226.08   30.30 
   0  10   5  249.48   27.20 
   1  10   5   63.59   12.10 
   1  10   5   83.79   18.00 
   1  10   5  113.49   16.90 
   1  10   5  110.89   19.40 
   2  10   5   69.69   16.70 
   2  10   5   47.60   13.30 
   2  10   5   44.20    9.30 
   2  10   5   31.70   14.50 
   3  10   5   17.40   14.00 
   3  10   5   -7.70   10.00 
 -11  11   5  324.17   29.90 
 -11  11   5  405.16   41.50 
 -10  11   5   22.30   14.90 
 -10  11   5   35.90    6.80 
  -9  11   5  285.67   26.60 
  -9  11   5  328.47   35.80 
  -8  11   5  257.97   23.10 
  -8  11   5  350.76   34.00 
  -7  11   5  248.18   29.40 
  -7  11   5  246.48   22.90 
  -7  11   5  212.78   32.90 
  -7  11   5  240.68   22.80 
  -6  11   5  126.19   16.50 
  -6  11   5  177.98   27.60 
  -6  11   5  168.78   17.60 
  -6  11   5  147.59   21.80 
  -5  11   5  242.48   22.90 
  -5  11   5  221.58   31.90 
  -5  11   5  182.98   24.00 
  -5  11   5  257.17   28.10 
  -4  11   5  149.69   21.60 
  -4  11   5  139.39   17.90 
  -4  11   5  182.28   20.20 
  -3  11   5   12.50   12.60 
  -3  11   5    4.00    9.70 
  -3  11   5   -2.50    7.50 
  -3  11   5   -0.10    8.90 
  -2  11   5  268.77   33.70 
  -2  11   5  255.77   30.00 
  -2  11   5  266.47   27.90 
  -1  11   5    9.00    9.70 
  -1  11   5   -5.50   10.60 
  -1  11   5   22.30    8.80 
  -1  11   5   13.80   10.70 
   0  11   5   39.20   10.50 
   0  11   5   53.59   12.90 
   0  11   5   51.59   14.70 
   0  11   5   35.60   10.20 
   1  11   5   40.20   15.10 
   1  11   5   87.49   15.40 
  -9  12   5   17.30   14.80 
  -9  12   5   58.39    9.00 
  -8  12   5   48.70   15.30 
  -8  12   5   25.30   16.10 
  -8  12   5   27.90    5.40 
  -8  12   5    7.80    6.90 
  -8  12   5   41.10   26.80 
  -7  12   5    5.60    7.30 
  -7  12   5   11.50    6.80 
  -7  12   5   24.00   36.60 
  -7  12   5    0.60   11.20 
  -7  12   5    5.50   12.50 
  -6  12   5   56.29   14.30 
  -6  12   5   30.20    9.70 
  -6  12   5   50.79   16.60 
  -6  12   5   29.40    9.10 
  -5  12   5   -3.20   10.30 
  -5  12   5    0.10   11.70 
  -5  12   5    3.80    9.00 
  -5  12   5    1.20    7.20 
  -4  12   5   21.90    9.60 
  -4  12   5   19.80   10.80 
  -4  12   5   -2.10   11.90 
  -4  12   5   21.50   11.10 
  -3  12   5   58.39   12.00 
  -3  12   5   34.30   12.40 
  -3  12   5   31.30   13.50 
  -3  12   5   49.70   14.10 
  -2  12   5   -5.10    9.00 
  -2  12   5   -2.40   11.10 
  -2  12   5    6.50    6.70 
  -1  12   5   -7.20    8.90 
  -1  12   5    4.50   12.40 
   0  16  -6   99.49   15.60 
  -1  16  -6   27.20   10.30 
  -1  16  -6   29.90   10.20 
  -2  16  -6   10.40    9.20 
  -2  16  -6   -9.10    8.10 
  -3  16  -6  124.79   17.00 
  -3  16  -6  111.59   18.00 
  -4  16  -6   83.29   14.20 
  -4  16  -6   71.99   12.60 
  -5  16  -6    3.00    9.10 
  -5  16  -6   -0.60   11.90 
   2  15  -6   15.00    9.30 
   2  15  -6   12.50   10.20 
   1  15  -6    1.30    8.40 
   1  15  -6   -7.20    8.90 
   0  15  -6  117.89   16.10 
   0  15  -6  110.49   15.90 
  -1  15  -6    2.90    7.90 
  -2  15  -6  349.77   32.70 
  -2  15  -6  336.97   32.90 
  -3  15  -6   73.29   12.20 
  -3  15  -6   93.39   13.70 
  -4  15  -6   35.10    9.90 
  -4  15  -6   19.60    8.50 
  -4  15  -6   44.50   10.50 
  -5  15  -6  114.29   15.50 
  -5  15  -6  109.19   20.80 
   5 -15   6   93.89   13.90 
  -6  15  -6  122.69   16.90 
  -6  15  -6   76.19   23.00 
   6 -15   6  164.58   16.70 
  -7  15  -6   -7.70   16.30 
  -7  15  -6    9.00    9.00 
   7 -15   6   10.80    4.30 
   4  14  -6  276.37   25.80 
   4  14  -6  195.08   25.70 
   3  14  -6   66.59   12.30 
   3  14  -6   56.29   13.00 
   2  14  -6   84.69   13.20 
   2  14  -6   67.19   13.60 
   1  14  -6    6.00    7.90 
   1  14  -6   12.30    9.40 
   0  14  -6  615.74   52.29 
   0  14  -6  595.84   52.59 
  -1  14  -6   12.70    7.80 
  -1  14  -6    7.40    8.20 
  -2  14  -6  171.88   20.10 
  -2  14  -6  189.58   20.40 
  -3  14  -6  434.16   41.00 
  -3  14  -6  526.55   42.60 
  -3  14  -6  410.06   41.10 
   3 -14   6  478.05   45.20 
  -4  14  -6   -0.60    6.90 
  -4  14  -6    6.80    7.40 
   4 -14   6    0.60    7.20 
  -5  14  -6  144.49   26.80 
  -5  14  -6  179.48   19.30 
   5 -14   6  149.88   21.10 
  -6  14  -6   62.69   21.90 
  -6  14  -6   62.19   12.10 
   6 -14   6   80.79   11.20 
  -7  14  -6   13.90   16.40 
  -7  14  -6   34.50   10.10 
   7 -14   6   -9.10    4.30 
  -8  14  -6    8.30   12.80 
  -8  14  -6   -2.00    8.50 
   8 -14   6  -12.70    3.40 
  -9  14  -6   97.59   16.10 
  -9  14  -6   93.59   21.90 
   6  13  -6  117.49   16.70 
   6  13  -6   96.59   17.70 
   5  13  -6   47.80   11.20 
   5  13  -6   32.60   11.80 
   4  13  -6   -2.30    9.90 
   4  13  -6    7.30    8.20 
   3  13  -6   26.50    9.00 
   3  13  -6   12.20   10.50 
   2  13  -6   80.99   15.30 
   2  13  -6   78.59   12.60 
   1  13  -6   71.59   12.90 
   0  13  -6    4.70    7.40 
   0  13  -6    6.40    6.80 
  -1  13  -6   10.30    6.70 
  -1  13  -6   11.00    8.20 
  -2  13  -6  251.77   24.90 
  -2  13  -6  246.58   25.70 
   2 -13   6  274.97   25.80 
  -3  13  -6  124.89   20.10 
  -3  13  -6  108.29   14.50 
  -3  13  -6  109.09   13.70 
   3 -13   6  126.69   14.40 
  -4  13  -6  139.39   25.70 
  -4  13  -6  175.88   18.20 
  -4  13  -6  170.88   18.80 
   4 -13   6  155.28   18.00 
  -5  13  -6   41.30   17.00 
  -5  13  -6   39.70    9.80 
   5 -13   6   43.60    8.90 
  -6  13  -6    3.20    8.50 
  -6  13  -6    6.40   14.10 
   6 -13   6   -6.40    5.90 
  -7  13  -6   97.79   25.50 
  -7  13  -6   78.49   13.40 
   7 -13   6   98.89   11.80 
  -8  13  -6  200.78   29.70 
  -8  13  -6  207.48   23.00 
  -9  13  -6   69.59   13.00 
  -9  13  -6   20.90   16.00 
 -10  13  -6   -1.80   14.00 
   7  12  -6  136.19   20.50 
   7  12  -6  129.69   17.90 
   6  12  -6    8.30   10.00 
   6  12  -6   -4.30    7.80 
   5  12  -6    2.90    9.90 
   5  12  -6    5.40    7.50 
   4  12  -6  636.84   50.49 
   4  12  -6  477.35   49.00 
   3  12  -6   -1.60    6.40 
   3  12  -6    1.80    8.40 
   2  12  -6  540.45   44.20 
   2  12  -6  482.15   44.80 
   1  12  -6  309.67   28.50 
   1  12  -6  308.17   29.60 
   0  12  -6  485.95   42.60 
   0  12  -6  513.75   43.30 
   0 -12   6  487.25   43.40 
  -1  12  -6   31.20    8.30 
  -1  12  -6   32.20    7.80 
   1 -12   6   44.50    8.80 
  -2  12  -6 1336.37  110.69 
  -2  12  -6 1424.46  114.79 
  -2  12  -6 1281.97  110.79 
   2 -12   6 1481.75  115.19 
  -3  12  -6   68.89   11.00 
  -3  12  -6   93.99   11.50 
   3 -12   6   71.19   10.90 
  -4  12  -6    3.70   10.30 
  -4  12  -6    6.80    6.30 
   4 -12   6   -3.90    5.60 
  -5  12  -6  399.16   35.90 
  -5  12  -6  369.16   45.60 
   5 -12   6  425.46   35.00 
  -6  12  -6   50.79   19.00 
  -6  12  -6   49.40   10.20 
   6 -12   6   61.09    8.60 
  -7  12  -6   12.80    8.10 
  -7  12  -6   14.10   16.50 
   7 -12   6   15.50    5.70 
  -8  12  -6    9.60   12.10 
  -8  12  -6   23.30    9.20 
   8 -12   6   16.70    4.90 
  -9  12  -6   32.10   10.00 
  -9  12  -6   42.40   16.40 
 -10  12  -6   11.20    9.80 
 -10  12  -6   25.20   15.60 
   8  11  -6   65.19   14.00 
   8  11  -6   79.69   13.40 
   7  11  -6   10.20    9.30 
   7  11  -6    2.10    7.70 
  -7 -11   6   -0.40    2.50 
  -7 -11   6    0.80    3.10 
   6  11  -6  290.87   29.60 
   6  11  -6  262.57   27.00 
   5  11  -6  133.99   16.10 
   4  11  -6   98.59   13.30 
   4  11  -6   97.89   14.60 
   3  11  -6   30.40    9.30 
   3  11  -6   21.40    7.20 
   2  11  -6  115.79   14.90 
   2  11  -6  152.08   17.10 
  -2 -11   6  149.49   21.00 
   1  11  -6   41.40    8.20 
   1  11  -6   42.20    8.80 
   0  11  -6   30.40    8.10 
   0  11  -6    6.30    6.10 
   0 -11   6   15.40   12.70 
  -1  11  -6    8.80    6.00 
  -1  11  -6   13.00    5.90 
   1 -11   6   11.50    7.00 
  -2  11  -6   61.39    8.70 
  -2  11  -6   37.30   11.90 
  -2  11  -6   47.00    8.40 
   2 -11   6   51.59    8.90 
   2 -11   6   52.49   14.50 
  -3  11  -6  130.89   22.70 
  -3  11  -6  126.79   14.40 
  -3  11  -6  134.99   15.40 
   3 -11   6  113.09   14.30 
   3 -11   6  115.09   13.60 
   3 -11   6  125.89   23.00 
  -4  11  -6  290.67   40.80 
  -4  11  -6  409.06   33.20 
   4 -11   6  405.36   32.60 
   4 -11   6  378.26   34.20 
  -5  11  -6  150.98   16.00 
  -5  11  -6  120.59   25.30 
   5 -11   6  136.79   14.90 
  -6  11  -6   -5.70    6.10 
  -6  11  -6   10.60   13.80 
   6 -11   6   -1.90    4.80 
  -7  11  -6   26.40    8.40 
  -7  11  -6   37.10   19.70 
   7 -11   6   19.90    6.00 
  -8  11  -6   68.89   12.10 
  -8  11  -6   52.99   15.90 
   8 -11   6   71.69    9.20 
  -9  11  -6   10.80    8.50 
  -9  11  -6   18.80   13.00 
   9 -11   6    6.90    3.10 
 -10  11  -6   -3.90    8.00 
 -10  11  -6    1.10   12.70 
  10 -11   6    1.50    2.30 
 -11  11  -6   49.40   18.00 
   9  10  -6  113.79   17.80 
   9  10  -6  111.39   15.80 
   8  10  -6  130.99   18.50 
   8  10  -6   97.29   15.00 
   7  10  -6   88.09   13.40 
   7  10  -6  104.69   16.10 
   6  10  -6   63.99   12.70 
   6  10  -6   80.79   11.70 
  -6 -10   6   75.89   13.70 
  -6 -10   6   69.89   13.20 
   5  10  -6  345.57   28.40 
   5  10  -6  286.17   29.70 
  -5 -10   6  300.27   29.40 
  -5 -10   6  297.77   29.00 
   4  10  -6   99.79   12.40 
   4  10  -6  100.09   13.90 
  -4 -10   6   91.09   12.40 
  -4 -10   6   92.69   12.10 
   3  10  -6   21.50    6.50 
   3  10  -6   32.60    8.80 
   3  10  -6   37.10   10.20 
  -3 -10   6   14.00    8.10 
  -3 -10   6   23.50    5.50 
  -3 -10   6   20.80    4.90 
   2  10  -6  797.02   64.99 
   2  10  -6  756.32   68.99 
   2  10  -6  843.32   65.69 
  -2 -10   6  737.63   64.19 
  -2 -10   6  851.91   66.09 
   1  10  -6   72.99    9.90 
   1  10  -6   81.59   11.10 
   1  10  -6   68.79   13.90 
  -1 -10   6   66.99   10.70 
  -1 -10   6  102.29   12.30 
  -1 -10   6   54.09    9.30 
   0  10  -6  125.49   14.20 
   0  10  -6  106.69   13.10 
   0 -10   6  145.49   15.40 
   0 -10   6  124.59   17.70 
  -1  10  -6   69.79    9.60 
  -1  10  -6   69.49   13.20 
  -1  10  -6   61.29    9.00 
   1 -10   6   48.80    8.90 
   1 -10   6   54.19   13.70 
  -2  10  -6  221.18   29.40 
  -2  10  -6  246.38   23.00 
  -2  10  -6  282.17   23.90 
   2 -10   6  275.97   32.10 
   2 -10   6  241.88   24.60 
   2 -10   6  250.17   23.20 
  -3  10  -6   36.60    7.80 
  -3  10  -6   46.50    8.00 
  -3  10  -6   37.20   14.30 
   3 -10   6   58.89    8.30 
   3 -10   6   63.19   18.60 
   3 -10   6   55.59    8.30 
  -4  10  -6  394.26   45.40 
  -4  10  -6  447.96   36.90 
   4 -10   6  425.76   36.80 
   4 -10   6  433.26   36.20 
  -5  10  -6  262.67   23.90 
  -5  10  -6  268.17   34.80 
   5 -10   6  241.18   23.40 
   5 -10   6  241.18   22.70 
  -6  10  -6   50.79    9.40 
  -6  10  -6   38.00   18.10 
   6 -10   6   58.09    8.20 
   6 -10   6   91.09   29.30 
  -7  10  -6  437.56   35.60 
  -7  10  -6  387.76   39.90 
   7 -10   6  370.26   33.30 
  -8  10  -6    0.80   10.90 
  -8  10  -6   13.40    8.00 
   8 -10   6    8.90    4.80 
  -9  10  -6    9.10   12.30 
  -9  10  -6    0.90    8.60 
   9 -10   6   11.10    4.70 
 -10  10  -6   20.50   13.40 
 -11  10  -6    0.60   12.50 
  11 -10   6    5.80    2.60 
  10   9  -6    4.30    8.40 
  10   9  -6   -1.20    9.50 
 -10  -9   6    2.30   10.70 
   9   9  -6   14.50    8.30 
   9   9  -6   19.50   10.80 
  -9  -9   6   33.80   14.00 
   8   9  -6   90.09   15.70 
   8   9  -6  111.19   14.40 
  -8  -9   6  114.39   20.80 
   7   9  -6   -5.40    8.60 
   7   9  -6   -3.80    5.80 
  -7  -9   6   18.80   11.40 
   6   9  -6   -1.20    5.70 
   6   9  -6   13.40    7.90 
  -6  -9   6    1.90    8.60 
   5   9  -6   40.40    8.10 
   5   9  -6   31.90    9.50 
   5   9  -6   32.60   10.80 
  -5  -9   6   65.39   12.90 
  -5  -9   6   48.70   11.20 
   4   9  -6  924.51   80.89 
   4   9  -6 1029.90   78.19 
   4   9  -6  915.51   77.09 
  -4  -9   6  927.21   80.29 
   3   9  -6    6.50    6.80 
   3   9  -6   -2.10    7.40 
   3   9  -6    3.00    4.70 
  -3  -9   6   -1.30    5.90 
   2   9  -6  377.16   35.60 
   2   9  -6  377.36   31.80 
   2   9  -6  378.16   32.70 
  -2  -9   6  366.86   32.00 
  -2  -9   6  439.66   33.40 
  -2  -9   6  313.07   34.30 
   1   9  -6  217.28   21.20 
   1   9  -6  213.48   19.90 
   1   9  -6  192.48   23.30 
  -1  -9   6  228.38   20.20 
  -1  -9   6  211.78   24.40 
  -1  -9   6  235.48   21.30 
   0   9  -6   86.49   11.20 
   0   9  -6   99.39   11.60 
   0  -9   6  113.09   12.90 
   0  -9   6   99.69   16.90 
   0  -9   6  111.19   11.60 
  -1   9  -6   67.29    9.00 
  -1   9  -6   50.09    8.10 
  -1   9  -6   63.39   13.90 
   1  -9   6   65.39   15.90 
   1  -9   6   60.99    8.60 
   1  -9   6   61.79    8.60 
  -2   9  -6   37.90   13.10 
  -2   9  -6   44.80    7.50 
  -2   9  -6   34.30    6.80 
   2  -9   6   43.60    7.10 
   2  -9   6   48.00   16.10 
   2  -9   6   50.69    7.50 
  -3   9  -6   73.09   18.10 
  -3   9  -6   69.09    9.80 
   3  -9   6   83.29   20.70 
   3  -9   6   75.99    9.30 
   3  -9   6   79.39    9.90 
  -4   9  -6  219.98   31.50 
  -4   9  -6  219.58   21.90 
   4  -9   6  244.18   21.50 
   4  -9   6  253.87   22.00 
  -5   9  -6  314.97   28.30 
  -5   9  -6  377.56   40.40 
   5  -9   6  321.87   28.00 
   5  -9   6  283.57   27.20 
  -6   9  -6  375.56   31.40 
  -6   9  -6  377.76   44.60 
   6  -9   6  324.87   29.80 
   6  -9   6  341.77   30.70 
  -7   9  -6   17.00   11.40 
  -7   9  -6   21.60   16.80 
  -7   9  -6   35.40    8.40 
   7  -9   6   49.20   28.40 
   7  -9   6   23.80    5.60 
  -8   9  -6  147.29   22.70 
  -8   9  -6  184.08   19.30 
   8  -9   6  241.38   45.30 
   8  -9   6  155.18   16.50 
  -9   9  -6   -4.20   10.30 
  -9   9  -6   12.00    8.40 
   9  -9   6   -6.70    4.10 
 -10   9  -6   66.89   17.80 
  10  -9   6  110.79   11.90 
 -11   9  -6    7.20   12.20 
  11  -9   6   22.20    6.90 
  11   8  -6    1.80    7.90 
  11   8  -6  -11.10    9.50 
 -11  -8   6   -0.80   13.20 
  10   8  -6   36.40   12.20 
 -10  -8   6   29.50   17.70 
 -10  -8   6   35.80   16.80 
   9   8  -6   96.49   15.80 
   9   8  -6  124.59   14.60 
  -9  -8   6  101.99   22.70 
  -9  -8   6  111.59   21.90 
   8   8  -6   -7.60    8.30 
   8   8  -6    5.60    6.50 
  -8  -8   6    4.60   11.50 
   7   8  -6   89.69   12.60 
   7   8  -6  105.29   15.10 
  -7  -8   6  118.79   20.40 
   6   8  -6   90.79   15.00 
   6   8  -6   79.39   12.30 
   6   8  -6   82.29   10.90 
  -6  -8   6   87.19   12.80 
   5   8  -6   20.00    8.40 
   5   8  -6   12.30    5.40 
   5   8  -6   19.70    7.50 
  -5  -8   6    9.20    6.90 
   4   8  -6   67.59    8.80 
   4   8  -6   86.79   11.20 
   4   8  -6   67.89   12.20 
  -4  -8   6   49.10   12.50 
  -4  -8   6   66.09   10.30 
   3   8  -6    8.80    6.60 
   3   8  -6    7.70    4.40 
   3   8  -6    8.70    6.30 
  -3  -8   6   16.80    6.90 
  -3  -8   6    5.10    7.50 
   2   8  -6  234.78   25.60 
   2   8  -6  271.37   22.80 
   2   8  -6  321.57   24.30 
  -2  -8   6  224.98   23.50 
  -2  -8   6  219.28   26.80 
  -2  -8   6  281.17   23.10 
   1   8  -6  603.04   52.89 
   1   8  -6  665.53   50.29 
   1   8  -6  596.14   49.70 
  -1  -8   6  590.64   49.90 
  -1  -8   6  666.43   50.39 
  -1  -8   6  517.75   53.79 
   0   8  -6  214.98   18.70 
   0   8  -6  180.08   17.50 
   0   8  -6  231.18   23.20 
   0  -8   6  189.08   24.80 
   0  -8   6  185.88   17.70 
   0  -8   6  152.98   18.10 
  -1   8  -6  162.28   21.00 
  -1   8  -6  140.69   14.10 
   1  -8   6  146.99   14.90 
   1  -8   6  132.49   22.50 
   1  -8   6  140.49   14.10 
  -2   8  -6   34.40    6.30 
  -2   8  -6   23.30    5.50 
   2  -8   6   34.60    6.10 
   2  -8   6   27.90    5.90 
   2  -8   6   34.50   14.90 
  -3   8  -6  145.09   23.50 
  -3   8  -6  139.89   15.20 
   3  -8   6  236.88   31.20 
   3  -8   6  161.28   15.30 
   3  -8   6  144.79   15.10 
  -4   8  -6    2.40    4.50 
  -4   8  -6    2.50   10.40 
   4  -8   6   -9.00   14.70 
   4  -8   6    1.00    4.00 
   4  -8   6    2.30    4.10 
  -5   8  -6  415.56   33.70 
  -5   8  -6  402.46   44.80 
   5  -8   6  386.76   33.30 
   5  -8   6  356.36   32.50 
  -6   8  -6   44.60   18.70 
  -6   8  -6   57.69   10.00 
   6  -8   6   59.99    9.30 
   6  -8   6   64.69    8.30 
   6  -8   6  102.69   28.90 
  -7   8  -6   -2.30    6.20 
  -7   8  -6   -2.90    8.50 
  -7   8  -6    0.20   13.70 
   7  -8   6    5.70    4.50 
   7  -8   6   17.40   25.10 
   7  -8   6   -2.90    4.10 
  -8   8  -6  672.73   57.39 
  -8   8  -6  624.14   53.49 
   8  -8   6  603.94   51.59 
  -9   8  -6    5.90   10.00 
   9  -8   6    6.60    4.90 
   9  -8   6   -3.10   26.80 
 -10   8  -6    5.60   10.70 
  10  -8   6   -6.00    4.30 
 -11   8  -6   18.00   12.80 
  11  -8   6   27.40    9.60 
  11   7  -6  132.19   17.60 
  11   7  -6  178.38   20.50 
 -11  -7   6  163.08   26.80 
  10   7  -6   22.90   10.30 
  10   7  -6   25.40    8.00 
 -10  -7   6   23.20   17.20 
 -10  -7   6   21.50   14.00 
   9   7  -6   45.10    9.10 
   9   7  -6   41.30   11.40 
  -9  -7   6   56.19   18.60 
  -9  -7   6   11.50   12.80 
   8   7  -6   85.79   13.60 
   8   7  -6   75.49   10.70 
  -8  -7   6   77.89   18.70 
  -8  -7   6   53.19   15.90 
   7   7  -6   84.09   15.30 
   7   7  -6   99.59   11.90 
  -7  -7   6  119.29   13.80 
  -7  -7   6   70.59   17.30 
  -7  -7   6  109.19   19.70 
   6   7  -6   32.40    6.50 
   6   7  -6   26.00    8.20 
   6   7  -6   34.70    9.80 
  -6  -7   6   32.40   11.70 
  -6  -7   6   33.90    8.80 
   5   7  -6   40.10    7.00 
   5   7  -6   45.00   10.30 
   5   7  -6   48.20    8.90 
  -5  -7   6   58.29    9.40 
   4   7  -6    3.60    3.90 
   4   7  -6    8.90    6.30 
   4   7  -6   -5.20    5.40 
  -4  -7   6   -3.60    6.70 
  -4  -7   6   -2.70    5.70 
   3   7  -6  373.76   31.50 
   3   7  -6  391.76   32.40 
   3   7  -6  316.67   33.70 
  -3  -7   6  411.56   32.50 
  -3  -7   6  368.26   36.70 
   2   7  -6  213.88   19.20 
   2   7  -6  201.08   19.10 
   2   7  -6  191.08   21.10 
  -2  -7   6  190.28   23.60 
  -2  -7   6  197.78   19.30 
  -2  -7   6  223.68   18.60 
   1   7  -6  386.96   34.80 
  -1  -7   6  424.26   32.20 
  -1  -7   6  352.36   37.40 
  -1  -7   6  364.76   32.40 
   0   7  -6    3.20    4.00 
   0   7  -6   -0.30    6.60 
   0  -7   6   -0.60    2.90 
   0  -7   6   -0.40    8.70 
   0  -7   6    6.60    4.40 
  -1   7  -6  360.26   28.00 
  -1   7  -6  269.17   33.50 
  -1   7  -6  296.07   27.40 
   1  -7   6  343.17   27.70 
   1  -7   6  341.17   36.30 
   1  -7   6  331.27   27.80 
  -2   7  -6    3.80    4.10 
  -2   7  -6    9.20   10.60 
   2  -7   6    2.80    3.60 
   2  -7   6    6.90   12.30 
   2  -7   6    1.00    3.60 
  -3   7  -6  109.39   11.70 
  -3   7  -6   85.89   19.00 
   3  -7   6  111.29   11.80 
   3  -7   6  116.99   11.50 
  -4   7  -6  117.49   11.70 
  -4   7  -6   76.69   19.20 
   4  -7   6   98.89   11.00 
   4  -7   6   87.89   10.80 
   4  -7   6  121.99   25.10 
  -5   7  -6  167.68   16.70 
  -5   7  -6  171.08   27.90 
   5  -7   6  141.69   15.70 
   5  -7   6  251.37   36.00 
   5  -7   6  150.08   15.80 
  -6   7  -6   29.30   16.40 
  -6   7  -6   35.10    7.90 
  -6   7  -6   33.30    9.70 
   6  -7   6   38.20    8.00 
   6  -7   6   15.70   21.40 
   6  -7   6   28.60    6.20 
  -7   7  -6  384.76   39.40 
  -7   7  -6  452.35   50.09 
  -7   7  -6  435.26   37.20 
   7  -7   6  421.26   36.50 
   7  -7   6  416.76   35.70 
  -8   7  -6   44.70   11.60 
   8  -7   6   49.90   30.40 
   8  -7   6   24.00    6.20 
  -9   7  -6   10.10    9.80 
   9  -7   6   -4.10   27.90 
 -10   7  -6   48.70   13.50 
 -11   7  -6  -10.50    9.60 
  11  -7   6    0.20    8.30 
  12   6  -6   33.20   11.30 
  12   6  -6   18.90    8.30 
 -12  -6   6   43.50   16.90 
  11   6  -6   -2.20    6.10 
  11   6  -6   18.30   10.30 
 -11  -6   6   -9.50   12.00 
  10   6  -6   34.50    7.80 
  10   6  -6   31.40   10.00 
 -10  -6   6   35.00   17.40 
 -10  -6   6   35.10   16.40 
   9   6  -6   18.20    8.50 
   9   6  -6   17.80    6.30 
  -9  -6   6   13.20   11.70 
  -9  -6   6   -2.40   12.50 
   8   6  -6  263.17   24.20 
   8   6  -6  341.37   26.90 
  -8  -6   6  226.08   30.00 
  -8  -6   6  266.57   34.00 
  -8  -6   6  229.58   25.60 
   7   6  -6   14.60    7.60 
   7   6  -6   12.30    5.20 
   7   6  -6   18.90    8.30 
  -7  -6   6   23.00   10.40 
  -7  -6   6   21.30    8.40 
   6   6  -6  216.48   21.30 
   6   6  -6  170.38   19.20 
   6   6  -6  190.88   17.30 
  -6  -6   6  160.88   18.80 
  -6  -6   6  194.08   23.20 
   5   6  -6  330.77   30.10 
   5   6  -6  334.87   28.00 
  -5  -6   6  298.07   27.80 
  -5  -6   6  264.07   30.10 
   4   6  -6  312.47   28.70 
   4   6  -6  356.36   31.80 
   4   6  -6  377.16   30.20 
  -4  -6   6  374.76   30.10 
  -4  -6   6  288.57   32.90 
   3   6  -6    0.10    5.00 
   3   6  -6    3.20    3.20 
   3   6  -6    5.30    4.70 
  -3  -6   6    8.10    8.00 
  -3  -6   6   -4.60    4.40 
  -3  -6   6    2.80    3.10 
   2   6  -6  114.99   12.20 
   2   6  -6  133.79   15.20 
   2   6  -6  141.89   13.80 
  -2  -6   6  135.49   12.50 
  -2  -6   6  118.19   18.50 
  -2  -6   6  147.59   13.90 
   1   6  -6   95.39    9.70 
   1   6  -6  102.19   11.20 
   1   6  -6  109.59   13.50 
  -1  -6   6   69.99   15.00 
  -1  -6   6  101.49   10.00 
  -1  -6   6  105.59   11.10 
   0   6  -6  612.44   55.39 
   0   6  -6  616.14   49.50 
   0   6  -6  530.75   49.50 
   0  -6   6  653.83   49.60 
   0  -6   6  644.94   49.80 
  -1   6  -6  904.11   72.79 
  -1   6  -6  776.62   78.49 
   1  -6   6  995.00   72.99 
   1  -6   6  903.41   72.79 
   1  -6   6  944.41   80.89 
  -2   6  -6    7.40    8.80 
   2  -6   6    4.30    3.10 
   2  -6   6    4.30    3.80 
   2  -6   6    4.30   12.10 
  -3   6  -6  204.98   29.90 
  -3   6  -6  276.17   22.60 
   3  -6   6  264.27   22.30 
   3  -6   6  258.57   22.30 
  -4   6  -6  770.82   78.79 
  -4   6  -6  852.71   70.29 
   4  -6   6  859.71   69.79 
   4  -6   6  967.00   70.39 
  -5   6  -6 1129.89   97.19 
  -5   6  -6 1039.20   89.69 
  -5   6  -6  967.60   85.29 
   5  -6   6 1029.40   84.69 
   5  -6   6 1126.19   85.39 
  -6   6  -6  123.19   14.50 
  -6   6  -6  124.69   16.60 
  -6   6  -6   93.09   24.20 
   6  -6   6  178.88   33.20 
   6  -6   6  112.29   13.90 
  -7   6  -6  566.34   46.70 
   7  -6   6  474.85   43.60 
  -8   6  -6  312.27   31.50 
  -9   6  -6   -6.30    7.90 
   9  -6   6   13.10   29.90 
 -10   6  -6  272.27   32.60 
  10  -6   6  305.57   32.30 
  10  -6   6  441.26   63.09 
 -11   6  -6   29.50   12.10 
  11  -6   6   70.79   12.50 
  12   5  -6   16.90    7.30 
  12   5  -6    6.50    9.70 
 -12  -5   6   11.10   13.10 
  11   5  -6    1.70    8.20 
  11   5  -6    0.10    6.00 
 -11  -5   6    4.20   12.20 
  10   5  -6   76.99   12.60 
  10   5  -6   81.79   10.50 
 -10  -5   6   66.89   21.40 
 -10  -5   6   66.89   16.80 
   9   5  -6  128.49   14.70 
   9   5  -6  153.68   18.10 
  -9  -5   6  119.59   20.70 
  -9  -5   6  159.48   17.80 
  -9  -5   6  142.79   26.30 
   8   5  -6   47.70    9.30 
   8   5  -6   48.30    7.30 
   8   5  -6   37.90   10.60 
  -8  -5   6   59.89   14.30 
   7   5  -6    8.90    4.80 
   7   5  -6   15.30    6.60 
   7   5  -6    4.00    7.00 
  -7  -5   6   20.90    6.80 
  -7  -5   6    9.20    9.00 
   6   5  -6   -1.30    3.20 
   6   5  -6    0.10    5.30 
   6   5  -6    4.90    5.60 
  -6  -5   6   -1.70    5.40 
  -6  -5   6    5.60    7.80 
   5   5  -6  595.94   55.19 
   5   5  -6  697.33   53.09 
   5   5  -6  649.14   51.99 
  -5  -5   6  627.54   56.19 
  -5  -5   6  630.54   52.99 
   4   5  -6  183.48   20.60 
   4   5  -6  216.58   18.00 
  -4  -5   6  177.58   22.20 
  -4  -5   6  232.28   19.60 
   3   5  -6  486.85   44.00 
   3   5  -6  502.65   41.50 
   3   5  -6  472.25   42.10 
  -3  -5   6  609.24   48.60 
  -3  -5   6  495.25   41.60 
  -3  -5   6  526.15   42.30 
  -3  -5   6  509.35   45.20 
   2   5  -6   87.99   10.60 
   2   5  -6  102.59    9.40 
   2   5  -6   81.59   11.80 
  -2  -5   6  107.99   10.90 
  -2  -5   6   89.59    9.30 
  -2  -5   6  101.69   17.10 
   1   5  -6 1300.57  102.29 
   1   5  -6 1227.48  104.09 
   1   5  -6 1261.07  102.49 
  -1  -5   6 1111.89  108.19 
  -1  -5   6 1451.25  102.79 
  -1  -5   6 1352.16  102.39 
   0   5  -6   64.99   13.50 
   0   5  -6   73.59    7.70 
   0  -5   6   70.19    9.00 
   0  -5   6   65.89   15.20 
  -1   5  -6  253.37   32.20 
  -1   5  -6  313.67   26.00 
   1  -5   6  287.77   34.80 
   1  -5   6  364.96   28.90 
   1  -5   6  320.57   26.00 
  -2   5  -6  216.58   20.30 
  -2   5  -6  188.68   27.30 
   2  -5   6  258.57   20.60 
   2  -5   6  222.68   20.20 
   2  -5   6  288.17   32.00 
  -3   5  -6   10.00   10.20 
  -3   5  -6    1.30    3.80 
   3  -5   6   10.30    4.00 
   3  -5   6    8.70   13.90 
   3  -5   6    6.40    3.70 
  -4   5  -6    0.20    4.60 
  -4   5  -6    5.80   11.60 
   4  -5   6    5.00    4.00 
  -5   5  -6    4.00    5.10 
  -5   5  -6    7.50   13.50 
  -5   5  -6    2.80    5.90 
   5  -5   6   -8.80   16.40 
   5  -5   6   -0.90    4.10 
  -6   5  -6    8.30   15.10 
   6  -5   6   -4.30    4.40 
   6  -5   6  -12.80   18.00 
  -7   5  -6   61.79   23.80 
  -7   5  -6   62.79   11.90 
   7  -5   6  117.49   32.20 
   7  -5   6   87.39   11.40 
  -8   5  -6  119.99   17.10 
   8  -5   6  165.48   37.50 
  -9   5  -6  104.29   16.00 
   9  -5   6  110.59   35.40 
 -10   5  -6    8.60    8.80 
  10  -5   6   14.20   31.00 
  10  -5   6   19.40   11.40 
 -11   5  -6   35.30   11.80 
  11  -5   6   31.30   11.80 
  13   4  -6    6.80    6.30 
  13   4  -6    3.90    9.30 
 -13  -4   6    3.50   13.40 
  12   4  -6    1.40    8.90 
  12   4  -6    6.40    6.00 
 -12  -4   6   -0.50   12.60 
  11   4  -6    8.00    5.50 
  11   4  -6   26.60    8.50 
  10   4  -6   89.69   11.20 
  10   4  -6   97.09   13.30 
 -10  -4   6  108.19   13.60 
 -10  -4   6   84.99   23.10 
 -10  -4   6   87.89   18.40 
   9   4  -6  102.49   12.90 
   9   4  -6  139.69   16.20 
   9   4  -6  144.09   22.30 
  -9  -4   6  128.29   20.30 
  -9  -4   6  159.58   17.90 
   8   4  -6   43.20    8.70 
   8   4  -6   23.50    9.00 
   8   4  -6   32.40    5.80 
  -8  -4   6   40.40    8.20 
  -8  -4   6   43.70   12.10 
   7   4  -6    0.30    5.60 
   7   4  -6    0.90    5.30 
   7   4  -6    1.30    3.10 
  -7  -4   6    2.30    5.60 
  -7  -4   6    0.90    7.60 
   6   4  -6  382.66   30.90 
   6   4  -6  382.16   33.70 
   6   4  -6  321.27   29.50 
  -6  -4   6  348.87   34.30 
  -6  -4   6  371.46   31.10 
   5   4  -6   83.89   12.80 
   5   4  -6   97.69   11.10 
   5   4  -6   91.59    9.10 
  -5  -4   6   95.19   11.30 
  -5  -4   6   84.89   13.20 
   4   4  -6  248.38   22.80 
   4   4  -6  263.27   21.80 
   4   4  -6  255.97   24.80 
  -4  -4   6  251.17   25.50 
  -4  -4   6  287.57   23.20 
   3   4  -6  109.99   11.80 
   3   4  -6  104.69   10.20 
   3   4  -6  115.39   15.20 
  -3  -4   6  122.39   14.60 
  -3  -4   6  121.99   10.50 
  -3  -4   6   97.19   11.50 
  -3  -4   6  147.09   18.60 
   2   4  -6 1657.33  141.79 
   2   4  -6 1914.41  140.49 
   2   4  -6 1756.42  139.89 
  -2  -4   6 1803.72  146.69 
  -2  -4   6 1727.33  139.99 
   1   4  -6  572.94   45.60 
   1   4  -6  429.36   38.60 
   1   4  -6  489.95   39.90 
   1   4  -6  500.55   38.30 
  -1  -4   6  430.06   45.20 
  -1  -4   6  506.45   38.30 
  -1  -4   6  402.76   38.50 
   0   4  -6  857.31   68.39 
   0   4  -6  860.81   74.89 
   0   4  -6  850.51   69.59 
   0  -4   6  732.83   75.19 
   0  -4   6  946.91   68.79 
   0  -4   6  860.91   68.39 
  -1   4  -6 1774.72  138.69 
  -1   4  -6 1683.23  145.59 
   1  -4   6 1696.43  146.69 
   1  -4   6 1834.42  139.59 
  -2   4  -6   -4.90    7.90 
  -2   4  -6    3.20    3.50 
   2  -4   6    1.70    2.80 
   2  -4   6   10.20   11.70 
  -3   4  -6 1241.98  114.59 
   3  -4   6 1458.15  106.59 
   3  -4   6 1259.77  123.59 
  -4   4  -6  195.88   30.10 
  -4   4  -6  202.98   21.40 
  -4   4  -6  266.47   21.50 
   4  -4   6  281.07   35.70 
   4  -4   6  230.28   20.90 
  -5   4  -6   70.29   19.60 
  -5   4  -6   98.79   12.30 
   5  -4   6  109.39   26.60 
   5  -4   6   97.09   11.70 
  -6   4  -6   81.09   12.20 
   6  -4   6  109.89   27.90 
   6  -4   6   87.79   11.60 
  -7   4  -6  408.76   36.20 
   7  -4   6  391.86   35.30 
  -8   4  -6   15.30    7.40 
   8  -4   6   33.10   27.90 
  -9   4  -6  130.19   17.50 
   9  -4   6  198.08   44.30 
   9  -4   6  112.59   17.90 
 -10   4  -6  211.68   27.00 
  10  -4   6  263.67   30.30 
  10  -4   6  431.66   62.49 
 -11   4  -6    9.40    9.10 
  11  -4   6    4.50   10.60 
  13   3  -6   41.50   10.90 
  13   3  -6   35.20    7.80 
  13   3  -6   48.00    8.30 
 -13  -3   6    8.40   14.90 
  12   3  -6  196.28   20.40 
  12   3  -6  145.69   16.50 
 -12  -3   6  133.39   23.90 
  11   3  -6  127.19   14.00 
  11   3  -6  177.58   17.90 
 -11  -3   6  113.19   15.80 
 -11  -3   6  116.59   21.90 
  10   3  -6  411.76   35.70 
  10   3  -6  421.16   37.30 
 -10  -3   6  460.25   43.30 
 -10  -3   6  428.96   37.60 
 -10  -3   6  433.16   50.69 
   9   3  -6  411.26   43.40 
   9   3  -6  495.65   40.00 
   9   3  -6  449.66   38.40 
  -9  -3   6  460.15   44.10 
  -9  -3   6  495.65   40.20 
   8   3  -6 1694.43  145.69 
   8   3  -6 1685.63  140.79 
   8   3  -6 1978.20  141.89 
  -8  -3   6 1803.82  141.99 
  -8  -3   6 1707.93  145.79 
   7   3  -6  156.88   15.30 
   7   3  -6  192.78   18.10 
   7   3  -6  138.89   13.10 
  -7  -3   6  129.19   15.30 
  -7  -3   6  133.49   18.80 
   6   3  -6 1006.90   79.69 
   6   3  -6  903.91   75.59 
   6   3  -6  952.10   76.49 
  -6  -3   6  973.50   76.69 
  -6  -3   6  944.31   79.79 
   5   3  -6  568.04   45.40 
   5   3  -6  622.54   49.00 
   5   3  -6  643.84   46.50 
  -5  -3   6  552.94   49.30 
  -5  -3   6  468.95   46.20 
   4   3  -6  111.29   12.00 
   4   3  -6  121.09   13.80 
   4   3  -6  115.99   10.60 
  -4  -3   6  130.39   14.80 
  -4  -3   6  135.09   10.90 
   3   3  -6  741.63   57.79 
   3   3  -6  695.73   58.39 
   3   3  -6  747.43   60.09 
  -3  -3   6  858.21   65.29 
  -3  -3   6  676.83   58.39 
  -3  -3   6  706.03   60.39 
  -3  -3   6  696.43   57.79 
   2   3  -6  131.99   13.50 
   2   3  -6  160.98   12.70 
   2   3  -6  135.09   14.30 
  -2  -3   6  140.79   12.60 
  -2  -3   6  161.98   13.80 
  -2  -3   6  146.09   20.20 
  -2  -3   6  138.89   15.10 
   1   3  -6  307.67   25.50 
   1   3  -6  335.37   31.40 
   1   3  -6  294.07   24.10 
  -1  -3   6  268.17   24.60 
  -1  -3   6  288.37   24.10 
  -1  -3   6  274.87   31.90 
   0   3  -6    0.40    2.70 
   0   3  -6   -2.60    2.50 
   0   3  -6    0.60    6.50 
   0  -3   6    2.20    9.10 
   0  -3   6    1.10    3.10 
   0  -3   6    1.30    2.30 
  -1   3  -6 1484.15  110.49 
  -1   3  -6 1090.89  126.49 
   1  -3   6 1253.27  118.19 
   1  -3   6 1607.54  110.59 
  -2   3  -6   11.80    9.50 
  -2   3  -6    5.00    4.00 
   2  -3   6    5.80   11.60 
   2  -3   6    6.30    3.50 
  -3   3  -6  246.38   32.90 
  -3   3  -6  301.77   24.10 
   3  -3   6  229.78   52.69 
   3  -3   6  266.97   23.90 
  -4   3  -6  209.88   20.70 
  -4   3  -6  214.38   31.30 
   4  -3   6  272.77   36.20 
   4  -3   6  247.28   21.10 
  -5   3  -6  161.78   16.00 
  -5   3  -6  131.09   26.20 
   5  -3   6  188.58   34.00 
   5  -3   6  159.08   16.20 
  -6   3  -6    0.30    4.90 
   6  -3   6    3.80   19.80 
  -7   3  -6   28.90    7.80 
   7  -3   6   58.29   28.30 
   7  -3   6   40.60    8.50 
  -8   3  -6   17.60    7.60 
   8  -3   6   12.50   26.30 
  -9   3  -6   40.80   10.20 
   9  -3   6   96.99   56.09 
   9  -3   6   50.89   13.30 
 -10   3  -6   53.19   11.70 
  10  -3   6   73.09   15.60 
  10  -3   6   85.79   36.80 
 -11   3  -6   11.10    8.40 
  11  -3   6   -6.10   14.50 
  14   2  -6   40.10    7.70 
  14   2  -6   41.90    9.90 
 -14  -2   6   34.30   16.70 
  13   2  -6   99.69   13.10 
  13   2  -6   86.79   11.30 
  13   2  -6   72.79   10.30 
 -13  -2   6   70.59   19.70 
  12   2  -6   47.00    9.80 
  12   2  -6   33.80    6.80 
  12   2  -6   39.20    7.30 
 -12  -2   6   54.29   10.40 
 -12  -2   6   29.30   14.50 
  11   2  -6   70.29   10.10 
 -11  -2   6   24.50    9.00 
 -11  -2   6   47.50   15.10 
  10   2  -6   23.50    6.90 
  10   2  -6   19.30    4.50 
 -10  -2   6   10.50   10.00 
 -10  -2   6   10.60    6.50 
   9   2  -6  519.35   41.10 
   9   2  -6  468.25   45.40 
   9   2  -6  473.75   39.70 
  -9  -2   6  501.25   41.20 
  -9  -2   6  455.65   45.90 
   8   2  -6   32.70    4.90 
   8   2  -6   34.90    9.70 
  -8  -2   6   52.19    7.90 
  -8  -2   6   55.29   11.80 
   7   2  -6  149.79   14.50 
   7   2  -6  147.49   12.60 
   7   2  -6  132.39   16.90 
  -7  -2   6  131.49   17.90 
  -7  -2   6  154.18   15.00 
   6   2  -6  134.49   11.80 
   6   2  -6  119.59   13.30 
   6   2  -6  156.38   16.70 
  -6  -2   6  145.39   17.40 
  -6  -2   6  161.08   14.00 
   5   2  -6   55.89    6.90 
   5   2  -6   58.99    5.60 
   5   2  -6   55.29    9.70 
  -5  -2   6   63.29    7.40 
  -5  -2   6   51.99    9.60 
   4   2  -6  333.37   26.60 
   4   2  -6  312.47   27.60 
   4   2  -6  325.97   29.40 
  -4  -2   6  338.97   30.00 
  -4  -2   6  349.77   27.80 
  -4  -2   6  331.27   26.70 
   3   2  -6  741.53   57.89 
   3   2  -6  703.43   55.79 
  -3  -2   6  622.14   56.39 
  -3  -2   6  711.03   58.29 
  -3  -2   6  788.92   63.39 
  -3  -2   6  688.93   55.79 
   2   2  -6 1949.10  156.78 
   2   2  -6 1954.10  155.48 
  -2  -2   6 1906.91  156.98 
  -2  -2   6 2159.68  163.28 
  -2  -2   6 2008.30  156.08 
  -2  -2   6 1891.11  155.38 
   1   2  -6    4.00    2.40 
   1   2  -6   11.80    7.80 
   1   2  -6    5.50    2.80 
  -1  -2   6    5.90    8.70 
  -1  -2   6    4.00    2.20 
   0   2  -6 1693.63  136.19 
   0   2  -6 1736.53  129.29 
   0   2  -6 1656.63  129.19 
   0  -2   6 1362.26  136.29 
   0  -2   6 1677.83  129.19 
  -1   2  -6  146.89   21.60 
  -1   2  -6  165.18   13.90 
   1  -2   6  170.48   14.40 
   1  -2   6  119.59   23.00 
  -2   2  -6   39.90   12.50 
  -2   2  -6   34.80    4.70 
   2  -2   6   22.50   13.30 
   2  -2   6   31.80    5.80 
  -3   2  -6  613.64   68.89 
  -3   2  -6  796.52   60.19 
   3  -2   6  784.42   61.19 
   3  -2   6  769.32   72.59 
  -4   2  -6   46.40   16.20 
  -4   2  -6   67.19    8.00 
   4  -2   6   66.09   20.90 
   4  -2   6   64.29    9.20 
  -5   2  -6  499.25   41.00 
  -5   2  -6  383.66   51.59 
   5  -2   6  518.25   42.20 
   5  -2   6  581.04   58.89 
  -6   2  -6  345.47   30.00 
  -6   2  -6  259.37   41.10 
   6  -2   6  347.37   31.00 
   6  -2   6  455.85   51.79 
  -7   2  -6  195.88   39.00 
  -7   2  -6  272.17   25.30 
   7  -2   6  409.96   51.39 
  -8   2  -6   -0.50    6.00 
   8  -2   6  -16.10   25.20 
   8  -2   6   -3.00   10.30 
  -9   2  -6  213.58   24.20 
   9  -2   6  287.47   30.70 
   9  -2   6  297.97   67.89 
 -10   2  -6   30.20    8.90 
  10  -2   6   19.00   31.90 
  10  -2   6   21.20   12.40 
 -11   2  -6   -2.00    7.70 
  11  -2   6    0.80   12.10 
  14   1  -6    3.50    4.40 
  14   1  -6    5.00    2.90 
  14   1  -6   -8.10    6.20 
 -14  -1   6  -21.70   10.70 
  13   1  -6  169.28   17.20 
  13   1  -6  217.98   20.10 
 -13  -1   6  163.98   27.20 
  12   1  -6  126.79   13.30 
  12   1  -6  107.49   11.90 
 -12  -1   6   82.09   12.70 
 -12  -1   6  107.19   21.20 
  11   1  -6  286.17   23.60 
  11   1  -6  245.78   22.20 
 -11  -1   6  239.68   24.40 
 -11  -1   6  199.98   29.50 
  10   1  -6  298.17   26.40 
  10   1  -6  294.17   24.90 
  10   1  -6  295.47   25.20 
 -10  -1   6  287.07   32.60 
 -10  -1   6  313.47   27.10 
   9   1  -6   88.29    8.60 
   9   1  -6   83.79   10.20 
   9   1  -6  103.89   15.50 
  -9  -1   6   60.49   14.40 
  -9  -1   6  100.49   11.20 
   8   1  -6  539.05   44.30 
   8   1  -6  552.44   45.40 
   8   1  -6  577.44   49.80 
  -8  -1   6  517.25   49.50 
  -8  -1   6  589.14   45.80 
   7   1  -6   12.10    4.30 
   7   1  -6   22.90    7.60 
   7   1  -6   15.60    2.30 
  -7  -1   6   11.30    8.20 
  -7  -1   6    3.70    5.40 
   6   1  -6 1347.87  104.99 
   6   1  -6 1270.67  100.69 
   6   1  -6 1174.28  101.69 
  -6  -1   6 1352.86  101.89 
   5   1  -6   35.30    7.40 
   5   1  -6   34.20    5.30 
   5   1  -6   36.50    3.30 
  -5  -1   6   33.40    5.20 
  -5  -1   6   25.60    7.60 
   4   1  -6 1147.19   87.89 
   4   1  -6 1166.88   90.59 
  -4  -1   6 1196.98   90.99 
  -4  -1   6 1140.39   87.89 
  -4  -1   6  954.00   88.59 
   3   1  -6  933.31   74.29 
   3   1  -6  966.00   76.09 
  -3  -1   6  935.51   76.29 
  -3  -1   6 1128.29   82.59 
  -3  -1   6  823.92   74.79 
  -3  -1   6  909.81   74.19 
   2   1  -6  759.02   62.39 
  -2  -1   6  751.22   61.39 
  -2  -1   6  791.62   62.79 
  -2  -1   6  799.92   69.09 
   1   1  -6  751.82   61.59 
   1   1  -6  669.53   54.19 
  -1  -1   6  667.33   54.49 
  -1  -1   6  621.84   61.89 
  -1  -1   6  671.33   54.09 
   0   1  -6  169.68   14.30 
   0   1  -6  173.68   22.00 
   0  -1   6  167.78   15.20 
   0  -1   6  178.08   25.00 
  -1   1  -6 1012.10   73.69 
  -1   1  -6  862.61   82.09 
  -1   1  -6  949.31   73.69 
   1  -1   6  856.01   83.79 
  -2   1  -6  337.47   26.40 
  -2   1  -6  313.57   36.50 
   2  -1   6  349.87   28.50 
   2  -1   6  289.77   38.40 
  -3   1  -6  203.98   30.60 
  -3   1  -6  266.37   21.30 
   3  -1   6  272.57   23.50 
   3  -1   6  284.57   36.50 
  -4   1  -6   35.30   15.30 
  -4   1  -6   36.40    5.20 
   4  -1   6   40.80   18.80 
   4  -1   6   50.79    8.00 
  -5   1  -6   57.09   19.10 
  -5   1  -6   53.39    7.00 
   5  -1   6   49.10   23.80 
   5  -1   6   52.99    9.20 
  -6   1  -6   16.10   15.40 
  -6   1  -6    5.00    4.30 
   6  -1   6   -7.90   19.20 
  -7   1  -6   21.50    6.20 
   7  -1   6   14.70   25.20 
   7  -1   6   36.90   12.20 
  -8   1  -6   -1.00    5.00 
   8  -1   6    7.60   11.00 
   8  -1   6    6.00   26.10 
  -9   1  -6   11.50    6.70 
   9  -1   6   -0.60   29.90 
   9  -1   6    7.20   11.20 
 -10   1  -6   49.60   10.70 
  10  -1   6   57.99   14.80 
  10  -1   6   86.19   39.40 
  14   0  -6   34.50    7.90 
 -14   0   6   23.70   15.30 
  13   0  -6    3.60    5.60 
 -13   0   6    2.70   12.20 
  12   0  -6  224.98   20.20 
 -12   0   6  183.28   21.10 
  11   0  -6   38.10    5.00 
  11   0  -6   39.80   10.40 
 -11   0   6   18.80    6.90 
 -11   0   6   45.20   13.70 
  10   0  -6   -3.10    4.20 
  10   0  -6    0.50    2.20 
  10   0  -6    3.00    2.40 
 -10   0   6   -4.80    4.90 
 -10   0   6   -0.60    7.40 
   9   0  -6   18.00    4.60 
   9   0  -6    6.70    2.10 
   9   0  -6    8.70    7.60 
   9   0  -6    7.10    2.20 
  -9   0   6    8.20    7.90 
  -9   0   6   10.80    5.40 
   8   0  -6  251.17   22.20 
   8   0  -6  264.27   20.80 
   8   0  -6  258.77   20.80 
   8   0  -6  235.78   26.40 
  -8   0   6  277.37   22.90 
  -8   0   6  251.57   27.20 
   7   0  -6  670.73   59.49 
   7   0  -6  727.93   55.99 
  -7   0   6  707.03   55.99 
  -7   0   6  646.54   59.59 
   6   0  -6   31.30    7.70 
  -6   0   6   37.30    5.60 
  -6   0   6   43.90    9.10 
   5   0  -6  308.57   27.20 
  -5   0   6  298.47   27.50 
  -5   0   6  288.97   24.80 
   4   0  -6  786.42   65.79 
  -4   0   6  813.82   66.19 
  -4   0   6  800.22   63.29 
  -4   0   6  815.92   64.29 
   3   0  -6   53.79    7.40 
  -3   0   6   44.50   11.50 
  -3   0   6   52.49    4.80 
  -3   0   6   37.30    6.70 
   2   0  -6  218.98   18.00 
  -2   0   6  191.88   17.10 
  -2   0   6  212.88   25.30 
  -2   0   6  196.98   18.00 
   1   0  -6  103.39   16.60 
   1   0  -6  104.59    9.00 
  -1   0   6   88.59    9.10 
  -1   0   6  109.69    9.70 
  -1   0   6   71.59   16.90 
   0   0  -6  111.49   21.40 
   0   0   6  111.89   10.60 
   0   0   6   83.89   19.50 
  -1   0  -6  433.66   43.70 
   1   0   6  395.16   45.60 
   1   0   6  460.25   36.40 
  -2   0  -6  234.18   31.10 
   2   0   6  236.08   34.60 
   2   0   6  289.97   23.30 
  -3   0  -6    6.70   10.60 
   3   0   6   -1.50    3.90 
   3   0   6   12.40   15.50 
  -4   0  -6  136.29   27.20 
  -4   0  -6  156.78   13.40 
   4   0   6  129.89   29.10 
   4   0   6  158.48   16.10 
  -5   0  -6  283.47   39.00 
  -5   0  -6  306.07   25.30 
   5   0   6  285.07   27.40 
   5   0   6  295.87   44.60 
  -6   0  -6    9.50   14.30 
  -6   0  -6   -6.80    3.30 
   6   0   6   12.40   22.10 
   6   0   6   -6.80   10.10 
  -7   0  -6  158.58   17.00 
   7   0   6  159.68   38.30 
   7   0   6  210.18   23.80 
  -8   0  -6    2.80    5.20 
   8   0   6    1.60   11.00 
   8   0   6    6.70   27.80 
  -9   0  -6   15.40    6.90 
   9   0   6    9.30   13.00 
   9   0   6   23.20   31.60 
 -10   0  -6   60.59   10.90 
  10   0   6   74.49   18.20 
  14  -1  -6   -0.40    1.90 
  14  -1  -6   13.60    4.10 
 -14   1   6    5.40   13.60 
  12  -1  -6   34.50    4.80 
  12  -1  -6   41.80    6.60 
 -12   1   6   26.20   22.60 
  11  -1  -6  139.09   13.40 
  11  -1  -6  124.89   11.30 
 -11   1   6  139.89   21.50 
 -11   1   6  124.99   15.70 
  10  -1  -6    1.00    3.60 
  10  -1  -6    7.30    1.90 
  10  -1  -6   10.70    2.00 
 -10   1   6    2.80    4.60 
 -10   1   6   12.90   10.70 
   9  -1  -6    6.40    3.50 
   9  -1  -6    4.00    6.20 
  -9   1   6    5.80    8.90 
  -9   1   6   -2.20    4.00 
   8  -1  -6   85.29   14.30 
  -8   1   6   84.19   14.50 
  -8   1   6   93.49   10.30 
   7  -1  -6   13.70    6.70 
  -7   1   6   -0.30    6.00 
  -7   1   6    4.20    3.60 
   6  -1  -6 1072.29   82.79 
  -6   1   6 1003.70   82.79 
  -6   1   6  945.11   79.29 
   5  -1  -6   68.99   10.70 
  -5   1   6   82.69    8.70 
  -5   1   6   95.19   12.10 
   4  -1  -6 1358.86  103.39 
  -4   1   6 1286.27  100.69 
  -4   1   6 1180.68  101.49 
  -4   1   6 1315.57  103.39 
   3  -1  -6   32.60    5.70 
  -3   1   6   33.10    3.90 
  -3   1   6   35.20   11.60 
  -3   1   6   20.20    5.20 
   2  -1  -6  127.79   12.20 
  -2   1   6  130.29   12.30 
  -2   1   6  140.29   20.20 
  -1   1   6    3.50    9.00 
  -1   1   6    5.80    2.00 
   0  -1  -6    4.20    7.40 
   0   1   6   -6.60    8.30 
  -1  -1  -6    4.50    8.60 
   1   1   6   15.10   12.70 
  -2  -1  -6  188.08   26.40 
  -3  -1  -6  306.37   39.20 
   3   1   6  394.36   45.50 
  -4  -1  -6  338.17   43.10 
   4   1   6  410.16   49.50 
  -5  -1  -6  224.58   35.30 
   5   1   6  266.47   29.20 
   5   1   6  249.68   42.20 
  -6  -1  -6    9.70   14.80 
  -6  -1  -6   -0.30    3.90 
   6   1   6    5.10   22.80 
   6   1   6  -12.60    9.40 
  -7  -1  -6   21.50    6.10 
   7   1   6   15.70   12.20 
   7   1   6   16.80   26.90 
  -8  -1  -6    0.90    5.20 
   8   1   6   19.40   30.00 
  -9  -1  -6    6.70    7.10 
   9   1   6   -0.40   12.10 
   9   1   6   -4.20   30.60 
 -10  -1  -6   -5.50    3.20 
  10   1   6    7.10   13.70 
  14  -2  -6    2.40    1.40 
 -14   2   6    8.00   13.20 
 -13   2   6   29.80   14.50 
  12  -2  -6  157.98   13.20 
  11  -2  -6  106.99    8.90 
 -11   2   6  110.69   19.00 
 -10   2   6  152.78   21.20 
 -10   2   6  134.29   13.70 
   9  -2  -6   25.50    9.50 
  -9   2   6    3.40    8.60 
  -9   2   6   19.40    4.50 
   8  -2  -6   91.29   14.10 
  -8   2   6   44.60   12.30 
  -8   2   6   72.39    7.70 
   7  -2  -6  236.68   26.30 
  -7   2   6  294.47   23.00 
  -7   2   6  264.17   27.50 
   6  -2  -6  313.37   29.60 
  -6   2   6  324.97   26.30 
  -6   2   6  304.37   31.20 
   5  -2  -6   59.39    9.00 
  -5   2   6   45.10    4.00 
  -5   2   6   47.20    9.00 
  -5   2   6   52.49    6.00 
  -5   2   6   50.99    4.10 
   4  -2  -6   18.70    5.60 
  -4   2   6   30.00    6.40 
  -3   2   6  192.28   23.40 
  -3   2   6  157.18   16.10 
  -2   2   6  417.76   34.80 
  -2   2   6  423.66   42.80 
  -1   2   6   20.10    3.40 
  -1   2   6   23.60   11.80 
   0  -2  -6  236.08   27.00 
   0   2   6  184.78   28.80 
  -1  -2  -6   92.39   18.30 
   1   2   6   79.29   20.90 
  -2  -2  -6  298.27   33.50 
   2   2   6  224.38   35.90 
  -3  -2  -6  217.48   31.30 
   3   2   6  259.17   38.90 
  -4  -2  -6   23.90   15.40 
   4   2   6   22.40   11.30 
   4   2   6   53.89   23.00 
  -5  -2  -6    2.50   15.70 
   5   2   6    4.80   10.60 
   5   2   6   17.80   22.50 
  -6  -2  -6  264.27   41.70 
   6   2   6  423.96   37.40
[truncated: 332,209 more chars]
